# Supplementary material for: A genome-wide relay of signalling-responsive enhancers drives hematopoietic specification
Source: Nat Commun. 2023 Jan 17;14:267. doi: 10.1038/s41467-023-35910-9 (PMC9845378; doi:10.1038/s41467-023-35910-9)
Supplement: Supplementary file 4 — Supplementary Dataset 1 [file 41467_2023_35910_MOESM4_ESM.xlsx]

## Sheet: ES
ES stage enhancers (ATAC sites containing 1 or more enhancer positive fragments)
chr1	182489815	182490215
chr2	180604712	180605112
chr8	121241858	121242258
chr9	99163758	99164158
chr11	94927931	94928331
chr7	15954909	15955309
chr2	21141521	21141921
chr2	105687521	105687921
chr5	135903662	135904062
chr8	90350106	90350506
chr2	4550259	4550659
chr12	109437743	109438143
chr7	145030771	145031171
chr16	93438052	93438452
chr12	16840996	16841396
chr1	181888848	181889248
chr11	74848059	74848459
chr2	93470161	93470561
chr7	122940416	122940816
chr1	167212251	167212651
chr17	14288251	14288651
chr3	68676951	68677351
chr10	85651792	85652192
chr17	84785207	84785607
chr2	26561605	26562005
chr1	105993830	105994230
chr17	34587147	34587547
chr4	148174151	148174551
chr4	154070867	154071267
chr19	41654955	41655355
chr12	100849474	100849874
chr9	40381997	40382397
chr4	124817755	124818155
chr18	33998252	33998652
chr11	23855360	23855760
chr13	52275614	52276014
chr11	50139521	50139921
chr1	11467088	11467488
chr19	5711186	5711586
chr5	146407776	146408176
chr14	103088601	103089001
chr7	139303308	139303708
chr13	107033931	107034331
chr2	103662077	103662477
chr1	75445748	75446148
chr19	7176053	7176453
chr2	31163674	31164074
chr16	42190230	42190630
chr10	80752125	80752525
chr1	67061469	67061869
chr8	18817756	18818156
chr3	88488362	88488762
chr13	48970664	48971064
chr5	142854863	142855263
chr17	45737166	45737566
chr6	72261187	72261587
chr5	103692188	103692588
chr14	120398211	120398611
chr15	78548179	78548579
chr11	59778590	59778990
chr1	74803060	74803460
chr11	29636769	29637169
chr8	8745813	8746213
chr14	60621019	60621419
chr17	56333081	56333481
chr4	47724761	47725161
chr17	86832505	86832905
chr7	44604370	44604770
chr16	55555285	55555685
chr16	35890821	35891221
chr5	121842851	121843251
chr1	12744762	12745162
chr4	142171343	142171743
chr11	97101728	97102128
chr6	37327581	37327981
chr14	76532793	76533193
chr10	121533192	121533592
chr11	54139966	54140366
chr16	22075992	22076392
chr4	117190017	117190417
chr14	31656777	31657177
chr14	70074403	70074803
chr16	76539658	76540058
chr8	16686100	16686500
chr6	124903528	124903928
chr19	3699452	3699852
chr17	24929468	24929868
chr9	34913015	34913415
chr11	90238633	90239033
chr8	95320733	95321133
chr4	47037235	47037635
chr11	11811981	11812381
chr2	167774873	167775273
chr10	121520914	121521314
chr11	5411627	5412027
chr12	8326839	8327239
chr3	27063774	27064174
chr6	120274882	120275282
chr12	112560238	112560638
chr8	102707167	102707567
chr11	21169236	21169636
chr13	99356676	99357076
chr18	54952459	54952859
chr11	88181114	88181514
chr5	149031255	149031655
chr1	193160293	193160693
chr17	35829685	35830085
chr18	38679313	38679713
chr10	41505439	41505839
chr7	44501680	44502080
chr6	107713086	107713486
chr17	45748407	45748807
chr16	6018678	6019078
chr13	48998546	48998946
chr4	149979753	149980153
chr13	74522371	74522771
chr1	180987692	180988092
chr4	119809286	119809686
chr18	64527210	64527610
chr10	126971981	126972381
chr18	61684871	61685271
chr3	95861799	95862199
chr7	27361326	27361726
chr5	99927998	99928398
chr3	8766748	8767148
chr1	134518662	134519062
chr1	131613417	131613817
chr16	50380989	50381389
chr2	180745191	180745591
chr10	7577978	7578378
chr7	98962546	98962946
chr9	55110529	55110929
chr11	50161533	50161933
chr18	60823139	60823539
chr7	136872147	136872547
chr2	33734757	33735157
chr5	135724657	135725057
chr19	6492115	6492515
chr13	72639934	72640334
chr7	139473157	139473557
chr5	121584189	121584589
chr2	181243976	181244376
chr17	23630223	23630623
chr11	85261157	85261557
chr18	73827088	73827488
chr11	94916476	94916876
chr12	79681599	79681999
chr11	12373340	12373740
chr5	132728734	132729134
chr6	51206911	51207311
chr7	145139017	145139417
chr11	45926747	45927147
chr2	75584891	75585291
chr6	148992382	148992782
chr4	153633259	153633659
chr14	20067289	20067689
chr15	82040694	82041094
chr2	93014388	93014788
chr18	77635027	77635427
chr15	79927741	79928141
chr9	34954185	34954585
chr3	122638645	122639045
chr16	58299498	58299898
chr14	33131065	33131465
chr11	101066943	101067343
chr7	99328882	99329282
chr8	34816171	34816571
chr4	55304105	55304505
chr4	133424075	133424475
chr5	33034149	33034549
chr11	97468880	97469280
chr5	144898432	144898832
chr4	57279110	57279510
chr6	120259512	120259912
chr2	164389587	164389987
chr1	62929482	62929882
chr5	111631553	111631953
chr8	122906651	122907051
chr14	75330590	75330990
chr11	80287063	80287463
chr1	89235298	89235698
chr12	86836631	86837031
chr10	124138463	124138863
chr3	8717396	8717796
chr10	120604463	120604863
chr8	12978692	12979092
chr11	119514989	119515389
chr17	34912117	34912517
chr18	80280395	80280795
chr4	86957843	86958243
chr16	38506035	38506435
chr11	89776113	89776513
chr5	149015407	149015807
chr4	62660433	62660833
chr11	116808292	116808692
chr3	121736439	121736839
chr9	40671508	40671908
chr5	24472778	24473178
chr9	59269791	59270191
chr5	134332856	134333256
chr9	14876591	14876991
chr11	85990193	85990593
chr7	34630115	34630515
chr13	84347996	84348396
chr1	160934094	160934494
chrX	140520172	140520572
chr14	76875047	76875447
chr9	103175011	103175411
chr6	55950684	55951084
chr5	118069352	118069752
chr9	14053816	14054216
chr17	70772387	70772787
chr11	105285752	105286152
chr10	118103191	118103591
chr4	126277917	126278317
chr19	6502652	6503052
chr15	81831391	81831791
chr17	5795842	5796242
chr4	148654977	148655377
chr13	51114397	51114797
chr2	153081054	153081454
chr14	107448157	107448557
chr11	6615597	6615997
chr11	93594050	93594450
chr4	118445927	118446327
chr6	29436668	29437068
chr12	119777464	119777864
chr11	98783252	98783652
chr14	54482442	54482842
chr9	107961438	107961838
chr11	79398370	79398770
chr11	68566489	68566889
chr15	12375576	12375976
chr3	104643928	104644328
chr17	3224413	3224813
chr12	108327855	108328255
chr10	44071092	44071492
chr11	114472712	114473112
chr9	110672509	110672909
chr11	77630352	77630752
chr6	51172884	51173284
chr2	174564933	174565333
chr6	31345613	31346013
chr2	107813994	107814394
chr3	51788899	51789299
chr9	43984653	43985053
chr11	72142942	72143342
chr9	50739216	50739616
chr14	57980188	57980588
chr11	59015052	59015452
chr15	102692821	102693221
chr8	121273270	121273670
chr19	10059808	10060208
chr3	104700919	104701319
chr6	120483316	120483716
chr6	31560250	31560650
chr6	52221556	52221956
chr7	63897038	63897438
chr9	96669794	96670194
chr2	105691162	105691562
chr18	13397248	13397648
chr19	36207960	36208360
chr11	6187851	6188251
chr12	12693804	12694204
chrX	7822001	7822401
chr19	5001809	5002209
chr19	7196940	7197340
chr9	110528972	110529372
chr5	124432400	124432800
chr17	28029356	28029756
chr1	179844896	179845296
chr10	45446198	45446598
chr8	97389744	97390144
chr11	34063918	34064318
chr17	66131221	66131621
chr15	76619712	76620112
chr4	87368115	87368515
chr11	87709959	87710359
chr13	9234021	9234421
chr5	24530094	24530494
chr13	54758230	54758630
chr8	78899885	78900285
chr18	35730286	35730686
chr14	12276039	12276439
chr2	165074950	165075350
chr11	22799957	22800357
chr1	180945637	180946037
chr14	76947156	76947556
chr3	88157835	88158235
chr16	16825484	16825884
chr2	115747557	115747957
chr7	111024165	111024565
chr14	32628632	32629032
chr3	32317644	32318044
chr8	33990054	33990454
chr11	117792243	117792643
chr10	17579486	17579886
chr4	55477848	55478248
chr8	123202286	123202686
chr16	17292789	17293189
chr5	112661076	112661476
chr2	156482226	156482626
chr10	123678429	123678829
chr6	55018368	55018768
chr12	86855664	86856064
chr11	3879811	3880211
chr15	36126880	36127280
chr17	17826910	17827310
chr5	81556065	81556465
chr11	98859044	98859444
chr10	78481830	78482230
chr5	24357450	24357850
chr8	26169099	26169499
chr2	38424542	38424942
chr4	152886699	152887099
chr11	62047840	62048240
chr13	94706669	94707069
chr7	110689305	110689705
chr2	116358134	116358534
chr11	78857566	78857966
chr16	8686056	8686456
chr9	20544323	20544723
chr2	92143869	92144269
chr6	82909438	82909838
chr9	114957027	114957427
chr2	32566714	32567114
chr11	65812365	65812765
chr12	110936205	110936605
chr19	3768734	3769134
chr3	89320531	89320931
chr11	93812456	93812856
chr16	31233611	31234011
chr5	77357574	77357974
chr9	108587815	108588215
chr13	22022153	22022553
chr11	102276476	102276876
chr10	44529281	44529681
chr17	50427564	50427964
chr4	93790221	93790621
chr11	79593488	79593888
chr9	53673531	53673931
chr15	73022920	73023320
chr7	99249580	99249980
chr5	128233128	128233528
chr10	77206687	77207087
chr4	46356704	46357104
chr5	52855750	52856150
chr18	38212645	38213045
chr1	64226117	64226517
chr15	12962195	12962595
chr12	108363734	108364134
chr18	84799266	84799666
chr17	73882220	73882620
chr15	86053888	86054288
chr16	44357874	44358274
chr11	87778468	87778868
chr10	91181689	91182089
chr4	140713806	140714206
chr9	70248870	70249270
chr6	121462975	121463375
chr9	96961021	96961421
chr7	79799473	79799873
chr1	84869508	84869908
chr10	53503482	53503882
chr4	80874395	80874795
chr8	73142639	73143039
chr18	25567872	25568272
chr16	38538940	38539340
chr2	27411669	27412069
chr11	75234758	75235158
chr9	110275857	110276257
chr14	76742199	76742599
chr3	131245768	131246168
chr6	118179557	118179957
chr9	96838944	96839344
chr7	128231742	128232142
chr7	39552529	39552929
chr10	121256487	121256887
chr2	150637955	150638355
chr5	63906417	63906817
chr13	54824294	54824694
chr9	83616614	83617014
chr15	37215681	37216081
chr14	55702797	55703197
chr19	11777277	11777677
chr11	69401264	69401664
chr11	51916524	51916924
chr9	110631239	110631639
chr1	71531594	71531994
chr13	21936985	21937385
chr9	98350366	98350766
chr10	69398869	69399269
chr16	30510491	30510891
chr3	108433475	108433875
chr11	119239473	119239873
chr2	122348711	122349111
chr4	133122223	133122623
chr6	70805951	70806351
chr8	29976847	29977247
chr14	68044742	68045142
chr18	75375503	75375903
chr5	142502379	142502779
chr10	60148041	60148441
chr18	67278447	67278847
chr6	122669388	122669788
chr9	96437871	96438271
chr3	88575455	88575855
chr12	4188192	4188592
chr8	3337006	3337406
chr5	127338974	127339374
chr1	180215016	180215416
chr5	123039077	123039477
chr11	79610945	79611345
chr7	99468694	99469094
chr4	154944251	154944651
chr8	69936407	69936807
chr11	112959616	112960016
chr11	120067884	120068284
chr12	118849818	118850218
chr2	38669082	38669482
chr1	180768416	180768816
chr11	120310957	120311357
chr13	28780435	28780835
chr9	108783567	108783967
chr11	33193671	33194071
chr7	75781974	75782374
chr9	89868123	89868523
chr12	100242340	100242740
chr5	118381142	118381542
chr6	55123020	55123420
chr15	13088662	13089062
chr10	62590230	62590630
chr18	65593038	65593438
chr13	94595885	94596285
chr17	47598050	47598450
chr2	32487151	32487551
chr3	122434010	122434410
chr11	104648559	104648959
chr1	93680249	93680649
chr8	61550152	61550552
chr16	35110448	35110848
chr17	31642879	31643279
chr11	11829052	11829452
chr13	67572675	67573075
chr5	65561239	65561639
chr9	67083767	67084167
chr16	20829619	20830019
chr15	81739862	81740262
chr7	27308855	27309255
chr2	145675322	145675722
chr14	54701341	54701741
chr17	45718332	45718732
chr12	29095952	29096352
chr13	48732610	48733010
chr7	34183425	34183825
chr2	26594052	26594452
chrX	152352697	152353097
chr10	21746076	21746476
chr5	115441420	115441820
chr19	28566573	28566973
chr16	42746163	42746563
chr13	12542028	12542428
chr6	140816367	140816767
chr11	109585034	109585434
chr7	112841858	112842258
chr17	83527231	83527631
chr5	134006835	134007235
chr3	146345233	146345633
chr18	37880160	37880560
chr8	109595789	109596189
chr1	74824933	74825333
chr13	59073607	59074007
chr10	7390575	7390975
chr12	82470034	82470434
chr1	93227588	93227988
chr13	38109061	38109461
chr16	35817333	35817733
chr2	129178548	129178948
chr6	70797866	70798266
chr1	153493951	153494351
chr4	148102106	148102506
chr9	88319260	88319660
chr3	87809566	87809966
chr2	33918393	33918793
chr5	145214626	145215026
chr7	18950989	18951389
chr14	70106637	70107037
chr5	33695302	33695702
chr6	122702467	122702867
chr17	5968593	5968993
chr17	29398077	29398477
chr11	96847174	96847574
chr8	83159670	83160070
chr17	47788297	47788697
chr10	128188209	128188609
chr10	7809914	7810314
chr17	84113937	84114337
chr6	37431268	37431668
chr4	129810945	129811345
chr8	92042904	92043304
chr2	104109537	104109937
chr6	88123722	88124122
chr15	10661963	10662363
chr3	97942443	97942843
chr7	143153890	143154290
chr15	101198223	101198623
chr12	110373430	110373830
chr14	34234995	34235395
chr10	75667433	75667833
chr4	41707174	41707574
chr7	127675033	127675433
chr11	102572826	102573226
chr3	88473113	88473513
chr11	6773334	6773734
chr19	29241524	29241924
chr15	25805251	25805651
chr4	125941925	125942325
chr9	65196249	65196649
chr5	35483356	35483756
chr2	166031046	166031446
chr6	85936847	85937247
chr9	67105834	67106234
chr15	100089597	100089997
chr6	90575396	90575796
chr10	23813078	23813478
chr19	25605993	25606393
chr6	82996677	82997077
chr4	137082908	137083308
chr7	25333597	25333997
chr16	10640007	10640407
chr7	44560988	44561388
chr8	26273398	26273798
chr6	85484003	85484403
chr15	81042603	81043003
chr18	60891385	60891785
chr4	134749314	134749714
chr5	139599211	139599611
chr8	18564610	18565010
chr17	15715186	15715586
chr1	51879368	51879768
chr3	88522033	88522433
chr4	43925773	43926173
chr11	100673085	100673485
chr5	122627293	122627693
chr10	78159752	78160152
chr13	9390355	9390755
chr12	99096927	99097327
chr7	45561202	45561602
chr11	116219852	116220252
chr4	47250990	47251390
chr4	129884072	129884472
chr2	91667799	91668199
chr2	168125318	168125718
chr4	100214254	100214654
chr15	59089744	59090144
chr8	11279264	11279664
chr14	105732143	105732543
chr11	11973353	11973753
chr15	96722225	96722625
chr18	81916116	81916516
chr12	55517988	55518388
chr18	65934838	65935238
chr10	4107736	4108136
chr10	82768941	82769341
chr7	31177144	31177544
chr2	37767189	37767589
chr5	131538320	131538720
chr11	54088860	54089260
chr5	146867683	146868083
chr4	140763170	140763570
chr13	74245529	74245929
chr11	20477356	20477756
chr4	153884050	153884450
chr12	78918252	78918652
chr3	121506640	121507040
chr10	121461523	121461923
chr1	164377087	164377487
chr7	89477561	89477961
chr15	98055342	98055742
chr17	85595870	85596270
chr5	110493801	110494201
chr11	113651827	113652227
chr5	115491803	115492203
chr15	38710088	38710488
chr14	63255777	63256177
chr17	35848106	35848506
chr16	42782020	42782420
chr12	84175615	84176015
chr19	16585360	16585760
chr17	24015755	24016155
chr6	140263977	140264377
chr12	105962682	105963082
chr7	4026755	4027155
chr8	81097379	81097779
chr2	33543358	33543758
chr9	64114717	64115117
chr3	131237785	131238185
chr4	98845726	98846126
chr10	67106972	67107372
chr11	69546650	69547050
chr12	80292009	80292409
chr5	145116914	145117314
chr3	146177722	146178122
chr19	8695399	8695799
chr2	84865655	84866055
chr2	160510243	160510643
chr11	66919920	66920320
chr1	152779025	152779425
chr3	83789621	83790021
chr4	149066921	149067321
chr4	129048862	129049262
chr9	102403565	102403965
chr7	137478316	137478716
chr2	10374632	10375032
chr15	102753226	102753626
chr16	57243846	57244246
chr7	144941437	144941837
chr1	131981603	131982003
chr9	54802993	54803393
chr9	40241389	40241789
chr5	147423598	147423998
chr18	20815364	20815764
chr4	20022276	20022676
chr4	123082834	123083234
chr15	59759599	59759999
chr15	101277237	101277637
chr11	57583145	57583545
chr1	180919670	180920070
chr12	108757858	108758258
chr2	26570011	26570411
chr17	62692153	62692553
chr9	103624607	103625007
chr11	73030837	73031237
chr16	13130378	13130778
chr5	115489764	115490164
chr3	67568246	67568646
chr11	61809779	61810179
chr11	88593888	88594288
chr1	43899045	43899445
chr5	129594162	129594562
chr4	57673306	57673706
chr9	44088085	44088485
chr2	98666755	98667155
chr5	151154735	151155135
chr5	135794546	135794946
chr7	15975872	15976272
chr15	33907072	33907472
chr17	57275326	57275726
chr4	142153524	142153924
chr3	142929898	142930298
chr6	113761702	113762102
chr3	86692760	86693160
chr11	22607688	22608088
chr10	87812518	87812918
chr18	56709707	56710107
chr19	5463783	5464183
chr6	29649837	29650237
chr7	44586873	44587273
chr11	100893460	100893860
chr8	111712627	111713027
chr2	168072815	168073215
chr19	3744164	3744564
chr10	80051288	80051688
chr15	36375028	36375428
chr8	126345223	126345623
chr11	69075779	69076179
chr2	170055345	170055745
chr11	114636368	114636768
chr6	37336772	37337172
chr16	92103790	92104190
chr19	21784393	21784793
chr4	129877216	129877616
chr9	45374967	45375367
chr8	83622289	83622689
chr1	186586885	186587285
chr13	108390502	108390902
chr14	25378123	25378523
chr9	106675569	106675969
chr2	121309067	121309467
chr7	143437448	143437848
chr18	34663074	34663474
chr12	80769629	80770029
chr8	18388285	18388685
chr5	139702860	139703260
chr14	20873343	20873743
chr6	124919721	124920121
chr2	150311144	150311544
chr7	5008181	5008581
chr15	38373829	38374229
chr9	65123841	65124241
chr1	135368231	135368631
chr3	52102229	52102629
chr4	47050264	47050664
chr16	4003736	4004136
chr8	91937206	91937606
chr2	167697853	167698253
chr1	162509277	162509677
chr18	77743535	77743935
chr15	79878676	79879076
chr19	42795179	42795579
chr3	138906385	138906785
chr15	76534006	76534406
chr4	141928818	141929218
chr10	8715711	8716111
chr18	56744949	56745349
chr7	127691567	127691967
chr2	152767598	152767998
chr5	143423876	143424276
chrX	73798239	73798639
chr8	18953945	18954345
chr3	51289073	51289473
chr5	150233111	150233511
chr11	119395345	119395745
chr16	92452634	92453034
chr2	71644220	71644620
chr18	80490532	80490932
chr15	59783994	59784394
chr4	120755329	120755729
chr2	152029261	152029661
chr12	108765833	108766233
chr14	111681250	111681650
chr10	75935674	75936074
chr2	26357457	26357857
chr3	87910511	87910911
chr3	103600932	103601332
chr9	57510517	57510917
chr8	72272319	72272719
chr1	40002244	40002644
chr4	124708951	124709351
chr7	136846115	136846515
chr2	75669571	75669971
chr3	146327874	146328274
chr5	149320643	149321043
chr7	145253104	145253504
chr4	31873508	31873908
chr1	91483333	91483733
chr18	61548779	61549179
chr8	125183938	125184338
chr4	129161792	129162192
chr5	30915931	30916331
chr13	45718811	45719211
chr16	24566241	24566641
chr19	57404202	57404602
chr1	181880853	181881253
chr1	106511550	106511950
chr7	15912177	15912577
chr4	153806218	153806618
chr4	65496452	65496852
chr2	32908339	32908739
chr11	117685959	117686359
chr5	137381190	137381590
chr2	84632962	84633362
chr8	105336359	105336759
chr12	112617972	112618372
chr1	74397311	74397711
chr12	83560202	83560602
chr13	19177628	19178028
chr11	74981397	74981797
chr4	55240518	55240918
chr4	133414942	133415342
chr10	43489582	43489982
chr12	16591409	16591809
chr16	48303563	48303963
chr9	89879618	89880018
chr7	24845669	24846069
chr17	28226051	28226451
chr5	65415753	65416153
chr8	120288400	120288800
chr12	27502838	27503238
chr1	170136362	170136762
chr6	131353509	131353909
chr4	57429043	57429443
chr2	152792511	152792911
chr15	91703223	91703623
chr8	84952802	84953202
chr4	86943321	86943721
chr11	70247478	70247878
chr17	72251515	72251915
chr13	59889693	59890093
chr7	110630194	110630594
chr17	33817359	33817759
chr3	121794215	121794615
chr6	115065968	115066368
chr3	122466095	122466495
chr10	61068489	61068889
chr1	172326156	172326556
chr3	138788160	138788560
chr1	75487578	75487978
chr14	66319948	66320348
chr17	56018369	56018769
chr12	51521645	51522045
chr5	77330127	77330527
chr3	51327393	51327793
chr14	121946753	121947153
chr11	21996778	21997178
chr11	88118965	88119365
chr15	79511507	79511907
chr14	120831999	120832399
chr1	192727045	192727445
chr4	126296597	126296997
chr5	107960850	107961250
chr18	12517499	12517899
chr4	120730990	120731390
chr16	50462219	50462619
chr9	110245389	110245789
chr14	22808286	22808686
chr5	140197712	140198112
chr17	48416741	48417141
chr1	132525846	132526246
chr6	108736105	108736505
chr2	150674906	150675306
chr14	76478691	76479091
chr4	129144705	129145105
chr8	123994004	123994404
chr13	114297784	114298184
chr18	60725374	60725774
chr4	118576153	118576553
chr15	62500957	62501357
chr19	28806717	28807117
chr14	31403901	31404301
chr9	27191955	27192355
chr19	10341093	10341493
chr5	124162507	124162907
chr6	100180827	100181227
chr11	97899830	97900230
chr18	24402187	24402587
chr6	31318479	31318879
chr4	129035160	129035560
chr17	35258099	35258499
chr15	81480983	81481383
chr18	60710649	60711049
chr11	100298350	100298750
chr2	25279112	25279512
chr9	30284768	30285168
chr19	10333549	10333949
chr1	55383159	55383559
chr14	63132308	63132708
chr12	87413186	87413586
chr12	104598060	104598460
chr15	12196799	12197199
chr11	52314373	52314773
chr10	127336962	127337362
chr4	117002581	117002981
chr13	52088274	52088674
chr18	12440442	12440842
chr12	100958038	100958438
chr4	8084973	8085373
chr16	18738314	18738714
chr2	73278709	73279109
chr18	61746813	61747213
chr4	126339427	126339827
chr15	80065299	80065699
chr11	94127911	94128311
chr10	94426238	94426638
chr6	31660707	31661107
chr9	110297135	110297535
chr11	115718053	115718453
chr10	41435223	41435623
chr11	95004171	95004571
chr17	15440738	15441138
chr9	57817311	57817711
chr2	151605680	151606080
chr15	91709212	91709612
chr11	30177178	30177578
chr4	8647224	8647624
chr5	137122807	137123207
chr10	59814854	59815254
chr3	122295519	122295919
chr6	113852310	113852710
chrX	142467924	142468324
chr11	96234875	96235275
chr5	77372832	77373232
chr8	4322511	4322911
chr11	95545062	95545462
chr10	83620422	83620822
chr13	78427739	78428139
chr5	64864695	64865095
chr1	23255938	23256338
chr10	67943521	67943921
chr5	24598706	24599106
chr3	101096088	101096488
chr8	126357903	126358303
chr7	139975422	139975822
chr10	58354502	58354902
chr19	57764623	57765023
chr4	57091323	57091723
chr11	3185837	3186237
chr1	7126004	7126404
chr11	75781990	75782390
chr6	97658886	97659286
chr2	59603052	59603452
chr2	114178036	114178436
chr4	87788731	87789131
chr3	65974597	65974997
chr6	56868542	56868942
chr1	132291014	132291414
chr18	34783455	34783855
chr10	120061203	120061603
chr8	119927665	119928065
chr17	86713606	86714006
chr2	147299411	147299811
chr9	59567145	59567545
chr11	74554590	74554990
chr2	38546225	38546625
chr1	9573245	9573645
chr2	78049267	78049667
chr11	106674592	106674992
chr4	8723037	8723437
chr3	90373434	90373834
chr10	39555223	39555623
chr15	11971866	11972266
chr10	72634119	72634519
chr10	110733356	110733756
chr5	24512088	24512488
chr6	65765181	65765581
chr11	95056926	95057326
chr2	147033081	147033481
chr9	56075168	56075568
chr11	118467627	118468027
chr1	182506535	182506935
chr5	118002134	118002534
chr11	94160409	94160809
chr5	139033813	139034213
chr13	107873219	107873619
chr7	99559196	99559596
chr1	180763791	180764191
chr2	115859312	115859712
chr4	55398377	55398777
chr4	21957619	21958019
chr19	45208402	45208802
chr12	3981334	3981734
chr17	6054994	6055394
chr4	133468066	133468466
chr10	18526352	18526752
chr10	61906158	61906558
chr18	74458622	74459022
chr5	113844766	113845166
chr11	31373447	31373847
chr15	77882798	77883198
chr4	127179468	127179868
chr2	14295561	14295961
chr16	34094259	34094659
chr6	86388432	86388832
chr18	66236347	66236747
chr11	60301772	60302172
chr8	84454528	84454928
chr3	104683021	104683421
chr2	151748256	151748656
chr5	142589477	142589877
chr9	23212364	23212764
chr11	119919822	119920222
chr6	52270548	52270948
chr9	96675475	96675875
chr6	31519133	31519533
chr3	115936798	115937198
chr9	65664141	65664541
chr3	135402297	135402697
chr3	9076659	9077059
chr8	111403428	111403828
chr10	67025654	67026054
chr15	31168152	31168552
chr11	76294773	76295173
chr2	167570261	167570661
chr6	126563817	126564217
chr16	84778983	84779383
chr13	55379003	55379403
chr9	72169717	72170117
chr1	90275889	90276289
chr11	62660927	62661327
chr11	117325544	117325944
chr5	21658625	21659025
chr4	3607162	3607562
chr15	38485504	38485904
chr11	97333066	97333466
chr9	116384191	116384591
chr17	85800219	85800619
chr9	21601963	21602363
chr16	56064375	56064775
chr8	47974588	47974988
chr17	56074777	56075177
chr14	27186975	27187375
chr13	59646580	59646980
chr12	81019154	81019554
chr3	116341033	116341433
chr6	89344895	89345295
chr17	83312430	83312830
chr7	109852987	109853387
chr13	55405429	55405829
chr4	75267148	75267548
chr13	17855590	17855990
chr10	56426281	56426681
chr4	124576126	124576526
chr5	22851569	22851969
chr14	122190951	122191351
chr11	119091582	119091982
chr5	75871153	75871553
chr1	194610626	194611026
chr4	137443653	137444053
chr2	128211781	128212181
chr4	97772141	97772541
chr17	45630365	45630765
chr11	83239785	83240185
chr15	84654342	84654742
chr8	71665660	71666060
chr8	75071531	75071931
chr9	64546311	64546711
chr11	116319013	116319413
chr17	29341527	29341927
chr1	168416924	168417324
chr8	84210236	84210636
chr11	60292733	60293133
chr4	136147765	136148165
chr8	117475046	117475446
chr11	115258067	115258467
chr9	113719149	113719549
chr18	35888238	35888638
chr9	97852835	97853235
chr11	54998264	54998664
chr3	16930310	16930710
chr7	99332815	99333215
chr11	19020339	19020739
chr4	138708619	138709019
chr13	69600125	69600525
chr15	78436840	78437240
chr15	81523022	81523422
chr9	59691679	59692079
chr8	107133868	107134268
chr4	57153467	57153867
chr4	127015603	127016003
chr16	18400790	18401190
chr8	84934847	84935247
chr19	10258418	10258818
chr1	86178782	86179182
chr6	71012736	71013136
chr2	156652814	156653214
chr18	74571841	74572241
chrX	12225093	12225493
chr12	55438735	55439135
chr5	72876008	72876408
chr11	115885338	115885738
chr8	119440548	119440948
chr10	128096598	128096998
chr5	115237805	115238205
chr6	127336763	127337163
chr4	21712181	21712581
chr6	88075052	88075452
chr14	25811070	25811470
chr4	8666692	8667092
chr2	38645960	38646360
chr18	12269854	12270254
chr12	80223472	80223872
chr18	42343245	42343645
chr3	135630872	135631272
chr11	102455830	102456230
chr5	113716549	113716949
chr11	95046916	95047316
chr5	118214501	118214901
chr15	53359664	53360064
chr11	94150664	94151064
chr12	111563129	111563529
chr14	45540151	45540551
chr18	56676387	56676787
chr11	4261095	4261495
chr12	84534095	84534495
chr12	110837282	110837682
chr10	68283089	68283489
chr19	37881493	37881893
chr6	113038311	113038711
chr2	156278596	156278996
chr4	148033923	148034323
chr2	164521876	164522276
chr1	88639525	88639925
chr11	114068338	114068738
chr7	29293680	29294080
chr11	51822810	51823210
chr11	117018408	117018808
chr2	49727131	49727531
chr8	71660562	71660962
chr8	110646006	110646406
chr8	82744484	82744884
chr6	99804196	99804596
chr11	69382670	69383070
chr9	56200622	56201022
chr4	97751114	97751514
chr15	37100217	37100617
chr2	94470869	94471269
chr17	23540648	23541048
chr12	105087273	105087673
chr5	146260969	146261369
chr2	33746369	33746769
chr14	91656018	91656418
chr8	24554389	24554789
chr5	64580022	64580422
chr2	173083631	173084031
chr4	106699892	106700292
chrX	23095883	23096283
chr2	27771842	27772242
chr15	80704294	80704694
chr4	85162699	85163099
chr12	76910318	76910718
chr5	133718624	133719024
chr5	33705246	33705646
chr7	145114620	145115020
chr4	53384681	53385081
chr5	137649903	137650303
chr2	32312273	32312673
chr18	78972853	78973253
chr4	136159807	136160207
chr9	49570699	49571099
chr16	32689566	32689966
chr11	106556024	106556424
chr1	4571580	4571980
chr7	17058304	17058704
chr12	100168360	100168760
chr17	57096312	57096712
chr4	138693358	138693758
chr7	83810346	83810746
chr4	129795428	129795828
chr16	4632105	4632505
chr2	71539193	71539593
chr12	118836703	118837103
chr18	82849358	82849758
chr3	25143629	25144029
chr5	27677317	27677717
chr4	152332916	152333316
chr1	190944297	190944697
chr11	73130983	73131383
chr7	29162721	29163121
chr17	62939979	62940379
chr8	110071616	110072016
chr11	107417052	107417452
chr15	59522006	59522406
chr11	16844231	16844631
chr4	107737877	107738277
chr6	34610402	34610802
chr3	88477712	88478112
chr17	31808165	31808565
chr19	24571655	24572055
chr6	72185909	72186309
chr13	44651265	44651665
chr17	47521601	47522001
chr8	110941524	110941924
chr15	42674818	42675218
chr8	9233328	9233728
chr18	29638605	29639005
chr5	125271553	125271953
chr14	18326977	18327377
chr10	81432852	81433252
chr17	31011470	31011870
chr12	84625128	84625528
chr8	71507535	71507935
chr4	130087276	130087676
chr18	75464835	75465235
chr11	67031022	67031422
chr5	139505110	139505510
chr15	93489566	93489966
chr17	83874578	83874978
chr11	120541967	120542367
chr8	126929682	126930082
chr6	124789549	124789949
chr17	67870166	67870566
chr7	82504087	82504487
chr15	84314611	84315011
chr8	91797492	91797892
chr2	121571722	121572122
chr2	167895030	167895430
chr16	24274963	24275363
chrX	52199801	52200201
chr2	127182740	127183140
chr12	86687970	86688370
chr5	115524004	115524404
chr3	68534751	68535151
chr11	106076352	106076752
chr2	68825575	68825975
chr16	36720142	36720542
chr1	180974426	180974826
chr7	3201335	3201735
chr7	90541005	90541405
chr2	9985999	9986399
chr5	3386799	3387199
chr5	131616514	131616914
chr11	96956298	96956698
chr8	70598282	70598682
chr10	34316932	34317332
chr4	154246481	154246881
chr7	15948279	15948679
chr18	35467663	35468063
chr2	51140447	51140847
chr11	120350113	120350513
chr10	80571255	80571655
chr9	72132908	72133308
chr4	139858629	139859029
chr15	74519395	74519795
chr17	35698111	35698511
chr3	87566108	87566508
chr1	135510284	135510684
chr5	37817022	37817422
chr14	78724603	78725003
chr4	147918474	147918874
chr8	69813916	69814316
chr4	133301861	133302261
chr2	33616224	33616624
chr7	137253566	137253966
chr2	103655992	103656392
chr17	23546255	23546655
chr12	105224688	105225088
chr7	122404461	122404861
chr5	146420046	146420446
chr1	185533414	185533814
chr10	61838776	61839176
chr19	6855184	6855584
chr9	108165159	108165559
chr7	128356958	128357358
chr8	71477364	71477764
chr18	80224297	80224697
chr4	8921682	8922082
chr14	55863749	55864149
chr14	77008215	77008615
chr6	113172538	113172938
chr6	50124106	50124506
chr15	84829380	84829780
chr6	61431126	61431526
chr11	8589213	8589613
chr6	145094341	145094741
chr6	106804917	106805317
chr16	30655714	30656114
chr5	46347365	46347765
chr2	166080522	166080922
chr16	92340900	92341300
chr11	87725944	87726344
chr9	62491096	62491496
chrX	51035918	51036318
chr10	75635784	75636184
chr17	70750963	70751363
chr11	96861926	96862326
chr8	11392829	11393229
chr8	100104623	100105023
chr10	83661917	83662317
chr1	182115664	182116064
chr10	59899454	59899854
chr8	128654577	128654977
chr6	51857803	51858203
chr7	126587748	126588148
chr16	37684698	37685098
chr2	153509320	153509720
chr8	126839593	126839993
chr11	28734977	28735377
chr2	104134452	104134852
chr5	133983464	133983864
chr11	58989940	58990340
chr9	58295894	58296294
chr15	102673588	102673988
chr8	10961944	10962344
chr7	130982316	130982716
chr10	25296820	25297220
chr10	89823971	89824371
chr7	19847618	19848018
chr9	49534038	49534438
chr9	43011056	43011456
chr9	50438048	50438448
chr6	91776523	91776923
chr17	34902876	34903276
chr16	11418282	11418682
chr12	70910183	70910583
chr17	66405229	66405629
chr5	118483531	118483931
chr5	64500719	64501119
chr2	173080856	173081256
chr9	66599651	66600051
chr1	119083622	119084022
chr3	95675764	95676164
chr4	151851205	151851605
chr18	64953988	64954388
chr4	133250675	133251075
chr5	31630142	31630542
chr9	61322328	61322728
chr2	33821657	33822057
chr18	13970039	13970439
chr19	36183073	36183473
chr9	32607167	32607567
chr19	7436330	7436730
chr11	78172083	78172483
chr7	116323540	116323940
chr16	35733984	35734384
chr2	84743646	84744046
chrX	162727359	162727759
chr1	152793444	152793844
chr14	105898739	105899139
chr5	110788707	110789107
chr3	88436661	88437061
chr15	52967832	52968232
chr4	117829554	117829954
chr11	98941980	98942380
chr11	80290030	80290430
chr1	72009451	72009851
chr2	28792948	28793348
chr8	95833515	95833915
chr4	133297708	133298108
chr5	134966356	134966756
chr9	56107443	56107843
chr10	128612691	128613091
chr10	80940463	80940863
chr1	195033857	195034257
chr4	151604532	151604932
chr13	43739658	43740058
chr8	109014770	109015170
chr4	156126767	156127167
chr19	36129129	36129529
chr17	17655446	17655846
chr12	109393780	109394180
chr14	105920688	105921088
chr4	118089873	118090273
chr15	61983213	61983613
chr2	28976609	28977009
chr15	81845646	81846046
chr11	98954771	98955171
chr1	157380688	157381088
chr8	105596538	105596938
chr1	91823424	91823824
chr8	95369505	95369905
chr15	7081887	7082287
chr4	131860747	131861147
chr19	8716409	8716809
chr18	53671954	53672354
chr5	137608193	137608593
chr2	85047568	85047968
chr11	115413241	115413641
chr8	77511982	77512382
chr9	123925132	123925532
chr2	35845803	35846203
chr10	95894642	95895042
chr11	11131653	11132053
chr9	41951096	41951496
chr13	30548841	30549241
chr9	49483315	49483715
chr4	115047689	115048089
chr9	111289787	111290187
chr8	124398858	124399258
chr2	173730438	173730838
chr18	38005858	38006258
chr4	130790208	130790608
chrX	93281313	93281713
chr17	46618765	46619165
chr1	167551595	167551995
chr5	101648279	101648679
chr13	97938904	97939304
chr15	37905987	37906387
chr11	119187484	119187884
chr17	56651850	56652250
chr18	7756742	7757142
chr5	25839361	25839761
chr4	131409778	131410178
chr14	33214477	33214877
chr1	131260417	131260817
chr8	3552260	3552660
chr6	115813976	115814376
chr7	126701077	126701477
chr8	126920827	126921227
chr8	128357140	128357540
chr13	52628728	52629128
chr5	121828724	121829124
chr19	40935898	40936298
chr7	68239359	68239759
chr10	12548536	12548936
chr8	120823250	120823650
chr2	118972711	118973111
chr14	57910529	57910929
chr2	165914305	165914705
chr8	87037788	87038188
chr8	117224621	117225021
chr8	71494962	71495362
chr10	80423611	80424011
chr9	62828716	62829116
chr7	64839809	64840209
chr14	20765946	20766346
chr3	121104853	121105253
chr6	113290359	113290759
chr6	119419079	119419479
chr11	85895006	85895406
chr5	142823410	142823810
chr15	56692262	56692662
chr1	155224198	155224598
chr9	116213218	116213618
chr17	34555441	34555841
chr16	50374554	50374954
chr15	76973654	76974054
chr10	75837248	75837648
chr17	14173650	14174050
chr7	36690498	36690898
chr5	97935327	97935727
chr14	103059537	103059937
chr11	68089869	68090269
chr15	68363294	68363694
chr5	108427212	108427612
chr2	25931434	25931834
chr6	88971802	88972202
chr4	118083566	118083966
chr2	167552806	167553206
chr4	124178675	124179075
chr8	122830369	122830769
chr13	114964233	114964633
chr11	116018084	116018484
chr10	30729522	30729922
chr9	42108374	42108774
chr7	127278335	127278735
chr11	4308450	4308850
chr2	30942656	30943056
chr6	52291148	52291548
chr19	10449750	10450150
chr9	96818514	96818914
chr12	72745468	72745868
chr5	101431430	101431830
chr10	99293196	99293596
chr9	64272471	64272871
chr14	116926612	116927012
chr6	83890246	83890646
chr2	165811505	165811905
chr11	59708044	59708444
chr2	18766987	18767387
chr7	16153529	16153929
chr10	80165011	80165411
chr13	37946714	37947114
chr13	98867795	98868195
chrX	11998998	11999398
chr8	121736237	121736637
chr5	120620611	120621011
chr10	82354083	82354483
chr2	53085579	53085979
chr11	104157887	104158287
chr12	8320008	8320408
chr3	19706901	19707301
chr13	74462749	74463149
chr1	82283229	82283629
chr12	112552050	112552450
chr10	67315067	67315467
chr3	101506191	101506591
chr4	46485679	46486079
chr19	24491800	24492200
chr11	70755597	70755997
chr11	11820258	11820658
chr4	153188131	153188531
chr17	45767016	45767416
chr11	113297743	113298143
chr7	28478814	28479214
chr15	73067438	73067838
chr11	21164604	21165004
chr8	120796286	120796686
chr4	134078721	134079121
chr19	14890399	14890799
chr1	10880000	10880400
chr14	60485642	60486042
chr13	13867904	13868304
chr4	98004014	98004414
chr19	43472329	43472729
chr18	9865701	9866101
chr10	43439447	43439847
chr4	132178537	132178937
chr12	16850636	16851036
chr10	116288227	116288627
chr18	37822514	37822914
chr12	81788704	81789104
chr13	60616022	60616422
chr7	64741929	64742329
chr7	34546620	34547020
chr11	8523848	8524248
chr3	58561415	58561815
chr11	21096569	21096969
chr9	108723774	108724174
chr9	108104831	108105231
chr10	22609085	22609485
chr1	132237656	132238056
chr2	38652683	38653083
chr15	83157277	83157677
chr2	104855808	104856208
chr14	60530241	60530641
chr6	127330314	127330714
chr4	46665546	46665946
chr6	145022983	145023383
chr5	104052994	104053394
chr6	93416031	93416431
chr3	135585467	135585867
chr11	69408535	69408935
chr3	152111083	152111483
chr8	105714131	105714531
chr2	92389409	92389809
chr9	61669640	61670040
chr12	81817049	81817449
chr6	5019208	5019608
chr1	143820405	143820805
chr11	106020339	106020739
chr10	80159800	80160200
chr5	52516086	52516486
chr7	27284928	27285328
chr6	5442591	5442991
chr6	70964073	70964473
chr11	119524486	119524886
chr12	26068037	26068437
chr3	87033353	87033753
chr11	95676266	95676666
chrX	121232411	121232811
chr14	73234419	73234819
chr18	65749920	65750320
chr6	135907529	135907929
chr1	43128252	43128652
chr3	19216232	19216632
chr11	54163058	54163458
chr1	74784191	74784591
chr11	102096916	102097316
chr10	67458851	67459251
chr12	112542970	112543370
chr2	34646339	34646739
chr7	118297598	118297998
chr5	34326950	34327350
chr4	155651540	155651940
chr11	32113116	32113516
chr10	121542487	121542887
chr11	114844024	114844424
chr3	108458830	108459230
chr1	34236308	34236708
chr16	96044152	96044552
chr6	38650490	38650890
chr15	96285575	96285975
chr17	84003897	84004297
chr3	95663596	95663996
chr10	99461103	99461503
chr10	19849752	19850152
chr9	64394196	64394596
chr12	79341496	79341896
chr10	127238186	127238586
chr2	94243061	94243461
chr11	12532286	12532686
chr2	19909450	19909850
chr11	52046431	52046831
chr15	101254088	101254488
chr2	26930356	26930756
chr9	32591710	32592110
chr14	34823076	34823476
chr1	172310055	172310455
chr16	50364349	50364749
chr9	61370369	61370769
chr7	27658923	27659323
chr8	3395141	3395541
chr3	116380367	116380767
chr19	29641335	29641735
chr8	114777239	114777639
chr5	146983151	146983551
chr15	12371161	12371561
chr1	135659551	135659951
chr1	171033696	171034096
chr12	100841175	100841575
chr15	81301250	81301650
chr3	88467180	88467580
chr6	89288252	89288652
chr4	123588919	123589319
chr15	100486436	100486836
chr18	65833038	65833438
chr17	5189834	5190234
chr11	78247790	78248190
chr11	119661478	119661878
chr4	148711201	148711601
chr11	93471886	93472286
chr14	25519761	25520161
chr5	35755340	35755740
chr4	125114613	125115013
chr1	135865575	135865975
chr15	28070957	28071357
chrX	73008093	73008493
chr2	166656492	166656892
chr15	25835228	25835628
chr1	166282590	166282990
chr15	73186774	73187174
chr16	4293316	4293716
chr15	102785139	102785539
chr5	122060710	122061110
chr8	65815889	65816289
chr8	70383235	70383635
chr17	85486845	85487245
chr5	92117830	92118230
chr3	108401792	108402192
chr4	144934449	144934849
chr18	37852133	37852533
chr9	63927638	63928038
chr11	69471546	69471946
chr11	54060383	54060783
chr1	74858391	74858791
chr16	34700193	34700593
chr6	88832575	88832975
chr4	117101215	117101615
chr14	60256369	60256769
chr10	122963872	122964272
chr8	91060734	91061134
chr4	44557892	44558292
chr3	87193777	87194177
chr17	32492342	32492742
chr17	13732655	13733055
chrX	20819169	20819569
chr10	81526799	81527199
chr4	120909727	120910127
chr11	25356845	25357245
chr4	98322298	98322698
chr12	100337611	100338011
chr1	177258597	177258997
chr12	69129983	69130383
chr11	121680707	121681107
chr7	120835481	120835881
chr7	142084392	142084792
chr16	96135771	96136171
chr3	65863273	65863673
chr19	28560754	28561154
chr2	24912149	24912549
chr9	8592570	8592970
chr7	34669368	34669768
chr15	10723598	10723998
chr10	74848324	74848724
chr7	80729678	80730078
chr15	59145697	59146097
chr7	98729717	98730117
chr5	134385129	134385529
chr10	69910548	69910948
chr8	85408119	85408519
chr12	110454126	110454526
chr9	44457372	44457772
chr10	99190787	99191187
chr14	20378308	20378708
chr6	97278221	97278621
chr4	46507230	46507630
chr11	74764152	74764552
chr5	123149765	123150165
chr2	163858470	163858870
chr18	25486444	25486844
chr1	135154337	135154737
chr12	84161753	84162153
chrX	8101001	8101401
chr3	86884475	86884875
chr18	74963177	74963577
chr10	108446651	108447051
chr7	80830517	80830917
chr7	97361400	97361800
chr11	45991603	45992003
chr14	47371746	47372146
chr14	99142214	99142614
chr11	50559098	50559498
chr1	156615578	156615978
chr2	52471755	52472155
chr19	7345405	7345805
chr4	46277252	46277652
chr11	107275941	107276341
chr7	114181381	114181781
chr11	86395743	86396143
chr7	34233856	34234256
chr3	54745813	54746213
chr5	9111792	9112192
chr1	164138676	164139076
chr12	55600220	55600620
chr5	77460256	77460656
chrX	20873120	20873520
chr15	96709450	96709850
chr7	28358000	28358400
chr10	81534796	81535196
chr16	50045978	50046378
chr9	44598912	44599312
chr4	116986787	116987187
chr15	78184879	78185279
chr18	60978288	60978688
chr11	20459143	20459543
chr8	106632576	106632976
chr7	141973356	141973756
chr4	141142257	141142657
chr3	122122132	122122532
chr6	91286580	91286980
chr2	10284595	10284995
chr5	134118828	134119228
chr7	135669396	135669796
chr6	120511259	120511659
chr15	73246526	73246926
chr13	94065746	94066146
chr11	20913970	20914370
chr4	135301239	135301639
chr1	39761640	39762040
chrX	95968508	95968908
chr14	54714650	54715050
chr2	152804362	152804762
chr17	85464929	85465329
chr3	89861065	89861465
chr3	53598316	53598716
chr13	74854321	74854721
chr11	5272646	5273046
chr18	37860088	37860488
chr5	146916296	146916696
chr8	11430629	11431029
chr11	69443389	69443789
chr15	78778508	78778908
chr7	131989116	131989516
chr13	46006232	46006632
chr12	106046143	106046543
chr8	90877006	90877406
chr3	97824207	97824607
chr7	43547616	43548016
chr13	55510672	55511072
chr4	55141236	55141636
chr1	58761617	58762017
chr12	25092269	25092669
chr7	37475482	37475882
chr17	5201836	5202236
chr18	65813671	65814071
chr17	87882590	87882990
chr13	38064809	38065209
chr5	124352168	124352568
chr11	11965946	11966346
chr10	23806091	23806491
chr11	119034092	119034492
chr1	181272824	181273224
chr12	112184406	112184806
chr7	97749131	97749531
chr4	106870651	106871051
chr11	112840325	112840725
chr8	8774575	8774975
chr5	137074029	137074429
chr4	47438018	47438418
chr9	62726477	62726877
chr2	121355225	121355625
chr10	53580139	53580539
chr1	36017185	36017585
chr11	79646454	79646854
chr15	14698050	14698450
chr8	18616051	18616451
chr5	142879349	142879749
chr12	108443307	108443707
chr6	125081807	125082207
chr7	74354745	74355145
chr13	51434479	51434879
chr2	170045964	170046364
chr10	43155042	43155442
chr11	75279181	75279581
chr4	155178307	155178707
chr11	116554431	116554831
chr6	72956451	72956851
chr19	6529530	6529930
chr18	82526080	82526480
chr18	84807771	84808171
chr16	45967457	45967857
chr3	115596361	115596761
chr1	191817789	191818189
chr5	121872171	121872571
chr11	98925959	98926359
chr1	54484857	54485257
chr11	102257403	102257803
chr4	142160013	142160413
chr8	10665897	10666297
chr11	3337506	3337906
chr14	105802822	105803222
chr7	44589137	44589537
chr3	8916270	8916670
chr11	106366322	106366722
chr10	63377557	63377957
chr18	80169881	80170281
chr8	72539259	72539659
chr5	151023418	151023818
chr5	25670907	25671307
chr5	135877788	135878188
chr8	27136912	27137312
chr1	132921086	132921486
chr4	95106175	95106575
chr16	18108268	18108668
chr17	87237082	87237482
chr18	35847847	35848247
chr4	155318362	155318762
chr7	43475756	43476156
chrX	8238893	8239293
chrX	161926278	161926678
chr5	53575073	53575473
chr2	151970757	151971157
chr3	97867895	97868295
chr16	13733569	13733969
chr9	110953953	110954353
chr1	133448457	133448857
chr4	132939469	132939869
chr5	30863901	30864301
chr14	8686193	8686593
chr7	110109160	110109560
chr11	77876657	77877057
chr11	96875685	96876085
chr11	119235680	119236080
chr8	83668613	83669013
chr11	87749420	87749820
chr4	55134834	55135234
chr10	78487662	78488062
chr5	118436624	118437024
chr6	122826305	122826705
chr9	67208393	67208793
chr1	158670164	158670564
chr11	4012619	4013019
chr12	59040384	59040784
chr2	154943126	154943526
chr5	114052081	114052481
chr18	34118325	34118725
chr4	132533361	132533761
chr12	29883160	29883560
chr7	116531213	116531613
chr11	96909979	96910379
chr11	117056889	117057289
chr8	83737847	83738247
chr1	182792443	182792843
chr11	97570504	97570904
chr4	65252197	65252597
chr4	19441560	19441960
chr11	87763568	87763968
chr9	69301888	69302288
chr1	181250951	181251351
chr2	159196205	159196605
chr1	88705786	88706186
chr9	98613960	98614360
chr2	180731968	180732368
chr8	125066931	125067331
chr5	113942579	113942979
chr3	83080672	83081072
chr15	35292890	35293290
chr2	155385143	155385543
chr2	72995609	72996009
chr13	91520373	91520773
chr11	120065340	120065740
chr10	34200780	34201180
chr8	10946077	10946477
chr9	21804344	21804744
chr2	151994523	151994923
chrX	94177743	94178143
chr6	145276219	145276619
chr14	124675235	124675635
chr15	79126261	79126661
chr13	112998723	112999123
chr2	26611054	26611454
chr15	84975717	84976117
chr5	118781601	118782001
chr1	180387477	180387877
chr14	55114781	55115181
chr4	150220603	150221003
chr2	130279500	130279900
chr14	68050871	68051271
chr19	3586564	3586964
chr8	103873748	103874148
chr2	166000787	166001187
chr11	62050542	62050942
chr15	75884075	75884475
chr11	7423551	7423951
chr4	41654174	41654574
chr5	142768812	142769212
chr9	37530765	37531165
chr4	120032498	120032898
chr9	45145496	45145896
chr11	98717844	98718244
chr14	54603296	54603696
chr9	8634353	8634753
chr15	98892181	98892581
chr16	85800923	85801323
chrX	7674811	7675211
chr6	108070966	108071366
chr17	31870903	31871303
chr14	61112381	61112781
chr11	6768807	6769207
chr1	105013005	105013405
chr13	21928593	21928993
chr7	98743373	98743773
chr2	168987424	168987824
chr7	38075513	38075913
chr13	51424709	51425109
chr7	73537740	73538140
chr6	37451620	37452020
chr11	77815952	77816352
chr10	128283994	128284394
chr1	183345078	183345478
chr4	127619838	127620238
chr11	53508424	53508824
chr14	27029704	27030104
chr10	66814438	66814838
chr16	22504921	22505321
chr3	144616963	144617363
chr2	166008850	166009250
chr6	100563670	100564070
chr4	41664617	41665017
chr15	38384625	38385025
chr16	63062937	63063337
chr11	82011717	82012117
chr4	83500449	83500849
chr2	31492290	31492690
chr8	12896527	12896927
chr9	119571378	119571778
chr5	106802350	106802750
chr8	92134074	92134474
chr9	62550640	62551040
chr11	59525262	59525662
chr5	139745807	139746207
chr17	86444862	86445262
chr16	72029103	72029503
chr4	58935060	58935460
chr4	33396441	33396841
chr8	126826306	126826706
chr18	36242209	36242609
chr18	80628963	80629363
chr6	6005913	6006313
chr18	34779253	34779653
chr10	61080301	61080701
chr2	104145972	104146372
chr14	103550428	103550828
chr11	102774532	102774932
chr19	42272258	42272658
chr16	31458205	31458605
chr7	144417614	144418014
chr11	16412590	16412990
chr4	65238556	65238956
chr10	19352870	19353270
chr9	50124203	50124603
chr3	51599111	51599511
chr13	98391235	98391635
chr11	95001044	95001444
chr9	31118629	31119029
chr10	85967956	85968356
chr5	119679919	119680319
chr8	121598915	121599315
chr14	46723863	46724263
chr13	52015163	52015563
chr7	55968273	55968673
chr19	43655773	43656173
chr16	93717405	93717805
chr11	75071059	75071459
chr7	140922709	140923109
chr7	130309265	130309665
chr5	149170933	149171333
chr5	137671915	137672315
chr11	77100173	77100573
chr5	64739554	64739954
chr2	173107338	173107738
chr2	28755410	28755810
chr12	76196004	76196404
chr14	21987655	21988055
chr6	85410712	85411112
chr2	50687214	50687614
chr14	46639443	46639843
chr8	72521628	72522028
chr11	50236729	50237129
chr13	51975862	51976262
chr9	50646815	50647215
chr19	8692687	8693087
chr18	41779672	41780072
chr19	5956613	5957013
chr8	10921721	10922121
chr6	29198634	29199034
chr2	84851126	84851526
chr12	80116654	80117054
chr7	130719833	130720233
chr11	68393903	68394303
chr12	31896996	31897396
chrX	93911179	93911579
chr11	85157316	85157716
chr11	80818161	80818561
chr18	75319546	75319946
chr1	71812274	71812674
chr9	107357663	107358063
chr11	118603151	118603551
chr17	23700049	23700449
chr2	174261325	174261725
chr14	22746021	22746421
chr9	111070417	111070817
chr5	30638006	30638406
chr13	69991319	69991719
chr1	161286734	161287134
chr6	128079865	128080265
chr13	107101616	107102016
chr7	110116683	110117083
chr2	117652545	117652945
chr8	104570986	104571386
chr18	60735380	60735780
chr3	137780119	137780519
chr19	53859238	53859638
chr10	88708750	88709150
chr1	134701173	134701573
chr2	16032793	16033193
chr19	10356942	10357342
chr2	29066355	29066755
chr3	83764212	83764612
chr9	77750404	77750804
chr11	115956398	115956798
chr8	71521619	71522019
chr19	24251892	24252292
chr9	62777526	62777926
chr4	129928453	129928853
chr9	45361974	45362374
chr1	48651687	48652087
chr11	96622792	96623192
chr13	73646638	73647038
chr11	52261985	52262385
chr15	78962846	78963246
chr7	143480577	143480977
chr9	75221817	75222217
chr17	55976304	55976704
chr5	117381816	117382216
chr8	120498912	120499312
chr18	39067875	39068275
chr11	114786337	114786737
chr2	169914912	169915312
[truncated: 7,969 more rows]

## Sheet: HB
HB stage enhancers (ATAC sites containing 1 or more enhancer positive fragments)
chr1	184824503	184824903
chr19	42182703	42183103
chr18	35832202	35832602
chr11	105120572	105120972
chr5	117363224	117363624
chr2	31762915	31763315
chr11	69062794	69063194
chr14	62845057	62845457
chr11	114786340	114786740
chr17	80151337	80151737
chr18	64527208	64527608
chr4	142070768	142071168
chr13	95547260	95547660
chr2	10575929	10576329
chr16	29990808	29991208
chr8	122497871	122498271
chr18	6275499	6275899
chr1	119472683	119473083
chr3	88488359	88488759
chr8	105975381	105975781
chr14	122223741	122224141
chr9	35535073	35535473
chr5	31766818	31767218
chr14	24206654	24207054
chr5	118592069	118592469
chr12	53253427	53253827
chr14	103804285	103804685
chr12	109437578	109437978
chr12	75720766	75721166
chr11	119034087	119034487
chr4	137476470	137476870
chr13	51594690	51595090
chr4	129242539	129242939
chr15	84701945	84702345
chr1	132918169	132918569
chr7	89998030	89998430
chr11	54112883	54113283
chr6	38910950	38911350
chr14	20328467	20328867
chr18	35027093	35027493
chr6	100163120	100163520
chr13	48546441	48546841
chr5	30915947	30916347
chr6	120580033	120580433
chr4	117139033	117139433
chr1	172310055	172310455
chr10	59812979	59813379
chr14	69174980	69175380
chr4	148830343	148830743
chr15	50869447	50869847
chr4	44851890	44852290
chr7	25187632	25188032
chr5	144370990	144371390
chr12	73517345	73517745
chr16	18119297	18119697
chr16	97593061	97593461
chr1	180987756	180988156
chr7	84272385	84272785
chr14	105802633	105803033
chr9	107963666	107964066
chr12	80083858	80084258
chr16	92340900	92341300
chr4	34886557	34886957
chr1	119033836	119034236
chr5	65466909	65467309
chr10	81432852	81433252
chr4	133022190	133022590
chr10	19361566	19361966
chr4	100779153	100779553
chr1	118648047	118648447
chr15	81768982	81769382
chr8	88297922	88298322
chr15	90589602	90590002
chr18	61746756	61747156
chr7	38084832	38085232
chr5	148808373	148808773
chr7	96002219	96002619
chr4	149340221	149340621
chr4	129251321	129251721
chr4	53771139	53771539
chr6	127130395	127130795
chr14	65343480	65343880
chr6	29205163	29205563
chr4	43978610	43979010
chr11	62629308	62629708
chr5	118613355	118613755
chr7	27433857	27434257
chr2	152363412	152363812
chrX	12005600	12006000
chr18	54902277	54902677
chr6	29701082	29701482
chr1	43899011	43899411
chr5	136108516	136108916
chr6	49338615	49339015
chr15	76973654	76974054
chr3	84639695	84640095
chr19	46503872	46504272
chr8	122500892	122501292
chr4	56845860	56846260
chr9	40757752	40758152
chr19	36896941	36897341
chr1	178530491	178530891
chr10	93069264	93069664
chr19	4865125	4865525
chr13	47365826	47366226
chr17	72733684	72734084
chr10	43043444	43043844
chr18	35838610	35839010
chr5	53490726	53491126
chr5	113664640	113665040
chr12	100841242	100841642
chr11	66966531	66966931
chr11	74837635	74838035
chr15	11971863	11972263
chr10	126919081	126919481
chr4	138107706	138108106
chr11	54998264	54998664
chr7	6283697	6284097
chr18	75456634	75457034
chr18	61506330	61506730
chr2	10569438	10569838
chr6	34346487	34346887
chr11	57467721	57468121
chr12	4208756	4209156
chr9	104035236	104035636
chr11	68982690	68983090
chr16	32682250	32682650
chr11	101143798	101144198
chr12	69446399	69446799
chr1	74784384	74784784
chr11	89029039	89029439
chr7	82890988	82891388
chr7	45050919	45051319
chr17	10500749	10501149
chr1	59409598	59409998
chr13	29210560	29210960
chr15	85598892	85599292
chr5	142932279	142932679
chr12	100242340	100242740
chr8	126547929	126548329
chr12	102426350	102426750
chr15	61983280	61983680
chr17	46433613	46434013
chr10	59969774	59970174
chr7	16869470	16869870
chr17	6868874	6869274
chr14	33313673	33314073
chr17	35848102	35848502
chr6	71125110	71125510
chr7	109528354	109528754
chr15	81027567	81027967
chr15	102235354	102235754
chr11	27264281	27264681
chr4	100842615	100843015
chr14	21981423	21981823
chr10	111962259	111962659
chr5	139804109	139804509
chr8	126382672	126383072
chr10	44443238	44443638
chr5	115125109	115125509
chr8	118274665	118275065
chr1	59584671	59585071
chr14	25869205	25869605
chr6	88075051	88075451
chr6	70824415	70824815
chr4	125059045	125059445
chr17	87350724	87351124
chr1	158670164	158670564
chr6	51207627	51208027
chr6	120550159	120550559
chr10	94565696	94566096
chr18	54676214	54676614
chr16	92019428	92019828
chr11	113326383	113326783
chr17	30335749	30336149
chr13	37853939	37854339
chr4	130297218	130297618
chr13	33995178	33995578
chr6	72663021	72663421
chr7	112183250	112183650
chr16	5931687	5932087
chr4	85514182	85514582
chr8	34101002	34101402
chr5	123599306	123599706
chr4	134249582	134249982
chr16	23504229	23504629
chr8	25255991	25256391
chr4	155833851	155834251
chr5	38365534	38365934
chr9	67156888	67157288
chr4	150033193	150033593
chr18	34663146	34663546
chr11	117459933	117460333
chr1	120606793	120607193
chr2	19909393	19909793
chr11	4220472	4220872
chr3	94888601	94889001
chr7	79612773	79613173
chr17	14163689	14164089
chr6	134038906	134039306
chr11	88873457	88873857
chr17	56883670	56884070
chr11	115258061	115258461
chr9	71874035	71874435
chr1	157449871	157450271
chr13	91370787	91371187
chr7	65497976	65498376
chr17	26368297	26368697
chr4	115898010	115898410
chr4	130163512	130163912
chr7	99648652	99649052
chr11	78172086	78172486
chr14	25226441	25226841
chr18	12440441	12440841
chr1	155215310	155215710
chr19	46369206	46369606
chr19	43655776	43656176
chr3	80052881	80053281
chr16	33560256	33560656
chr15	27998762	27999162
chr9	22814965	22815365
chr11	60953771	60954171
chr4	118083571	118083971
chr10	68044006	68044406
chr19	53263954	53264354
chr2	118179503	118179903
chr15	77827747	77828147
chr11	96399930	96400330
chr10	17697731	17698131
chr11	6654857	6655257
chr11	5114921	5115321
chr17	83850410	83850810
chr2	32751248	32751648
chr8	12992481	12992881
chr5	134957474	134957874
chr7	45857040	45857440
chr19	59418092	59418492
chr14	54568983	54569383
chr5	122968315	122968715
chr14	25646307	25646707
chr1	168416850	168417250
chr4	151141490	151141890
chr18	38212645	38213045
chr11	114843994	114844394
chr3	34795544	34795944
chr12	29907014	29907414
chr9	21846691	21847091
chr19	15585491	15585891
chr11	116586842	116587242
chr10	61080229	61080629
chr8	111662484	111662884
chr15	82271144	82271544
chr16	10073226	10073626
chr15	103011115	103011515
chr8	104219005	104219405
chr17	32143210	32143610
chr5	118465445	118465845
chr19	4333811	4334211
chr5	105868608	105869008
chr8	11430633	11431033
chr1	136170156	136170556
chr13	55379159	55379559
chr5	151247114	151247514
chr11	119558920	119559320
chr19	32258352	32258752
chr10	128636888	128637288
chr8	26273497	26273897
chr5	121185095	121185495
chr7	27330836	27331236
chr5	114608416	114608816
chr18	65788844	65789244
chrX	7648756	7649156
chr7	12903602	12904002
chr2	70292778	70293178
chr11	119253226	119253626
chr4	114483981	114484381
chr17	25284968	25285368
chr9	119580646	119581046
chr9	49488867	49489267
chr11	85276919	85277319
chr18	12391186	12391586
chr11	106648320	106648720
chr2	65145368	65145768
chr2	69802867	69803267
chr7	128705743	128706143
chr3	146127272	146127672
chr4	45490034	45490434
chr2	102888689	102889089
chr6	52252797	52253197
chr4	150048710	150049110
chr9	61898444	61898844
chr7	16147580	16147980
chr2	26566207	26566607
chr7	120831067	120831467
chr17	56081126	56081526
chr2	28908268	28908668
chr10	41288757	41289157
chr1	163443853	163444253
chr6	72677516	72677916
chr9	57162519	57162919
chr7	112180141	112180541
chr8	106404883	106405283
chr3	51652278	51652678
chr16	22406082	22406482
chr4	8647228	8647628
chr17	46287663	46288063
chr11	11822722	11823122
chr11	78083502	78083902
chr11	22799982	22800382
chr8	25240536	25240936
chr14	33213823	33214223
chr11	95982621	95983021
chr8	126787854	126788254
chr5	136252871	136253271
chr6	17938656	17939056
chr2	167679898	167680298
chr2	90612171	90612571
chr8	121315950	121316350
chr2	152410914	152411314
chr1	51697307	51697707
chr18	74907220	74907620
chr4	40182901	40183301
chr3	55787523	55787923
chr9	40330600	40331000
chr8	116438949	116439349
chr1	62706522	62706922
chr3	52102478	52102878
chr1	89927074	89927474
chr11	4953972	4954372
chr8	23470159	23470559
chr17	83861779	83862179
chr14	7851367	7851767
chr2	152693188	152693588
chr8	121513387	121513787
chr2	167801284	167801684
chr1	135516801	135517201
chr11	69600103	69600503
chr18	38185061	38185461
chr6	58640338	58640738
chr5	136619852	136620252
chr2	180218713	180219113
chr9	101950112	101950512
chr19	21727185	21727585
chr4	55530283	55530683
chr15	103337189	103337589
chr2	91682837	91683237
chr12	32127806	32128206
chr3	83273753	83274153
chr6	113686728	113687128
chr16	10690005	10690405
chr16	90423930	90424330
chr8	12978763	12979163
chr12	54830543	54830943
chr13	39440948	39441348
chr7	79428233	79428633
chr3	89316837	89317237
chr12	108209044	108209444
chr15	76239112	76239512
chr11	25301124	25301524
chr17	47904135	47904535
chr2	91975931	91976331
chr9	63941777	63942177
chr8	123717500	123717900
chr7	27481485	27481885
chr3	153965146	153965546
chr18	73762268	73762668
chr11	96190049	96190449
chr7	79798743	79799143
chr5	139745807	139746207
chr8	14879121	14879521
chr11	81897573	81897973
chr7	65873504	65873904
chr7	116323541	116323941
chr8	84130743	84131143
chr2	166776314	166776714
chr7	30192842	30193242
chr11	43548187	43548587
chr9	103758980	103759380
chr10	94116230	94116630
chr18	61548852	61549252
chr8	122906646	122907046
chr4	123219744	123220144
chr9	37530839	37531239
chr11	106980506	106980906
chr5	113221244	113221644
chr3	89354809	89355209
chr10	77252870	77253270
chr13	4771411	4771811
chr6	117828252	117828652
chr3	130204469	130204869
chr12	100887860	100888260
chr8	84024205	84024605
chr7	144180928	144181328
chr12	21431039	21431439
chrX	58019593	58019993
chr9	53398283	53398683
chr1	106407958	106408358
chr18	74190426	74190826
chr9	57278290	57278690
chr19	36818274	36818674
chr7	113250650	113251050
chr6	124805557	124805957
chr11	86586940	86587340
chr11	55383658	55384058
chr6	54705277	54705677
chr17	47521601	47522001
chr16	35817260	35817660
chr3	8968690	8969090
chr2	169790728	169791128
chr16	10565553	10565953
chr10	59942944	59943344
chr3	34198219	34198619
chr5	142974598	142974998
chr2	133554541	133554941
chr16	38603414	38603814
chr12	31896974	31897374
chr9	57836759	57837159
chr13	36518202	36518602
chr16	36588004	36588404
chr14	22183275	22183675
chr11	104319188	104319588
chr15	38485416	38485816
chr7	119861643	119862043
chr5	139331724	139332124
chr3	94379972	94380372
chr19	60437809	60438209
chr15	12375576	12375976
chr4	155144116	155144516
chr5	124610948	124611348
chr1	155564718	155565118
chr18	53649748	53650148
chr15	78340066	78340466
chr6	51170929	51171329
chr6	146530747	146531147
chr17	87503074	87503474
chr5	37835827	37836227
chr3	135402298	135402698
chr6	49269175	49269575
chr5	148701881	148702281
chr8	83670230	83670630
chr7	118976654	118977054
chr8	69920237	69920637
chr4	125912674	125913074
chr16	78690772	78691172
chr1	62664994	62665394
chr2	102420026	102420426
chr2	32966790	32967190
chr11	54703235	54703635
chr6	12125335	12125735
chr4	137744392	137744792
chr2	133020404	133020804
chr15	102399527	102399927
chr5	31610441	31610841
chr9	99376603	99377003
chr1	128128350	128128750
chr7	68128998	68129398
chr7	49091295	49091695
chr9	47708253	47708653
chr9	57307400	57307800
chr3	88467178	88467578
chr18	62250132	62250532
chr12	49391447	49391847
chr3	32396808	32397208
chr1	87270717	87271117
chr19	23520641	23521041
chr19	6663326	6663726
chr15	77857724	77858124
chr10	59292554	59292954
chr4	106472326	106472726
chr2	165201830	165202230
chr8	122834978	122835378
chr8	94199447	94199847
chr11	16791042	16791442
chr10	17869913	17870313
chr5	67815680	67816080
chr11	84604713	84605113
chr3	151294059	151294459
chr19	5782087	5782487
chr17	15343048	15343448
chr19	42026185	42026585
chr13	49052513	49052913
chr3	130691250	130691650
chr17	44455629	44456029
chr5	143567828	143568228
chr1	134083237	134083637
chr1	33565705	33566105
chr4	63389050	63389450
chr2	166730088	166730488
chr13	37963387	37963787
chr12	73034905	73035305
chr11	43385241	43385641
chr3	134146589	134146989
chr11	87778468	87778868
chr14	66953135	66953535
chr4	137367585	137367985
chr11	102437344	102437744
chr11	63897857	63898257
chr6	34344871	34345271
chr17	75380195	75380595
chr2	165405328	165405728
chr5	52064995	52065395
chr8	121966982	121967382
chr11	54088918	54089318
chr9	65664151	65664551
chr6	37354527	37354927
chr18	34457627	34458027
chr7	67451358	67451758
chr14	24629747	24630147
chr6	121271950	121272350
chr5	144963846	144964246
chr1	125663071	125663471
chr4	148900842	148901242
chr16	97523103	97523503
chr4	83500417	83500817
chr2	164794333	164794733
chr5	132974905	132975305
chr4	117312881	117313281
chr11	118534680	118535080
chr12	73384687	73385087
chr16	34745044	34745444
chr14	102810003	102810403
chr12	110845079	110845479
chrX	137019413	137019813
chr4	141347472	141347872
chr16	92158463	92158863
chr8	35143192	35143592
chr19	44742120	44742520
chr4	126602140	126602540
chr7	38131207	38131607
chr10	17574931	17575331
chr10	14018038	14018438
chr13	94130919	94131319
chr1	135970551	135970951
chr4	134730173	134730573
chr14	55392373	55392773
chr3	105699160	105699560
chr18	62947638	62948038
chr14	25718583	25718983
chr17	56425255	56425655
chr5	131647536	131647936
chr7	30347856	30348256
chr9	119945486	119945886
chr8	35707787	35708187
chr11	35840261	35840661
chr10	18549906	18550306
chr8	107245219	107245619
chr13	107619574	107619974
chr2	68421038	68421438
chr2	75777149	75777549
chr2	137729146	137729546
chr5	125392966	125393366
chr2	27740218	27740618
chr10	12614699	12615099
chr6	89632008	89632408
chr4	132823936	132824336
chr17	88511252	88511652
chr18	16709082	16709482
chr10	42637200	42637600
chr12	98674795	98675195
chr15	83248180	83248580
chr7	45475175	45475575
chr11	98035956	98036356
chr7	139949805	139950205
chr15	103248229	103248629
chr15	78956454	78956854
chr8	106451664	106452064
chr1	64302698	64303098
chr12	117946937	117947337
chr2	18031854	18032254
chr11	102257416	102257816
chr2	29859101	29859501
chr1	191880040	191880440
chr2	26588596	26588996
chr17	8396341	8396741
chr11	95046916	95047316
chr7	16326206	16326606
chr8	126162867	126163267
chr14	105500989	105501389
chr16	22200432	22200832
chr11	69484200	69484600
chr7	39552412	39552812
chr8	54079127	54079527
chr8	23158564	23158964
chr10	75744040	75744440
chr13	69585775	69586175
chr5	135724757	135725157
chr19	37719273	37719673
chr7	115366906	115367306
chr17	47462743	47463143
chr2	152020273	152020673
chr9	64667553	64667953
chr11	107785772	107786172
chr17	23630198	23630598
chr11	103814834	103815234
chr11	75415093	75415493
chr17	53596449	53596849
chr5	123317997	123318397
chr9	63124095	63124495
chr2	53085664	53086064
chr1	89876623	89877023
chr2	92055381	92055781
chr7	142548706	142549106
chr1	75458266	75458666
chr7	78883359	78883759
chr12	100527701	100528101
chr10	121505210	121505610
chr18	37822481	37822881
chr14	7847669	7848069
chr2	152111940	152112340
chr17	57099705	57100105
chr9	119970127	119970527
chr15	84614210	84614610
chr10	40442275	40442675
chr11	88172803	88173203
chr17	10335152	10335552
chr17	35697903	35698303
chr2	180227536	180227936
chr4	106699906	106700306
chr7	126754859	126755259
chr5	125014538	125014938
chr19	53657365	53657765
chr4	153236695	153237095
chr4	45097423	45097823
chr8	61177716	61178116
chr1	132525748	132526148
chr6	115065968	115066368
chr11	119091516	119091916
chr17	48336901	48337301
chr6	81986992	81987392
chr10	120950083	120950483
chr12	54098784	54099184
chr5	116309409	116309809
chr17	26951462	26951862
chr9	14642610	14643010
chr6	40393209	40393609
chr4	8911429	8911829
chr5	109796146	109796546
chr12	86923795	86924195
chrX	8219631	8220031
chr4	149445294	149445694
chr5	149428383	149428783
chr5	123508108	123508508
chr9	118389923	118390323
chr7	139914182	139914582
chr12	108546801	108547201
chr19	3699462	3699862
chr8	86802029	86802429
chr13	51729844	51730244
chr1	135154421	135154821
chr15	84772675	84773075
chr2	75772446	75772846
chr5	24483347	24483747
chr16	29839377	29839777
chr2	27764875	27765275
chr16	90186183	90186583
chr17	29603234	29603634
chr16	72670304	72670704
chr11	78159073	78159473
chr14	25237483	25237883
chr18	16740708	16741108
chr10	75121034	75121434
chr8	90869773	90870173
chr14	26994359	26994759
chr3	81835706	81836106
chr11	104590069	104590469
chr6	108695399	108695799
chr8	8602719	8603119
chr15	27905323	27905723
chr10	61343940	61344340
chr19	36129600	36130000
chr9	27176098	27176498
chr1	39761405	39761805
chr18	3666487	3666887
chr5	125056575	125056975
chr2	30545015	30545415
chr18	67128801	67129201
chr19	6869421	6869821
chr2	118430643	118431043
chr4	153480982	153481382
chr19	59469240	59469640
chr14	48674407	48674807
chr7	45800474	45800874
chr12	110992046	110992446
chr18	37824837	37825237
chr11	53551824	53552224
chr16	22844427	22844827
chr7	46838841	46839241
chr15	95880571	95880971
chrX	20819113	20819513
chr9	50646817	50647217
chr1	63204344	63204744
chr11	114830128	114830528
chr16	57858181	57858581
chr12	29050926	29051326
chr14	68197152	68197552
chr2	120173672	120174072
chr14	65900687	65901087
chr19	31756122	31756522
chr6	145906169	145906569
chr7	16804635	16805035
chr5	151154743	151155143
chr6	51633503	51633903
chr17	29848854	29849254
chr5	66559722	66560122
chr15	102987373	102987773
chr9	63132738	63133138
chr1	127424977	127425377
chrX	99853258	99853658
chr1	137074758	137075158
chr19	43036443	43036843
chr1	192806814	192807214
chr3	153250625	153251025
chr1	84881476	84881876
chr17	35584319	35584719
chr13	116705695	116706095
chr16	17815329	17815729
chr9	78473475	78473875
chr3	35404993	35405393
chr9	31221208	31221608
chr13	34636022	34636422
chr12	91423139	91423539
chr17	28375604	28376004
chr7	139590324	139590724
chr5	130688328	130688728
chr9	66705717	66706117
chr18	35664652	35665052
chr11	23149814	23150214
chr18	60705937	60706337
chr12	111653462	111653862
chr9	114752805	114753205
chr12	17554078	17554478
chr7	102415785	102416185
chr5	92925035	92925435
chr11	118379589	118379989
chr11	21993270	21993670
chr7	98856041	98856441
chr4	145286791	145287191
chr12	16828447	16828847
chr14	30593478	30593878
chr5	121341164	121341564
chr4	119127070	119127470
chr11	116004781	116005181
chr19	41663958	41664358
chr11	107994468	107994868
chr7	139299423	139299823
chr17	3230178	3230578
chr6	91196255	91196655
chr5	115538644	115539044
chr10	80190758	80191158
chr8	94908876	94909276
chr4	46452428	46452828
chr6	136468434	136468834
chr7	98743373	98743773
chr9	21715224	21715624
chr1	72123616	72124016
chr5	63906495	63906895
chr15	72517002	72517402
chr8	11001111	11001511
chr4	131409778	131410178
chr3	27345515	27345915
chr15	103361383	103361783
chr3	97680563	97680963
chr9	78166734	78167134
chr7	29421664	29422064
chr8	123361291	123361691
chr11	117390151	117390551
chr5	134539877	134540277
chr18	35887912	35888312
chr4	151986006	151986406
chr6	91655925	91656325
chr15	10668504	10668904
chr19	5817919	5818319
chr19	41725021	41725421
chr15	80171443	80171843
chr9	100736179	100736579
chr15	73186791	73187191
chr9	116912257	116912657
chr8	22209050	22209450
chr15	96285505	96285905
chr17	46715134	46715534
chr19	23136356	23136756
chr1	120197133	120197533
chr8	117569399	117569799
chr12	108930985	108931385
chr2	147373607	147374007
chr7	4478294	4478694
chr6	91001060	91001460
chr1	63255180	63255580
chr8	27088734	27089134
chr5	24357445	24357845
chr11	61193351	61193751
chr15	98580118	98580518
chr9	78527321	78527721
chr11	20132947	20133347
chr17	27702487	27702887
chr18	36018131	36018531
chr3	79516227	79516627
chr6	87002715	87003115
chr8	123202286	123202686
chr11	34916020	34916420
chr11	69432098	69432498
chr12	16850749	16851149
chr15	36649932	36650332
chr19	4425637	4426037
chr2	146834755	146835155
chrX	99358193	99358593
chr17	26120117	26120517
chr8	60466902	60467302
chr13	23492037	23492437
chr11	94265416	94265816
chr10	86816285	86816685
chr1	152084616	152085016
chr16	13371882	13372282
chr9	111918514	111918914
chr1	153085116	153085516
chr5	142451413	142451813
chr12	105476456	105476856
chr13	52628620	52629020
chr3	36840953	36841353
chr15	86085641	86086041
chr13	102745037	102745437
chr11	19020340	19020740
chr9	72779740	72780140
chr12	99084161	99084561
chr8	90323774	90324174
chr12	70813033	70813433
chr6	72519979	72520379
chr8	120276289	120276689
chr5	128542065	128542465
chr1	156263344	156263744
chr6	88783074	88783474
chr5	113815778	113816178
chr12	78911639	78912039
chr9	105693794	105694194
chr18	46530623	46531023
chr5	140847202	140847602
chr7	102417469	102417869
chr11	117598178	117598578
chr6	122801596	122801996
chr2	121369396	121369796
chr9	74868239	74868639
chr15	62092711	62093111
chr13	21456352	21456752
chr2	93203716	93204116
chr5	130853359	130853759
chr17	26502895	26503295
chr11	96696861	96697261
chr2	173035028	173035428
chr17	15440521	15440921
chr7	45538243	45538643
chr17	83903388	83903788
chr11	87629830	87630230
chr5	113942647	113943047
chr12	12993964	12994364
chr13	98365805	98366205
chr10	61492020	61492420
chr2	172607782	172608182
chr7	44970215	44970615
chr9	122539653	122540053
chr7	43355297	43355697
chr8	120006686	120007086
chr7	118304836	118305236
chr1	180407102	180407502
chr19	3980387	3980787
chr18	37218103	37218503
chr6	120324368	120324768
chr2	71290089	71290489
chr3	103305551	103305951
chr6	6878789	6879189
chr11	119159477	119159877
chr6	89288172	89288572
chr17	34632369	34632769
chr9	64045135	64045535
chr10	25239198	25239598
chr8	121841373	121841773
chr9	66311546	66311946
chr4	154856076	154856476
chr17	56251281	56251681
chr5	75962172	75962572
chr1	169235239	169235639
chr11	94133472	94133872
chr15	84625708	84626108
chr2	36091253	36091653
chr8	117562052	117562452
chr13	9107337	9107737
chr2	73066431	73066831
chr2	180678659	180679059
chr9	65523962	65524362
chr8	105593776	105594176
chr6	87797898	87798298
chr3	39220121	39220521
chr11	68780517	68780917
chr6	97355357	97355757
chr11	31373446	31373846
chr10	82666419	82666819
chr13	63293655	63294055
chr13	30083952	30084352
chr7	28464789	28465189
chr2	108827524	108827924
chr14	70780813	70781213
chr4	107998701	107999101
chr4	46040653	46041053
chr6	129363986	129364386
chr11	113748948	113749348
chr8	71385445	71385845
chr19	25635890	25636290
chr13	13552020	13552420
chr11	100640095	100640495
chr11	85895001	85895401
chr8	111555299	111555699
chr12	8320023	8320423
chr9	72871829	72872229
chr15	55267855	55268255
chr11	96872475	96872875
chr17	74272705	74273105
chr2	166291292	166291692
chr2	92486447	92486847
chr4	106907658	106908058
chr7	19270009	19270409
chr17	35186674	35187074
chr2	52632867	52633267
chr1	177008841	177009241
chrX	12341393	12341793
chr6	94158406	94158806
chr19	46518429	46518829
chr2	20943254	20943654
chr17	56727028	56727428
chr11	84724116	84724516
chr1	193503970	193504370
chr4	138426716	138427116
chr12	77052761	77053161
chr7	100950235	100950635
chr10	82768899	82769299
chr16	21239352	21239752
chr4	152313183	152313583
chr8	102596616	102597016
chr19	6285630	6286030
chr11	102455808	102456208
chr12	69757791	69758191
chr8	16686059	16686459
chr2	33843243	33843643
chr10	93166209	93166609
chr3	85601913	85602313
chr2	166608533	166608933
chr17	83690476	83690876
chr11	69150505	69150905
chr5	112153642	112154042
chr15	36901801	36902201
chr3	9076662	9077062
chr3	144689184	144689584
chr1	190944303	190944703
chr4	83284899	83285299
chr7	70346047	70346447
chr12	25092267	25092667
chr16	33345010	33345410
chr5	36839609	36840009
chr1	135714389	135714789
chr15	99259579	99259979
chr19	47795383	47795783
chr4	148229655	148230055
chr17	80017372	80017772
chr14	120303155	120303555
chr18	84535822	84536222
chr15	97948686	97949086
chr11	24242954	24243354
chr4	132155229	132155629
chr4	11026202	11026602
chr1	135368231	135368631
chr5	115979274	115979674
chr15	59521984	59522384
chr5	8868066	8868466
chr6	137142791	137143191
chr17	13700304	13700704
chr16	92605741	92606141
chr11	88993608	88994008
chr17	31330661	31331061
chr8	36346930	36347330
chr2	35775655	35776055
chr13	101659027	101659427
chr2	142813006	142813406
chr3	144380950	144381350
chr4	130556277	130556677
chr8	71375470	71375870
chr9	43920131	43920531
chr7	99300618	99301018
chr6	48700221	48700621
chr4	82435757	82436157
chr13	20174306	20174706
chr4	8954411	8954811
chr14	55458246	55458646
chr6	82714233	82714633
chr2	156305844	156306244
chr10	81244622	81245022
chr2	30057176	30057576
chr4	132295939	132296339
chr3	122457762	122458162
chr7	123398865	123399265
chr2	45184162	45184562
chr17	69349183	69349583
chr8	15982510	15982910
chr11	83882515	83882915
chr6	51767936	51768336
chr2	157464823	157465223
chr1	69687369	69687769
chr5	112012699	112013099
chr7	144943282	144943682
chr5	142823409	142823809
chr11	116127180	116127580
chr10	81340509	81340909
chr13	52078683	52079083
chr10	60826940	60827340
chr8	13489986	13490386
chr2	38658449	38658849
chr11	69037409	69037809
chr8	69193241	69193641
chr17	84480445	84480845
chr10	77984704	77985104
chr18	60859054	60859454
chr13	54223162	54223562
chr9	97172142	97172542
chr2	52624120	52624520
chr11	113165144	113165544
chr4	140902381	140902781
chr14	25774117	25774517
chr6	52115851	52116251
chr11	100362452	100362852
chr10	80097252	80097652
chr9	120602834	120603234
chr8	84559129	84559529
chr3	52007611	52008011
chr2	167144741	167145141
chr8	122277675	122278075
chr14	61112439	61112839
chr12	86823929	86824329
chr7	75370877	75371277
chr9	108573766	108574166
chr14	54900372	54900772
chr7	24845768	24846168
chr1	135811279	135811679
chr11	11829030	11829430
chr14	32587123	32587523
chr6	52532158	52532558
chr19	45220514	45220914
chr3	87997320	87997720
chr2	28423198	28423598
chr16	35733991	35734391
chr12	109500667	109501067
chr10	9676930	9677330
chr2	156278597	156278997
chr2	153561444	153561844
chr11	120477160	120477560
chr5	142723504	142723904
chr9	9585778	9586178
chr8	25044138	25044538
chr7	74550501	74550901
chr16	44242633	44243033
chr4	48042972	48043372
chr2	40910935	40911335
chr13	36727047	36727447
chr8	108695951	108696351
chr18	50034997	50035397
chr9	58534748	58535148
chr9	43857988	43858388
chr17	84028503	84028903
chr6	55519740	55520140
chr6	72189345	72189745
chr15	12246862	12247262
chr8	78899891	78900291
chr18	60978298	60978698
chr2	60196805	60197205
chr7	110109133	110109533
chr5	33675923	33676323
chr12	82066832	82067232
chr11	76292844	76293244
chr6	87502988	87503388
chr18	76844190	76844590
chr8	121176277	121176677
chr15	73854387	73854787
chr10	60191720	60192120
chr3	89196442	89196842
chr17	25507812	25508212
chr4	47437949	47438349
chr10	91181689	91182089
chr2	33705844	33706244
chr8	128272971	128273371
chr8	117465274	117465674
chr1	87959979	87960379
chr8	24546252	24546652
chr4	141165612	141166012
chr9	60787716	60788116
chr16	30308706	30309106
chr4	136104731	136105131
chr13	102665265	102665665
chr14	57362773	57363173
chr11	19811682	19812082
chr9	71750178	71750578
chr5	92263710	92264110
chr16	78316820	78317220
chr4	138922027	138922427
chr8	92134062	92134462
chr2	94289286	94289686
chr10	117393170	117393570
chr7	110645420	110645820
chr9	107724217	107724617
chr9	20857053	20857453
chr7	35234612	35235012
chr15	99688799	99689199
chr9	123244099	123244499
chr13	43193176	43193576
chr12	78919260	78919660
chr10	78396206	78396606
chr16	91441718	91442118
chr3	89449564	89449964
chr1	131712384	131712784
chr2	153048060	153048460
chr11	104278218	104278618
chr4	115063050	115063450
chr2	173089434	173089834
chr3	37687182	37687582
chr5	92117830	92118230
chr11	117628283	117628683
chr1	182504181	182504581
chr1	5232820	5233220
chr5	137211184	137211584
chr2	93261772	93262172
chr11	96735904	96736304
chr15	84412410	84412810
chr5	129779042	129779442
chr17	26514714	26515114
chr1	119305459	119305859
chr1	75425595	75425995
chr11	115250119	115250519
chr9	57505780	57506180
chr10	60934341	60934741
chr1	93668648	93669048
chr4	154986049	154986449
chr17	85800648	85801048
chr6	143129541	143129941
chr12	97403480	97403880
chr2	173229790	173230190
chr2	26055090	26055490
chr6	88971735	88972135
chr7	142084367	142084767
chr6	67158737	67159137
chr2	71167142	71167542
chr4	41497704	41498104
chr3	54745752	54746152
chr1	87637510	87637910
chr10	77070112	77070512
chr8	119944346	119944746
chr8	105788295	105788695
chr10	25268534	25268934
chrX	48153471	48153871
chr11	120423671	120424071
chr3	40531410	40531810
chr18	75606733	75607133
chr14	121023342	121023742
chr7	19668917	19669317
chr15	103323613	103324013
chr4	57675440	57675840
chr4	119338906	119339306
chr2	36198576	36198976
chr1	38185537	38185937
chr9	40871850	40872250
chrX	103305272	103305672
chr3	45381027	45381427
chr13	63272591	63272991
chr11	106391790	106392190
chr1	172563181	172563581
chr7	34233856	34234256
chr1	62964269	62964669
chr11	58239220	58239620
chr16	93777817	93778217
chr7	48749664	48750064
chr4	155368640	155369040
chr11	33931997	33932397
chr4	116824649	116825049
chr1	34642472	34642872
chr11	36045680	36046080
chr8	93941650	93942050
chr14	48421993	48422393
chr3	95666141	95666541
chr13	63669026	63669426
chr17	27038282	27038682
chr6	39268760	39269160
chr11	117478921	117479321
chr7	66300718	66301118
chr11	96935009	96935409
chr9	7805004	7805404
chr5	120513002	120513402
chr12	110702939	110703339
chrX	7714389	7714789
chr17	26451575	26451975
chr9	21752373	21752773
chr10	58652356	58652756
chr8	4193209	4193609
chr13	97291210	97291610
chr11	20445936	20446336
chr15	74519415	74519815
chr8	94955108	94955508
chr15	72568519	72568919
chr10	127049743	127050143
chr3	145632928	145633328
chr13	46716029	46716429
chr13	31801194	31801594
chr15	103382795	103383195
chr4	119088423	119088823
chr3	9947713	9948113
chr19	45733337	45733737
chr5	23922843	23923243
chr4	143330542	143330942
chr4	132945453	132945853
chr10	43439425	43439825
chr1	133060618	133061018
chr6	91139882	91140282
chr8	83903263	83903663
chr19	40737068	40737468
chr7	39848168	39848568
chr17	78163309	78163709
chr12	111504880	111505280
chr8	32293078	32293478
chr2	164953276	164953676
chr11	116811361	116811761
chr17	46736192	46736592
chr2	127511294	127511694
chr19	16599219	16599619
chr4	120360229	120360629
chr6	83866942	83867342
chr5	103927439	103927839
chr12	84546053	84546453
chr2	30784402	30784802
chr6	114901431	114901831
chr7	132226717	132227117
chr18	75690114	75690514
chr7	44427919	44428319
chr6	91575907	91576307
chr13	21167832	21168232
chr7	49303911	49304311
chr11	34738961	34739361
chr8	95369502	95369902
chr16	4541763	4542163
chr9	21357260	21357660
chr4	62663399	62663799
chr8	112045856	112046256
chr1	125519004	125519404
chr16	16224398	16224798
chr19	44284100	44284500
chr8	94781836	94782236
chr5	119709847	119710247
chr6	97409678	97410078
chr3	87809568	87809968
chr5	100032121	100032521
chr15	59674105	59674505
chr15	97825017	97825417
chr12	105427377	105427777
chr13	52903744	52904144
chr11	23979356	23979756
chr2	84743617	84744017
chr13	54447866	54448266
chr17	29464042	29464442
chr2	30929453	30929853
chr5	30622582	30622982
chr6	84407772	84408172
chr13	35886273	35886673
chr1	86509391	86509791
chr1	7020594	7020994
chr7	80445409	80445809
chr4	127400339	127400739
chr7	145206201	145206601
chr11	87462147	87462547
chr5	33033196	33033596
chr18	38349999	38350399
chr9	62523042	62523442
chr15	77215100	77215500
chr1	4493357	4493757
chr11	77093154	77093554
chr19	47427847	47428247
chr3	88603685	88604085
chr19	53830389	53830789
chr2	32128093	32128493
chr11	54879858	54880258
chr18	33998181	33998581
chr4	127258204	127258604
chr12	70968327	70968727
chr8	48016487	48016887
chr15	86204051	86204451
chr19	37233947	37234347
chr10	93124207	93124607
chr6	125046633	125047033
chr13	100001786	100002186
chr5	50122751	50123151
chr14	61143881	61144281
chr17	86405542	86405942
chr9	37139539	37139939
chr9	62777512	62777912
chr18	38494789	38495189
chr17	47408466	47408866
chr9	102544799	102545199
chr2	167563796	167564196
chr4	140713806	140714206
chr14	67723107	67723507
chr10	95245722	95246122
chr15	78003956	78004356
chr6	31660783	31661183
chr18	60787065	60787465
chr12	104845726	104846126
chr14	105767138	105767538
chr12	109958738	109959138
chr8	111090047	111090447
chr7	110773921	110774321
chr2	155385082	155385482
chr11	78490720	78491120
chr2	119304769	119305169
chr6	92067119	92067519
chr7	18921055	18921455
chr7	27273734	27274134
chr19	53314095	53314495
chr4	46618143	46618543
chr17	47864522	47864922
chr12	82085622	82086022
chr11	76351369	76351769
chr8	117493554	117493954
chr11	8641591	8641991
chr8	66869573	66869973
chr10	53580163	53580563
chr10	60245062	60245462
chr19	53507554	53507954
chr11	107113124	107113524
chr8	121073580	121073980
chr4	46485679	46486079
chr13	94873560	94873960
chr10	77590802	77591202
chr6	30549382	30549782
chr1	59427039	59427439
chr14	41004355	41004755
chr11	113458623	113459023
chr10	84515478	84515878
chr9	37054083	37054483
chr9	107357595	107357995
chr8	92818138	92818538
chr1	187015791	187016191
chr2	152742396	152742796
chr2	167565665	167566065
chr1	14740028	14740428
chr17	80180029	80180429
chr11	8585012	8585412
chr8	85430807	85431207
chr1	85853268	85853668
chr9	32591787	32592187
chr2	49744405	49744805
chr1	72226034	72226434
chr19	25574974	25575374
chr9	20990966	20991366
chr13	78163057	78163457
chr17	29975716	29976116
chr2	130750489	130750889
chr6	128308309	128308709
chr10	81317223	81317623
chr18	67324285	67324685
chr9	54593579	54593979
chr2	168111872	168112272
chr13	53688542	53688942
chr7	132656271	132656671
chr2	85060726	85061126
chr2	34249587	34249987
chr3	102701899	102702299
chr11	53500553	53500953
chr4	136239587	136239987
chr15	98904676	98905076
chr1	189830746	189831146
chr11	22437526	22437926
chr10	93374959	93375359
chr11	118423238	118423638
chr15	79243153	79243553
chr12	69879199	69879599
chr4	59928298	59928698
chr11	97661672	97662072
chr7	96651977	96652377
chr12	17709462	17709862
chr2	31484210	31484610
chr6	85410713	85411113
chr15	36792417	36792817
chr8	70585242	70585642
chr18	70652108	70652508
chr8	31097014	31097414
chr5	146407816	146408216
chr11	95682219	95682619
chr11	69401213	69401613
chr5	64487766	64488166
chr4	150569219	150569619
chr15	36505518	36505918
chr16	38536738	38537138
chr3	94611701	94612101
chr8	124273794	124274194
chr3	145964427	145964827
chr5	35870568	35870968
chr11	60088962	60089362
chr2	163353786	163354186
chr3	97933256	97933656
chr7	24856819	24857219
chr11	48807072	48807472
chr5	38197398	38197798
chr5	20968924	20969324
chr18	82471891	82472291
chr9	50452414	50452814
chr1	127662683	127663083
chr12	8351283	8351683
chr16	94931988	94932388
chr16	92715574	92715974
chr16	13723009	13723409
chr15	7134619	7135019
chr11	120169283	120169683
chr11	106020129	106020529
chr2	163480464	163480864
chr5	149229043	149229443
chr3	122414185	122414585
chr8	88922028	88922428
chr18	65924588	65924988
chr7	98341430	98341830
chr4	150346797	150347197
chr10	80557333	80557733
chr12	86983482	86983882
chr4	136462575	136462975
chr2	70567309	70567709
chr9	121846530	121846930
chr9	86451672	86452072
chr8	87152390	87152790
chr9	49570680	49571080
chr7	19239396	19239796
chr5	147299185	147299585
chr9	30480467	30480867
chr7	109139380	109139780
chr15	96524178	96524578
chr7	74354487	74354887
chr8	105152867	105153267
chrX	99285620	99286020
chr2	11529705	11530105
chr5	142694586	142694986
chr11	118021734	118022134
chr11	90417829	90418229
chr12	3781499	3781899
chr14	74229835	74230235
chr2	172773200	172773600
chr9	7595220	7595620
chr12	103144212	103144612
chr19	25143972	25144372
chr18	50062629	50063029
chr10	80774596	80774996
chr5	75481609	75482009
chr2	94002371	94002771
chr5	137757208	137757608
chr13	46096933	46097333
chr15	80739929	80740329
chr15	100845173	100845573
chr4	107979483	107979883
chr2	153586495	153586895
chr9	64060177	64060577
chr3	79221604	79222004
chr1	180848082	180848482
chr19	23042281	23042681
chr2	172613920	172614320
chr16	50364349	50364749
chr16	94170312	94170712
chr13	23432552	23432952
chr1	180434123	180434523
chr4	6337220	6337620
chr1	73966511	73966911
chr9	42439432	42439832
chr11	48874551	48874951
chr11	46089193	46089593
chr17	35051559	35051959
chr6	72221958	72222358
chr12	76895783	76896183
chr2	73263942	73264342
chr4	135244401	135244801
chr11	59459081	59459481
chr8	120959551	120959951
chr2	168205274	168205674
chr2	31259155	31259555
chr12	111370305	111370705
chr3	41376788	41377188
chr2	75669579	75669979
chr17	29193663	29194063
chr11	97404391	97404791
chr11	97825289	97825689
chr9	90126647	90127047
chr17	50316148	50316548
chr11	103158938	103159338
chr9	106306744	106307144
chr5	128482778	128483178
chr2	105130261	105130661
chr11	101189826	101190226
chr8	120323123	120323523
chr7	19910657	19911057
chr2	153651624	153652024
chr11	20466602	20467002
chr9	114747437	114747837
chr5	74943954	74944354
chr15	101122139	101122539
chr9	121479479	121479879
chr7	45198415	45198815
chr11	8523848	8524248
chr4	126110832	126111232
chr11	102728603	102729003
chr1	127458913	127459313
chr6	90475403	90475803
chr18	33950323	33950723
chr2	121355217	121355617
chr14	30459907	30460307
chr4	140763170	140763570
chr8	120288428	120288828
chr2	105612306	105612706
chr4	149990235	149990635
chr18	60789271	60789671
chr11	104053214	104053614
chr2	72516413	72516813
chr5	77061424	77061824
chr17	33991848	33992248
chr13	97235002	97235402
chr10	44024710	44025110
chr11	57864652	57865052
chr9	67099196	67099596
chr9	65541723	65542123
chr14	12341416	12341816
chr3	22024114	22024514
chr4	148164160	148164560
chr18	38111582	38111982
chr4	135206268	135206668
chr17	62783944	62784344
chr8	123137673	123138073
chr5	64382389	64382789
chr1	135708357	135708757
chr19	58855590	58855990
chr17	3224409	3224809
chr3	68534805	68535205
chr4	40680445	40680845
chr12	72820993	72821393
chr19	22940467	22940867
chr15	97606621	97607021
chr2	146549052	146549452
chr4	152886748	152887148
chr10	118159860	118160260
chr18	35878794	35879194
chr7	29383280	29383680
chr5	122520951	122521351
chr18	33259410	33259810
chr19	41763908	41764308
chr4	151981317	151981717
chr5	24348090	24348490
chr19	5823189	5823589
chr3	79202242	79202642
chr9	7959261	7959661
chr3	19706859	19707259
chr9	112174745	112175145
chrX	99241722	99242122
chr11	98372371	98372771
chr1	76676786	76677186
chr7	88047417	88047817
chr11	96341800	96342200
chr19	3946651	3947051
chr16	44018320	44018720
chr19	10278681	10279081
chrX	12252423	12252823
chr11	114205159	114205559
chr14	27186976	27187376
chr4	106936708	106937108
chr5	130950816	130951216
chr7	139298453	139298853
chr6	91210756	91211156
chr11	117325539	117325939
chr16	8494207	8494607
chr2	181411046	181411446
chr4	115052549	115052949
chr18	35757524	35757924
chr19	25605992	25606392
chr11	3332174	3332574
chr11	83239737	83240137
chr7	102425889	102426289
chr12	81273400	81273800
chr9	74904898	74905298
chr1	105880954	105881354
chr17	56958069	56958469
chr11	72083772	72084172
chr4	129701495	129701895
chr7	132638692	132639092
chr2	85047652	85048052
chr2	181537638	181538038
chr6	91286629	91287029
chr18	35671225	35671625
chr10	117515746	117516146
chr5	128524585	128524985
chr18	77631004	77631404
chr9	118881257	118881657
chr15	80225185	80225585
chr2	31482956	31483356
chr3	9715617	9716017
chr12	111164414	111164814
chr11	102643841	102644241
chr8	83668607	83669007
chr8	3106228	3106628
chr5	101688549	101688949
chr5	92954287	92954687
chr8	110249417	110249817
chr4	132398075	132398475
chr5	5686909	5687309
chr4	128957210	128957610
chr6	88976633	88977033
chr5	36444952	36445352
chr7	3206440	3206840
chr7	142070900	142071300
chr6	67129093	67129493
chr13	54153693	54154093
chr4	154907777	154908177
chr6	53455445	53455845
chr6	125426466	125426866
chr8	121898468	121898868
chr11	100891532	100891932
chr11	97328187	97328587
chr8	128357143	128357543
chr11	114462926	114463326
chr7	25278709	25279109
chr10	26695243	26695643
chr4	141185900	141186300
chr8	119972555	119972955
chr7	118518732	118519132
chr9	43984581	43984981
chr8	24523942	24524342
chr9	58458861	58459261
chr14	55520715	55521115
chr14	7809491	7809891
chr4	140159657	140160057
chr12	108292428	108292828
chr1	172513940	172514340
chr7	28568191	28568591
chr14	121447017	121447417
chr17	46511089	46511489
chr7	109852892	109853292
chr1	34061092	34061492
chr10	85378970	85379370
chr5	35921576	35921976
chr11	117081695	117082095
chr8	12871405	12871805
chr15	85315596	85315996
chr11	51916317	51916717
chr7	70287852	70288252
chr10	39066922	39067322
chr15	79511549	79511949
chr4	141273178	141273578
chr16	4003667	4004067
chr4	57673306	57673706
chr10	120247320	120247720
chr14	72516343	72516743
chr12	69361255	69361655
chr10	81571512	81571912
chr5	36835894	36836294
chr11	69028788	69029188
chr4	139232775	139233175
chr15	86875648	86876048
chr8	16700474	16700874
chr15	12196795	12197195
chr5	27737160	27737560
chr5	112219462	112219862
chr11	51805190	51805590
chr15	73791808	73792208
chr8	121598916	121599316
chr18	11097319	11097719
chr12	71433583	71433983
chr8	8488810	8489210
chr8	84539390	84539790
chr16	31458209	31458609
chr8	70598654	70599054
chr14	63164754	63165154
chr8	122273099	122273499
chr12	3390860	3391260
chr11	59302744	59303144
chr7	110630194	110630594
chr1	177382781	177383181
chr7	75399195	75399595
chr6	128091429	128091829
chr2	38645961	38646361
chr9	43737823	43738223
chr1	120342359	120342759
chr6	94009924	94010324
chr2	4555149	4555549
chr2	20894192	20894592
chr17	47598050	47598450
chr6	51760376	51760776
chr2	92529289	92529689
chr4	121021920	121022320
chr7	128344957	128345357
chr9	97068705	97069105
chr16	4667207	4667607
chr11	79739097	79739497
chr4	42933652	42934052
chr6	115803533	115803933
chr7	25711721	25712121
chr2	153052896	153053296
chr6	128479757	128480157
chr5	120436149	120436549
chr9	120582537	120582937
chr3	51908447	51908847
chr2	167219421	167219821
chr12	12351676	12352076
chr1	136138207	136138607
chr13	99475342	99475742
chr17	8409028	8409428
chr1	39859215	39859615
chr4	47250918	47251318
chr4	129928456	129928856
chr9	116369023	116369423
chr10	20966127	20966527
chr1	173349905	173350305
chr7	70280985	70281385
chr17	24007524	24007924
chr16	8869745	8870145
chr9	107409459	107409859
chr14	51089219	51089619
chr4	8217093	8217493
chr16	21248335	21248735
chr8	110754756	110755156
chr11	71782623	71783023
chr6	91617143	91617543
chr5	115573043	115573443
chr11	63957278	63957678
chr4	140181580	140181980
chr4	89524630	89525030
chr6	82702731	82703131
chr2	6100484	6100884
chr10	128090936	128091336
chr8	121125406	121125806
chr13	28629767	28630167
chr10	70296841	70297241
chr9	107514550	107514950
chr4	62660495	62660895
chr13	44711887	44712287
chr1	87174317	87174717
chr15	55291766	55292166
chr4	130790208	130790608
chr7	35901896	35902296
chr11	111843671	111844071
chr2	153350596	153350996
chr1	151999677	152000077
chr8	120800543	120800943
chr17	25893976	25894376
chr14	116837249	116837649
chr11	64968522	64968922
chr5	30638006	30638406
chr11	119909466	119909866
chr5	137596773	137597173
chr17	14361792	14362192
chr15	62139215	62139615
chr13	48878569	48878969
chr3	87816637	87817037
chr6	137131411	137131811
chr1	133101373	133101773
chr6	128445904	128446304
chr9	120601657	120602057
chrX	151800879	151801279
chr6	125355301	125355701
chr12	8900058	8900458
chr3	52000097	52000497
chr9	83636024	83636424
chr4	4130967	4131367
chr1	133911437	133911837
chr11	5892837	5893237
chr4	128839862	128840262
chr10	120895738	120896138
chr4	129877194	129877594
chr6	93923250	93923650
chr2	20779689	20780089
chr14	76622976	76623376
chr10	13596059	13596459
chr6	4733121	4733521
chr2	118790573	118790973
chr17	5733445	5733845
chr15	84891647	84892047
chr11	20958008	20958408
chr2	71655789	71656189
chr11	68146530	68146930
chr12	112551948	112552348
chr1	119458184	119458584
chr14	24253763	24254163
chr5	142821536	142821936
chr8	8801608	8802008
chr8	103442671	103443071
chr10	80304882	80305282
chr2	38652698	38653098
chr4	131486823	131487223
chr7	100854098	100854498
chr3	127459816	127460216
chr4	119105749	119106149
chr19	46524719	46525119
chr4	58985072	58985472
chr1	184051687	184052087
chr3	121469157	121469557
chr15	101327205	101327605
chr3	145627848	145628248
chr7	49399253	49399653
chr13	116293884	116294284
chr9	65094236	65094636
chr8	31175971	31176371
chr19	40995875	40996275
chr8	95411583	95411983
chr8	112128836	112129236
chr1	89566523	89566923
chr6	97416998	97417398
chr9	22054363	22054763
chr5	64579925	64580325
chr4	154466311	154466711
chr1	170992590	170992990
chr16	20072713	20073113
chr13	46736103	46736503
chr8	70166690	70167090
chr8	11317215	11317615
chr11	57998931	57999331
chr7	49601168	49601568
chr7	4026766	4027166
chr3	28176355	28176755
chr13	56647999	56648399
chr13	22006226	22006626
chr9	111289792	111290192
chr11	102486983	102487383
chr10	21228474	21228874
chr11	63135573	63135973
chr2	30771951	30772351
chr7	142537875	142538275
chr11	116996965	116997365
chr2	25186221	25186621
chr6	97733608	97734008
chr4	133494416	133494816
chr12	33314088	33314488
chr17	49889635	49890035
chr4	9874721	9875121
chr14	27071901	27072301
chr4	129782222	129782622
chrX	134612561	134612961
chr12	118842980	118843380
chr9	72883914	72884314
chr5	14032085	14032485
chr13	95657144	95657544
chr9	21137248	21137648
chr17	21515736	21516136
chr11	116643293	116643693
chr6	39447847	39448247
chr5	73236852	73237252
chr12	104440093	104440493
chr10	75182405	75182805
chr4	106870576	106870976
chr19	45746301	45746701
chr11	72052604	72053004
chr2	122375475	122375875
chr11	93856329	93856729
chr18	47492906	47493306
chr8	109536747	109537147
chr19	10231694	10232094
chr1	72778927	72779327
chr5	34987354	34987754
chr10	120763962	120764362
chr11	96642489	96642889
chr19	6291133	6291533
chr5	120505310	120505710
chr7	66912979	66913379
chr4	6512939	6513339
chr15	36151888	36152288
chr2	31667300	31667700
chr13	38064864	38065264
chr3	98046285	98046685
chr14	79562764	79563164
chr15	79037815	79038215
chr12	112241804	112242204
chr4	116827803	116828203
chr11	21164611	21165011
chr14	54603296	54603696
chr11	117912663	117913063
chr6	39344045	39344445
chr4	136202471	136202871
chr2	119744441	119744841
chr18	15140266	15140666
chr5	64703031	64703431
chr7	132780629	132781029
chr2	85131674	85132074
chr2	153558449	153558849
chr8	94778044	94778444
chr15	65455235	65455635
chr4	154952869	154953269
chr6	143020670	143021070
chr18	56523630	56524030
chr2	94178707	94179107
chr2	173730441	173730841
chr13	78210075	78210475
chr2	28419927	28420327
chr17	56141893	56142293
chr5	124084782	124085182
chr8	70158370	70158770
chr8	108348665	108349065
chr14	72113430	72113830
chr4	107674064	107674464
chr4	41631444	41631844
chr7	44860517	44860917
chr15	101988132	101988532
chr10	121521017	121521417
chr13	64344039	64344439
chr9	21352443	21352843
chr13	55190147	55190547
chr8	121092698	121093098
chr4	155770126	155770526
chr11	101485473	101485873
chr19	16585360	16585760
chr2	173257894	173258294
chr14	28359485	28359885
chr6	72185909	72186309
chr2	127182741	127183141
chr10	117412031	117412431
chr4	152165517	152165917
chr6	87513406	87513806
chr18	75695349	75695749
chr5	33695178	33695578
chr8	117470218	117470618
chr12	28805124	28805524
chr9	41084179	41084579
chr11	97531692	97532092
chrX	140520222	140520622
chr8	83921551	83921951
chr11	114502130	114502530
chr11	46062038	46062438
chr3	54797165	54797565
chr1	185774730	185775130
chr15	99714889	99715289
chr11	100959253	100959653
chr11	59336310	59336710
chr11	85382095	85382495
chr7	139273347	139273747
chr2	157458456	157458856
chr7	145025516	145025916
chr9	60813465	60813865
chr11	105510336	105510736
chr14	16447493	16447893
chr7	122459546	122459946
chr4	132939397	132939797
chr5	92112800	92113200
chr14	45690639	45691039
chr16	20390300	20390700
chr8	105727588	105727988
chr15	103305204	103305604
chr13	40744484	40744884
chr16	4897140	4897540
chr15	27715323	27715723
chr14	70130964	70131364
chr12	71840570	71840970
chr11	5184113	5184513
chr11	20532487	20532887
chr15	101147907	101148307
chr15	80024821	80025221
chr1	134987634	134988034
chr10	91138278	91138678
chr2	72203643	72204043
chr13	47152297	47152697
chr13	111870033	111870433
chr4	10859949	10860349
chr11	102690164	102690564
chr18	34103076	34103476
chr5	140282351	140282751
chr8	25989996	25990396
chr9	121605394	121605794
chr1	191275474	191275874
chr3	65897456	65897856
chr3	94456453	94456853
chr3	115758361	115758761
chr10	30810843	30811243
chr7	100845375	100845775
chr5	134528523	134528923
chr1	55196413	55196813
chr5	20913693	20914093
chr3	145729921	145730321
chr17	12790810	12791210
chr2	33154678	33155078
chr9	96350032	96350432
chr15	79308008	79308408
chr18	82559119	82559519
chr2	132903505	132903905
chr6	91028311	91028711
chr5	115275970	115276370
chr4	125835198	125835598
chr2	181243976	181244376
chr10	128096593	128096993
chr5	147315383	147315783
chr9	30699876	30700276
chr9	49493966	49494366
chr13	19365532	19365932
chr7	101310557	101310957
chr6	121194083	121194483
chr11	100168983	100169383
chr4	32055078	32055478
chr17	6005737	6006137
chr14	46578347	46578747
chr19	44266868	44267268
chr5	149170933	149171333
chr5	119803403	119803803
chr11	112345526	112345926
[truncated: 9,885 more rows]

## Sheet: HE1
HE1 stage enhancers (ATAC sites containing 1 or more enhancer positive fragments)
chr11	22824328	22824728
chr8	12944261	12944661
chr7	118929939	118930339
chr11	103758709	103759109
chr1	4571586	4571986
chr18	30045889	30046289
chr12	32856502	32856902
chr8	11334518	11334918
chr13	45108995	45109395
chr1	93835913	93836313
chr18	55195928	55196328
chr9	57811664	57812064
chrX	7714134	7714534
chr3	30595411	30595811
chr17	32143134	32143534
chr4	57782016	57782416
chr17	83830495	83830895
chr8	8602701	8603101
chr4	115063070	115063470
chr13	115005352	115005752
chr12	69361255	69361655
chr11	83440350	83440750
chr10	13240549	13240949
chr13	23592984	23593384
chr1	152815113	152815513
chr11	65128665	65129065
chr11	114468323	114468723
chr4	81829962	81830362
chr8	46764945	46765345
chr16	91740277	91740677
chr5	65900899	65901299
chr2	45702416	45702816
chr3	8988841	8989241
chr17	34855824	34856224
chr11	100375962	100376362
chr5	92763603	92764003
chr4	44104502	44104902
chrX	12252347	12252747
chr15	36906076	36906476
chr9	13853815	13854215
chr2	112374588	112374988
chr5	23919852	23920252
chr9	71646124	71646524
chr10	19115857	19116257
chr16	91694663	91695063
chr6	72565993	72566393
chr6	90740463	90740863
chr1	135861991	135862391
chr5	111207917	111208317
chr1	34005737	34006137
chr8	87284486	87284886
chr8	30915818	30916218
chr13	15759134	15759534
chr8	123763454	123763854
chr15	99803123	99803523
chr5	77460319	77460719
chr17	3280916	3281316
chr3	109308491	109308891
chr1	60572219	60572619
chr16	37994667	37995067
chr7	109528352	109528752
chr2	152817525	152817925
chr8	68740068	68740468
chr2	131142574	131142974
chr7	44405605	44406005
chr8	120889181	120889581
chr8	90898567	90898967
chr11	117018464	117018864
chr1	136194429	136194829
chr5	123609889	123610289
chr4	58547744	58548144
chr4	11716332	11716732
chr6	13617091	13617491
chr11	88605040	88605440
chr2	102882682	102883082
chr9	102759692	102760092
chr13	41634502	41634902
chr19	7400598	7400998
chr7	43681005	43681405
chr14	57619440	57619840
chr4	136202474	136202874
chr8	70469335	70469735
chr3	37769389	37769789
chr19	56688937	56689337
chr3	104682959	104683359
chr7	19131343	19131743
chr11	5505873	5506273
chr2	104145974	104146374
chr18	60723182	60723582
chr11	68911801	68912201
chr4	148900795	148901195
chr18	75262222	75262622
chr2	167753880	167754280
chr19	53219223	53219623
chr5	58106745	58107145
chr9	62559964	62560364
chr6	108236335	108236735
chr11	63393160	63393560
chr10	9676911	9677311
chr2	181307070	181307470
chr3	145876153	145876553
chr7	25848034	25848434
chr12	102652448	102652848
chr11	95533724	95534124
chr11	19007916	19008316
chr18	43403217	43403617
chr8	27120583	27120983
chr6	92268988	92269388
chr6	50312654	50313054
chr16	58539048	58539448
chr16	13437890	13438290
chr1	74031015	74031415
chr13	109632490	109632890
chr9	96393135	96393535
chr2	167777781	167778181
chr11	8534856	8535256
chr2	30251636	30252036
chr10	127555745	127556145
chr2	60810629	60811029
chr16	30533573	30533973
chr6	37097370	37097770
chr7	24133949	24134349
chr19	18101895	18102295
chr4	57065283	57065683
chr15	96744162	96744562
chr11	69150391	69150791
chr14	118231019	118231419
chr2	155979282	155979682
chr14	19985056	19985456
chr12	85496757	85497157
chr10	59909483	59909883
chr10	43489517	43489917
chr1	181860630	181861030
chr8	119798723	119799123
chr19	60950406	60950806
chr12	12993885	12994285
chr10	53863415	53863815
chr1	12835987	12836387
chr18	10826789	10827189
chr5	93032629	93033029
chr2	129633374	129633774
chr5	75922712	75923112
chr5	143434284	143434684
chr10	44529381	44529781
chr7	73399551	73399951
chr11	85849106	85849506
chr8	124347106	124347506
chr7	19910730	19911130
chr9	102616250	102616650
chr3	89835330	89835730
chr11	98031407	98031807
chr1	135714389	135714789
chr15	40824873	40825273
chr12	69280072	69280472
chr1	135794568	135794968
chr8	128437410	128437810
chr11	77872794	77873194
chr12	73517339	73517739
chr8	85408116	85408516
chr8	94822594	94822994
chr5	111799771	111800171
chr18	3480885	3481285
chr9	106371743	106372143
chr2	137204387	137204787
chr4	62603541	62603941
chr2	71837814	71838214
chr9	107982632	107983032
chr2	172613799	172614199
chr11	4220472	4220872
chr7	27329346	27329746
chr18	10503385	10503785
chr4	46033144	46033544
chr16	33043256	33043656
chr2	92008295	92008695
chr5	25005562	25005962
chr9	67208475	67208875
chr15	36873322	36873722
chr6	12125411	12125811
chr9	122421138	122421538
chr5	149015429	149015829
chr2	105108718	105109118
chr15	46102823	46103223
chr16	32666241	32666641
chr8	126986470	126986870
chr16	85393554	85393954
chr9	97068769	97069169
chr3	97946474	97946874
chr5	142841406	142841806
chr16	35302616	35303016
chr4	23983050	23983450
chr7	24384042	24384442
chr2	151994729	151995129
chr16	22564607	22565007
chr14	77346124	77346524
chr2	72318484	72318884
chr14	20640757	20641157
chr5	9068880	9069280
chr2	163696711	163697111
chr1	186425321	186425721
chr15	61782743	61783143
chr8	70117582	70117982
chr6	21768723	21769123
chr17	5189782	5190182
chr19	6546059	6546459
chr6	107683849	107684249
chr2	174602280	174602680
chr12	12323579	12323979
chr11	88550932	88551332
chr5	140140230	140140630
chr19	8983233	8983633
chr9	56370688	56371088
chr1	184972307	184972707
chr3	52198000	52198400
chr13	34187441	34187841
chr1	186294669	186295069
chr14	25614702	25615102
chr3	84723796	84724196
chr17	30347079	30347479
chr11	36001258	36001658
chr4	133931382	133931782
chr15	38691296	38691696
chr2	131253942	131254342
chr18	76204587	76204987
chr13	28718275	28718675
chr6	131353497	131353897
chr11	104640831	104641231
chr12	28831062	28831462
chr12	85227777	85228177
chr6	93475014	93475414
chr11	68982690	68983090
chr10	54059118	54059518
chr15	93525334	93525734
chr2	132106058	132106458
chr8	25445019	25445419
chr1	182045112	182045512
chr16	17807231	17807631
chr3	152122115	152122515
chr15	101210173	101210573
chr9	52027263	52027663
chr10	121256487	121256887
chr2	157536679	157537079
chr9	111917152	111917552
chr9	61032126	61032526
chr11	53469945	53470345
chr4	98091351	98091751
chr13	101565220	101565620
chr5	118069352	118069752
chr1	167337387	167337787
chr4	59163927	59164327
chr15	59614253	59614653
chr5	113220883	113221283
chr10	79116451	79116851
chr14	76658137	76658537
chrX	100480378	100480778
chr10	18463176	18463576
chr8	117548472	117548872
chr1	131613366	131613766
chr10	120323848	120324248
chr13	54988218	54988618
chr4	137866160	137866560
chr4	106529784	106530184
chr17	32364319	32364719
chr9	32629359	32629759
chr17	29603242	29603642
chr15	76770445	76770845
chr2	30784330	30784730
chr5	98167422	98167822
chr8	4214286	4214686
chr6	39372720	39373120
chr10	91342075	91342475
chr15	86189032	86189432
chr10	62306532	62306932
chr11	117154104	117154504
chr7	34630623	34631023
chr17	8506032	8506432
chr1	136170159	136170559
chr9	57299772	57300172
chr14	45539699	45540099
chr2	180050977	180051377
chr7	67588773	67589173
chr13	44501889	44502289
chr12	32095134	32095534
chr11	5940786	5941186
chr17	54943420	54943820
chr11	97631883	97632283
chr3	109171304	109171704
chr3	9131988	9132388
chr5	66797338	66797738
chr5	147185939	147186339
chr11	69037359	69037759
chr19	55643345	55643745
chr2	71581024	71581424
chr7	100990904	100991304
chr14	87754772	87755172
chr6	51362615	51363015
chr2	32914842	32915242
chr13	110545462	110545862
chr17	88558472	88558872
chr4	150871667	150872067
chr15	84755017	84755417
chr17	83918406	83918806
chr1	105993772	105994172
chr12	21135902	21136302
chr9	64272618	64273018
chr8	120211301	120211701
chr17	37203646	37204046
chr6	33929738	33930138
chr19	24571796	24572196
chr14	48295796	48296196
chr11	89029034	89029434
chr13	17975876	17976276
chr19	37443683	37444083
chr4	9841972	9842372
chr5	147620159	147620559
chr7	112807436	112807836
chr15	102091245	102091645
chr7	90023091	90023491
chr4	63238153	63238553
chr17	33779208	33779608
chr6	29649765	29650165
chr4	142166060	142166460
chr10	111842135	111842535
chr16	12168417	12168817
chr5	114594653	114595053
chr15	79380408	79380808
chr7	28587582	28587982
chr2	32404636	32405036
chr8	3414288	3414688
chr19	16063915	16064315
chr4	97773132	97773532
chr15	62106543	62106943
chr7	112204641	112205041
chr6	127142128	127142528
chr10	108433961	108434361
chr18	60978298	60978698
chr13	51418567	51418967
chr10	52742697	52743097
chr2	59726178	59726578
chr4	89351468	89351868
chr8	110071622	110072022
chr4	140592207	140592607
chr10	72620552	72620952
chr9	110616938	110617338
chr5	113942590	113942990
chr6	120971685	120972085
chr2	124616746	124617146
chr4	64065303	64065703
chr7	27408820	27409220
chr9	103660531	103660931
chr17	30529792	30530192
chr1	155215401	155215801
chr7	96983907	96984307
chr8	120416878	120417278
chr7	16830418	16830818
chr12	73842321	73842721
chr4	151851202	151851602
chr8	65985864	65986264
chr2	36021822	36022222
chr6	100163249	100163649
chr6	116635223	116635623
chr2	165874757	165875157
chr18	37883497	37883897
chr9	98979767	98980167
chr5	75835625	75836025
chr11	4661408	4661808
chr9	40730675	40731075
chr17	70706926	70707326
chr9	111070491	111070891
chr10	82958378	82958778
chr8	124872691	124873091
chr12	102319943	102320343
chr10	81407532	81407932
chr6	34367964	34368364
chr18	47331167	47331567
chr3	151351710	151352110
chr11	18877691	18878091
chr5	49876173	49876573
chr3	130715162	130715562
chr13	97311404	97311804
chr11	61687040	61687440
chr11	48820285	48820685
chr15	51363261	51363661
chr15	99352228	99352628
chr12	83328931	83329331
chr16	29839318	29839718
chr4	88179305	88179705
chr18	75456757	75457157
chr5	114997344	114997744
chr11	80818161	80818561
chr14	19705687	19706087
chr2	167552856	167553256
chr16	44018381	44018781
chr19	44726307	44726707
chr7	100684570	100684970
chr1	72182993	72183393
chr3	121982415	121982815
chr8	23168985	23169385
chr10	39066992	39067392
chr11	102096917	102097317
chr1	35935080	35935480
chr5	147918211	147918611
chr6	137292444	137292844
chr5	66620229	66620629
chr11	117325532	117325932
chr7	78990234	78990634
chr12	81788675	81789075
chr5	120517546	120517946
chr14	55078616	55079016
chr12	12622960	12623360
chr17	80253127	80253527
chr2	49614460	49614860
chr11	72671703	72672103
chr3	88603738	88604138
chr5	144313277	144313677
chr14	65327910	65328310
chr14	31564558	31564958
chr1	89428668	89429068
chr1	151371614	151372014
chr9	100446156	100446556
chr5	137032598	137032998
chr12	4548595	4548995
chr2	141271552	141271952
chr5	151056937	151057337
chr13	29210557	29210957
chr19	43655719	43656119
chr3	136609734	136610134
chr2	68900965	68901365
chr12	85380268	85380668
chr11	69062729	69063129
chr6	32479161	32479561
chr2	144217279	144217679
chr12	17992611	17993011
chr9	65561797	65562197
chr17	86784367	86784767
chr17	56169797	56170197
chr1	182081989	182082389
chr8	61479845	61480245
chr1	106362832	106363232
chr7	73595177	73595577
chr6	125937530	125937930
chr2	25111119	25111519
chr6	83582882	83583282
chr4	53085673	53086073
chr11	19920179	19920579
chr1	137650148	137650548
chr2	157030828	157031228
chr1	54798378	54798778
chr14	76874983	76875383
chr16	78238298	78238698
chr11	86598538	86598938
chr13	95679370	95679770
chr11	95126367	95126767
chr9	31118566	31118966
chr10	75667641	75668041
chr16	10565457	10565857
chr2	30658372	30658772
chr5	77099652	77100052
chr7	24965202	24965602
chr8	31373277	31373677
chr3	52000103	52000503
chr11	99036294	99036694
chr6	31122942	31123342
chr4	148074566	148074966
chr3	95511774	95512174
chrX	94177743	94178143
chr12	12581193	12581593
chr6	115764144	115764544
chr6	148913986	148914386
chr15	59105899	59106299
chr10	117417971	117418371
chr13	44419809	44420209
chr4	135292607	135293007
chr9	57073386	57073786
chr5	35870635	35871035
chr5	66246005	66246405
chr9	22164912	22165312
chr2	4421714	4422114
chr2	166620554	166620954
chr11	98342522	98342922
chr17	23546331	23546731
chr9	61435095	61435495
chr7	19218018	19218418
chr1	135699378	135699778
chr2	72838132	72838532
chr12	73682996	73683396
chr17	29398093	29398493
chr10	12874801	12875201
chr11	30158106	30158506
chr8	23507755	23508155
chr10	120775351	120775751
chr18	36403141	36403541
chr2	156652807	156653207
chr11	4734216	4734616
chr7	29453312	29453712
chr3	28820607	28821007
chr2	34644615	34645015
chr10	8866260	8866660
chr16	55898589	55898989
chr11	3573153	3573553
chr4	55141204	55141604
chr10	25331665	25332065
chr7	55852419	55852819
chrX	77433460	77433860
chr5	114738653	114739053
chr17	31929958	31930358
chr2	93954879	93955279
chr4	87451285	87451685
chr9	37021619	37022019
chr4	3703527	3703927
chr2	130597687	130598087
chr9	62427056	62427456
chr19	10012686	10013086
chr15	36716076	36716476
chr18	11129430	11129830
chr9	75196326	75196726
chr15	50869289	50869689
chr13	32008802	32009202
chr15	103376882	103377282
chr9	118389417	118389817
chr6	127330164	127330564
chr12	79796179	79796579
chr11	53627858	53628258
chr2	170877517	170877917
chr19	46014543	46014943
chr18	9370108	9370508
chr9	27213642	27214042
chr7	139994732	139995132
chr16	57535624	57536024
chr4	46607635	46608035
chr14	54059810	54060210
chr8	36130244	36130644
chr11	97404327	97404727
chr14	76851390	76851790
chr16	46022490	46022890
chr12	86983479	86983879
chr14	40959146	40959546
chr3	126611670	126612070
chr4	100811306	100811706
chr19	5929947	5930347
chr1	39859231	39859631
chr5	88630846	88631246
chr6	52486124	52486524
chr1	135844467	135844867
chr15	89488469	89488869
chr2	153586494	153586894
chr8	86013526	86013926
chr8	105596574	105596974
chr8	94901001	94901401
chr13	69493073	69493473
chr4	21679207	21679607
chr11	72354993	72355393
chr2	146214687	146215087
chr5	142448108	142448508
chr5	111465938	111466338
chr14	120520885	120521285
chr2	163340184	163340584
chr11	33725575	33725975
chr4	123633430	123633830
chr18	61643645	61644045
chr17	64616237	64616637
chr9	90533536	90533936
chr9	54802992	54803392
chr11	86586857	86587257
chr10	70099011	70099411
chr5	24597357	24597757
chr5	92955104	92955504
chr11	51539605	51540005
chr14	63255650	63256050
chr5	76002034	76002434
chr19	4294537	4294937
chr16	87507765	87508165
chr11	98788847	98789247
chr7	24473927	24474327
chr5	125106247	125106647
chr10	42614027	42614427
chr19	4228276	4228676
chr13	99857863	99858263
chr14	54603295	54603695
chr12	81807064	81807464
chr16	34909413	34909813
chr11	117316913	117317313
chr18	61653262	61653662
chr7	108950303	108950703
chr4	123565431	123565831
chr7	71412118	71412518
chr10	80774582	80774982
chr3	88237684	88238084
chr4	13137886	13138286
chr12	108443266	108443666
chr17	84334319	84334719
chr8	126881761	126882161
chr10	37078467	37078867
chr8	128709238	128709638
chr9	122269701	122270101
chr7	100364842	100365242
chr5	33033197	33033597
chr4	152263828	152264228
chr11	104246181	104246581
chr9	67077587	67077987
chr16	33337126	33337526
chr8	76797437	76797837
chr8	127139108	127139508
chr16	84698709	84699109
chr2	92330809	92331209
chr15	78594749	78595149
chr2	172825156	172825556
chr5	149514304	149514704
chr13	29458384	29458784
chr11	79030735	79031135
chr5	119055412	119055812
chr6	72552742	72553142
chr1	151236596	151236996
chrX	139220864	139221264
chr9	61385793	61386193
chr5	21144460	21144860
chr2	157447132	157447532
chr13	107485646	107486046
chr18	12948105	12948505
chr1	38297842	38298242
chr5	134668505	134668905
chr7	6784416	6784816
chr15	93325009	93325409
chr12	86398736	86399136
chr11	69452088	69452488
chr15	59759634	59760034
chr10	59265078	59265478
chr11	116400569	116400969
chr5	139178872	139179272
chr18	46447598	46447998
chr13	31952882	31953282
chr1	184066062	184066462
chr6	94400395	94400795
chr4	66523479	66523879
chr4	129496686	129497086
chr11	50396847	50397247
chr11	59708065	59708465
chr8	11167978	11168378
chr19	44126851	44127251
chr11	55240560	55240960
chr16	55887877	55888277
chr12	112746649	112747049
chr6	101266774	101267174
chr9	30815014	30815414
chr10	20104464	20104864
chr5	136500424	136500824
chr15	30740677	30741077
chr19	10698272	10698672
chr17	53573123	53573523
chr2	30743907	30744307
chr10	85013397	85013797
chr14	40975119	40975519
chr2	131055612	131056012
chr17	29773365	29773765
chr17	35737790	35738190
chr11	87448488	87448888
chr4	122944410	122944810
chr4	137488847	137489247
chr15	102045662	102046062
chr16	9009389	9009789
chr11	74837715	74838115
chr9	58548919	58549319
chr19	41763908	41764308
chr8	117287961	117288361
chr14	70885756	70886156
chr3	8685153	8685553
chr2	46652590	46652990
chr11	61620257	61620657
chr8	93591867	93592267
chr2	32282701	32283101
chr4	129782372	129782772
chr2	131422833	131423233
chr1	63180999	63181399
chr4	98401148	98401548
chr17	35720306	35720706
chr2	63681004	63681404
chr2	158204085	158204485
chr1	182115663	182116063
chr5	118331799	118332199
chr3	105895220	105895620
chrX	142577516	142577916
chr13	38946396	38946796
chr11	88140178	88140578
chr6	17053107	17053507
chr1	137323905	137324305
chr5	123138251	123138651
chr19	41455030	41455430
chr16	17938823	17939223
chr10	120751910	120752310
chr19	37671530	37671930
chr2	74084956	74085356
chr8	121229540	121229940
chr9	22814657	22815057
chr11	72415175	72415575
chr2	152360196	152360596
chr1	132246160	132246560
chr5	32594383	32594783
chr18	33292913	33293313
chr3	89843158	89843558
chr17	87522571	87522971
chr9	57659784	57660184
chr5	73332234	73332634
chr9	65848178	65848578
chr18	56682971	56683371
chr3	65151777	65152177
chr7	112543582	112543982
chr17	67837768	67838168
chr1	51893518	51893918
chr11	48134170	48134570
chr10	77215671	77216071
chr19	45113850	45114250
chr7	47015750	47016150
chr5	111122310	111122710
chr4	155150746	155151146
chr6	72655338	72655738
chr17	36947035	36947435
chrX	167315821	167316221
chr18	25548429	25548829
chr5	105527904	105528304
chr1	34472729	34473129
chr16	26626037	26626437
chr3	109248808	109249208
chr15	79037815	79038215
chr5	148808362	148808762
chr7	92950810	92951210
chr6	51612351	51612751
chr18	55055598	55055998
chr16	37788372	37788772
chr1	194945385	194945785
chr12	81321103	81321503
chrX	162255404	162255804
chr13	99647882	99648282
chr11	4080197	4080597
chr6	122801448	122801848
chr2	118507120	118507520
chr10	117106251	117106651
chr10	34198150	34198550
chr9	65109316	65109716
chr4	57606270	57606670
chr17	6827936	6828336
chr5	4644496	4644896
chr7	75700689	75701089
chr8	110931583	110931983
chr9	57757622	57758022
chr4	154904427	154904827
chr3	115642655	115643055
chr3	90376209	90376609
chr19	37955384	37955784
chr2	120147989	120148389
chr9	13323546	13323946
chrX	140520222	140520622
chr2	27802512	27802912
chr2	83714702	83715102
chr13	30083953	30084353
chr13	110562864	110563264
chr13	59073532	59073932
chr13	56575626	56576026
chr13	98365762	98366162
chr2	70568566	70568966
chr4	43043969	43044369
chr2	91061056	91061456
chr3	146177721	146178121
chr4	111663791	111664191
chr5	135724876	135725276
chr13	52903743	52904143
chr12	99686588	99686988
chr13	107056312	107056712
chr17	80683883	80684283
chr9	110528977	110529377
chr19	56919624	56920024
chr15	86005671	86006071
chr18	42467681	42468081
chr1	52565823	52566223
chr10	126986620	126987020
chr9	8035535	8035935
chr11	69417746	69418146
chr19	5151360	5151760
chr11	117790209	117790609
chr2	167877145	167877545
chr15	102316223	102316623
chr9	96669795	96670195
chr1	171262649	171263049
chr10	93812975	93813375
chr6	84095899	84096299
chr1	170136384	170136784
chr3	59079247	59079647
chr19	42631550	42631950
chr15	100089600	100090000
chr9	49493966	49494366
chr11	8759833	8760233
chr14	27347322	27347722
chr3	38202237	38202637
chr5	5285903	5286303
chr7	18858541	18858941
chr14	62295679	62296079
chr14	34891736	34892136
chr2	131242920	131243320
chr7	28375480	28375880
chr1	181022192	181022592
chr12	24758313	24758713
chr4	57904232	57904632
chr5	136045993	136046393
chr12	107645388	107645788
chr2	60922331	60922731
chr15	82271198	82271598
chr14	105432694	105433094
chr7	127228867	127229267
chr9	43211073	43211473
chr12	32910009	32910409
chr8	15601575	15601975
chr4	151108388	151108788
chr8	27057885	27058285
chr10	12548536	12548936
chr6	92067119	92067519
chr1	188980009	188980409
chr4	133675686	133676086
chr5	103817768	103818168
chr19	53704890	53705290
chr5	54180109	54180509
chr8	105445938	105446338
chr3	104226542	104226942
chr6	112402080	112402480
chr11	79660497	79660897
chr7	28357896	28358296
chr16	10873563	10873963
chr2	181487552	181487952
chr18	75441838	75442238
chr13	98093232	98093632
chr8	117033334	117033734
chr4	144906669	144907069
chr6	135040164	135040564
chr11	34072181	34072581
chr6	126484922	126485322
chr1	151223402	151223802
chr7	73524369	73524769
chr4	45160861	45161261
chr14	121052943	121053343
chr3	136940965	136941365
chr4	126627116	126627516
chr9	107628723	107629123
chr9	43959568	43959968
chr5	125497790	125498190
chr2	173263574	173263974
chr2	156904998	156905398
chr1	78537535	78537935
chr15	95880587	95880987
chr11	114789061	114789461
chr11	119091498	119091898
chr7	143748327	143748727
chr19	6322269	6322669
chr18	57267012	57267412
chr8	91508254	91508654
chr17	67346957	67347357
chr8	84742645	84743045
chr2	167307094	167307494
chr1	171257141	171257541
chr16	78619382	78619782
chr19	46455074	46455474
chr9	99182215	99182615
chr8	107824597	107824997
chr19	43930188	43930588
chr3	79129234	79129634
chr17	46736184	46736584
chr14	98626495	98626895
chr3	52069845	52070245
chr5	36776490	36776890
chr14	30196293	30196693
chr7	24856814	24857214
chr3	122414142	122414542
chr14	63132252	63132652
chr10	80940624	80941024
chr9	106269865	106270265
chr12	21431034	21431434
chr4	118576099	118576499
chr8	118560124	118560524
chr12	108267566	108267966
chr18	61360510	61360910
chr11	75153139	75153539
chr1	190944303	190944703
chr6	71164496	71164896
chr7	100839988	100840388
chr15	81008807	81009207
chr10	4456410	4456810
chr4	151972611	151973011
chr2	142813007	142813407
chr19	29238251	29238651
chr7	99151307	99151707
chr15	77905309	77905709
chr11	79307045	79307445
chr7	24845683	24846083
chr3	115763101	115763501
chr3	79586792	79587192
chr9	50470264	50470664
chr7	128672677	128673077
chr4	59777873	59778273
chr1	137225488	137225888
chr7	45538589	45538989
chr8	26963255	26963655
chr8	94363264	94363664
chr17	56264001	56264401
chr3	30203755	30204155
chr5	106956422	106956822
chr13	12412042	12412442
chr8	103873507	103873907
chr9	21901438	21901838
chr1	132264565	132264965
chr9	53603413	53603813
chr11	63957272	63957672
chr4	86902242	86902642
chr1	135731807	135732207
chr13	23453444	23453844
chr2	132695656	132696056
chr8	24546192	24546592
chr9	63132743	63133143
chr7	141092311	141092711
chr3	52744466	52744866
chr5	102502341	102502741
chr6	127147652	127148052
chr7	82029547	82029947
chr11	11844394	11844794
chr11	103158954	103159354
chr2	127182740	127183140
chr12	16920486	16920886
chr9	22054500	22054900
chr8	95392646	95393046
chr5	66568053	66568453
chr19	45790587	45790987
chr1	136733132	136733532
chr11	85157331	85157731
chr16	63729471	63729871
chr15	28051191	28051591
chr10	94991413	94991813
chr17	35274797	35275197
chr10	43154966	43155366
chr5	134131591	134131991
chr19	45283272	45283672
chr16	4586607	4587007
chr11	115722589	115722989
chr15	59567559	59567959
chrX	93905551	93905951
chr11	108235138	108235538
chr14	70549261	70549661
chr1	153092167	153092567
chr9	61899775	61900175
chr4	46485643	46486043
chr1	152669758	152670158
chr15	85266745	85267145
chr11	57962529	57962929
chr5	36075162	36075562
chrX	99658105	99658505
chr3	52413319	52413719
chr16	93006574	93006974
chr9	117859606	117860006
chr19	15457317	15457717
chr17	29514388	29514788
chr1	182489815	182490215
chr2	73023749	73024149
chr19	32272514	32272914
chr9	74868258	74868658
chr6	125377912	125378312
chr1	131103893	131104293
chr1	89463119	89463519
chr12	29095933	29096333
chr1	153130055	153130455
chr19	10059808	10060208
chr6	128200483	128200883
chr1	132157389	132157789
chr2	53085593	53085993
chr13	28757811	28758211
chr4	46664582	46664982
chr3	80052881	80053281
chr8	3336948	3337348
chr17	83850410	83850810
chr12	111504938	111505338
chr13	46883456	46883856
chr7	66955912	66956312
chr19	47356523	47356923
chr14	22746021	22746421
chr4	150707153	150707553
chr1	131287321	131287721
chr4	137458878	137459278
chr4	117480022	117480422
chr18	54668525	54668925
chr15	82165253	82165653
chr6	100479950	100480350
chr10	24625106	24625506
chr17	63678225	63678625
chr7	49303920	49304320
chr10	80548686	80549086
chr8	70618856	70619256
chr4	126110845	126111245
chr7	67425612	67426012
chr19	21914018	21914418
chr1	34867189	34867589
chr4	98702454	98702854
chr11	55453582	55453982
chr2	167949271	167949671
chr1	180541314	180541714
chr11	116074553	116074953
chr19	45573832	45574232
chr10	61069217	61069617
chr11	87808253	87808653
chr7	34969090	34969490
chr5	114461270	114461670
chr14	28181414	28181814
chr2	141194481	141194881
chr15	72971243	72971643
chr14	34449848	34450248
chr8	9227714	9228114
chr8	88266095	88266495
chr16	21382220	21382620
chr16	96044148	96044548
chr5	131515726	131516126
chr15	86089945	86090345
chr11	107275941	107276341
chr6	82714162	82714562
chr3	88467180	88467580
chr14	105898733	105899133
chr17	84113938	84114338
chr4	114625384	114625784
chr10	12694797	12695197
chr2	4318130	4318530
chr6	6692077	6692477
chr4	126277919	126278319
chr10	61891126	61891526
chr5	67301721	67302121
chr1	63976830	63977230
chr11	66899350	66899750
chr19	24981317	24981717
chr17	33566162	33566562
chr2	6167873	6168273
chr5	105911472	105911872
chr2	32857617	32858017
chr14	66953148	66953548
chr7	100943288	100943688
chr6	72333279	72333679
chr5	119706600	119707000
chr7	45050919	45051319
chr13	91206157	91206557
chr2	117194266	117194666
chr14	25464606	25465006
chr9	103207792	103208192
chr4	135298280	135298680
chr11	63518902	63519302
chr13	70278158	70278558
chr5	110057945	110058345
chr13	12188564	12188964
chr17	69349227	69349627
chr5	64360160	64360560
chr9	95316811	95317211
chr18	4548374	4548774
chr3	152556498	152556898
chr7	120097849	120098249
chr4	127015603	127016003
chr7	139303309	139303709
chr9	114381130	114381530
chr10	23156945	23157345
chr10	68136560	68136960
chr4	88448963	88449363
chr18	75495113	75495513
chr16	29761953	29762353
chr12	61579939	61580339
chr15	78834239	78834639
chr7	25689081	25689481
chr2	139771231	139771631
chr11	103051274	103051674
chr10	59894759	59895159
chr14	11868715	11869115
chr17	25803090	25803490
chr3	104714187	104714587
chr10	128149600	128150000
chr11	85367801	85368201
chr2	59599717	59600117
chr13	14033960	14034360
chr1	20994360	20994760
chr9	48817335	48817735
chr16	42782131	42782531
chr12	80769636	80770036
chr7	100458164	100458564
chr2	167232065	167232465
chr10	80948486	80948886
chr11	121285716	121286116
chr15	9086814	9087214
chr4	6357365	6357765
chr2	125318420	125318820
chr15	36460429	36460829
chr1	64842703	64843103
chr1	180777588	180777988
chr12	108255578	108255978
chr8	114879655	114880055
chr11	101063808	101064208
chr9	44129954	44130354
chr4	83308928	83309328
chr2	32078492	32078892
chr3	105674622	105675022
chr7	16999444	16999844
chr9	119823705	119824105
chr4	135960699	135961099
chr8	120363805	120364205
chr16	92019276	92019676
chr12	87381273	87381673
chr3	101398235	101398635
chr13	94328059	94328459
chr1	181256479	181256879
chr17	3273772	3274172
chr19	26811597	26811997
chr2	28418091	28418491
chr3	121891350	121891750
chr4	137730138	137730538
chr10	5208262	5208662
chr8	72539259	72539659
chr17	36231243	36231643
chr13	74259905	74260305
chr5	111228317	111228717
chr17	50124766	50125166
chr10	91166895	91167295
chr18	69243683	69244083
chr14	41017435	41017835
chr12	86914456	86914856
chr6	137142802	137143202
chr13	51813881	51814281
chr12	117946988	117947388
chr10	25239157	25239557
chr11	75415148	75415548
chr18	82791459	82791859
chr7	83810189	83810589
chr13	45391548	45391948
chr16	30655738	30656138
chr11	116369677	116370077
chr17	87330934	87331334
chr6	70709301	70709701
chr4	13239515	13239915
chr12	86220711	86221111
chr14	57537282	57537682
chr3	8866201	8866601
chr8	70200431	70200831
chr3	39295269	39295669
chr12	79504062	79504462
chr8	8452172	8452572
chr9	29771862	29772262
chr11	18969929	18970329
chr19	46135284	46135684
chr12	102566749	102567149
chr6	39528744	39529144
chr3	69118787	69119187
chr10	63308899	63309299
chr15	69162044	69162444
chr2	27703207	27703607
chr16	94544467	94544867
chr17	86711860	86712260
chr3	19216248	19216648
chr11	88107402	88107802
chr14	27810792	27811192
chr17	29916763	29917163
chr4	147960132	147960532
chr11	80523290	80523690
chr14	19903989	19904389
chr7	75521214	75521614
chr9	57817182	57817582
chr8	31113157	31113557
chr15	78276105	78276505
chr7	129653746	129654146
chr3	138893477	138893877
chr4	57798353	57798753
chr17	83315469	83315869
chr2	51288612	51289012
chr9	21244241	21244641
chr18	60909046	60909446
chr13	96510636	96511036
chr11	61563907	61564307
chr6	51485728	51486128
chr7	144786536	144786936
chr1	72018900	72019300
chr19	40650080	40650480
chr8	26239562	26239962
chr18	55389687	55390087
chr10	24580974	24581374
chr4	57048737	57049137
chr19	18603049	18603449
chr10	70296768	70297168
chr7	28442718	28443118
chr4	141559700	141560100
chr2	30258555	30258955
chr7	127636925	127637325
chr3	28301374	28301774
chr5	52476260	52476660
chr2	147743975	147744375
chr3	129224086	129224486
chr13	74563825	74564225
chr7	120875193	120875593
chr11	22853682	22854082
chr3	9786619	9787019
chr1	45860005	45860405
chr16	84879144	84879544
chr16	44680761	44681161
chr12	80757863	80758263
chr8	95822692	95823092
chr4	115898123	115898523
chr2	148535616	148536016
chr18	41752938	41753338
chr11	114502202	114502602
chr9	62549860	62550260
chr1	179485917	179486317
chr14	59556205	59556605
chr9	107901342	107901742
chr15	99469057	99469457
chr3	145820549	145820949
chr2	159134005	159134405
chr3	95693887	95694287
chr11	57983992	57984392
chr10	31993257	31993657
chr6	108426712	108427112
chr11	103174853	103175253
chr8	117198113	117198513
chr11	101562411	101562811
chr2	71670212	71670612
chr10	81450187	81450587
chr9	47471814	47472214
chr6	97312258	97312658
chr10	68008294	68008694
chr4	119836098	119836498
chr14	31408014	31408414
chr4	148890939	148891339
chr18	75235250	75235650
chr11	85183015	85183415
chr11	76351377	76351777
chr13	29663493	29663893
chr16	32147880	32148280
chr11	70201623	70202023
chr11	100389868	100390268
chr8	126539642	126540042
chr3	41376872	41377272
chr11	81996197	81996597
chr7	99632287	99632687
chr15	102239210	102239610
chr11	64000366	64000766
chr7	127110595	127110995
chr9	102722117	102722517
chr11	51809622	51810022
chr17	45584900	45585300
chr8	124052106	124052506
chr7	7188067	7188467
chr17	47567281	47567681
chr15	83037738	83038138
chr10	37140934	37141334
chr18	9504055	9504455
chr17	74288606	74289006
chr7	24364793	24365193
chr16	22548108	22548508
chr2	168583541	168583941
chr6	125513007	125513407
chr11	98057384	98057784
chr18	66410356	66410756
chr19	43200777	43201177
chr1	132333611	132334011
chr5	33438181	33438581
chr7	43305279	43305679
chr13	37946770	37947170
chr3	36330664	36331064
chr3	154215097	154215497
chr11	4308390	4308790
chr14	65516337	65516737
chr5	38580818	38581218
chr18	42877322	42877722
chr5	149031256	149031656
chr11	104625981	104626381
chr3	9339667	9340067
chr17	5429404	5429804
chr11	120262432	120262832
chr11	11973316	11973716
chr4	125099442	125099842
chr7	130533299	130533699
chr11	55444844	55445244
chr4	95826783	95827183
chr19	53008313	53008713
chr5	139734042	139734442
chr11	116093736	116094136
chr1	153033094	153033494
chr11	87778381	87778781
chr8	70560101	70560501
chr7	109804877	109805277
chr14	28283619	28284019
chr15	103315203	103315603
chr15	73668113	73668513
chr14	34508172	34508572
chr7	19012057	19012457
chr3	104431716	104432116
chr4	43965028	43965428
chr8	33993039	33993439
chr14	52190725	52191125
chr4	97745822	97746222
chr2	6279053	6279453
chr5	117363246	117363646
chr1	132095529	132095929
chr17	84145844	84146244
chr18	80280397	80280797
chr4	142070769	142071169
chr13	54799637	54800037
chr12	24710186	24710586
chr7	89698216	89698616
chr1	131181662	131182062
chr19	60939930	60940330
chr6	115962356	115962756
chr8	22434447	22434847
chr10	79538874	79539274
chr17	27851023	27851423
chr4	150269654	150270054
chr17	35829685	35830085
chr8	123866988	123867388
chr9	75547180	75547580
chr8	27252588	27252988
chr7	27481577	27481977
chr19	10907868	10908268
chr9	118995053	118995453
chr19	34678466	34678866
chr2	30794567	30794967
chr1	118476859	118477259
chr18	12258356	12258756
chr16	91477997	91478397
chr12	87278315	87278715
chr4	149336290	149336690
chr7	82828257	82828657
chr9	40263759	40264159
chr4	89478692	89479092
chr16	5244459	5244859
chr5	115441420	115441820
chr10	54032303	54032703
chr5	139355188	139355588
chr18	4592170	4592570
chr14	65102483	65102883
chr5	75589635	75590035
chr11	63135573	63135973
chr17	43606744	43607144
chr1	169368777	169369177
chr3	152114807	152115207
chr3	96580115	96580515
chr11	57911646	57912046
chr6	29198633	29199033
chr15	93552158	93552558
chr17	87044403	87044803
chr18	5989816	5990216
chr9	65163049	65163449
chr6	113469251	113469651
chr11	119925137	119925537
chr9	111497088	111497488
chr7	110801016	110801416
chr1	187226633	187227033
chr2	69563565	69563965
chr8	47242523	47242923
chr10	68248663	68249063
chr18	76200438	76200838
chr11	59238936	59239336
chr1	171379883	171380283
chr6	93651403	93651803
chr16	92685693	92686093
chr3	105701354	105701754
chrX	144986954	144987354
chr13	110747442	110747842
chr11	84968827	84969227
chr11	63925207	63925607
chr10	75344529	75344929
chr9	104384678	104385078
chr10	117209546	117209946
chr13	95563635	95564035
chr11	95403762	95404162
chr2	35504132	35504532
chr10	14460502	14460902
chr5	108002778	108003178
chr17	83645224	83645624
chr14	77141629	77142029
chr3	40120472	40120872
chr6	136690377	136690777
chr3	9704966	9705366
chr9	58442249	58442649
chr16	33560261	33560661
chr17	13737392	13737792
chr11	20269286	20269686
chr7	65394109	65394509
chr4	116004031	116004431
chr8	128357143	128357543
chr9	21469099	21469499
chrX	150549610	150550010
chr7	19940258	19940658
chr2	27411719	27412119
chr4	100039822	100040222
chr3	127625273	127625673
chr1	92379038	92379438
chr2	125900734	125901134
chr19	40345697	40346097
chr2	13372181	13372581
chr5	114639345	114639745
chr6	120324327	120324727
chr9	28084243	28084643
chr4	141204629	141205029
chr12	8869195	8869595
chr16	86252618	86253018
chr2	91876041	91876441
chr8	70585241	70585641
chr7	112780822	112781222
chr2	161828323	161828723
chr10	53385234	53385634
chr13	99761494	99761894
chr1	155006489	155006889
chr3	31057187	31057587
chr6	100688287	100688687
chr9	55429322	55429722
chr15	101240699	101241099
chr12	49400952	49401352
chr7	80828437	80828837
chr7	125469959	125470359
chr1	179477017	179477417
chr1	169438684	169439084
chr4	150898691	150899091
chr1	191259053	191259453
chr4	138282757	138283157
chr17	88550997	88551397
chr14	67046849	67047249
chr1	75495222	75495622
chr8	120179091	120179491
chr9	62342880	62343280
chr17	83954461	83954861
chr9	108067913	108068313
chr18	6254971	6255371
chr5	104112083	104112483
chr15	25354788	25355188
chr2	105189299	105189699
chr14	25565687	25566087
chr16	91433483	91433883
chr1	191075457	191075857
chr2	3292084	3292484
chr10	69321202	69321602
chr4	119105697	119106097
chr13	55405430	55405830
chr4	45819203	45819603
chr10	83069825	83070225
chr10	81429567	81429967
chr12	85169417	85169817
chr3	108435664	108436064
chr12	29907070	29907470
chr18	34457642	34458042
chr2	166786622	166787022
chr2	45067197	45067597
chr13	95765027	95765427
chr9	57268741	57269141
chr17	23630198	23630598
chr2	151959221	151959621
chr17	47909223	47909623
chr1	137898352	137898752
chr7	100100016	100100416
chr1	72226034	72226434
chr5	142879350	142879750
chr6	147940885	147941285
chr15	86201117	86201517
chr17	44455629	44456029
chr7	4912240	4912640
chr19	60730270	60730670
chr8	120618115	120618515
chr18	62285387	62285787
chr7	135721674	135722074
chr16	32859160	32859560
chr19	44692428	44692828
chr5	76929177	76929577
chr2	30718275	30718675
chr1	44410216	44410616
chr17	75380042	75380442
chr11	22672043	22672443
chrX	101878493	101878893
chr7	113186130	113186530
chr16	29883596	29883996
chr13	38748791	38749191
chr14	30405481	30405881
chr6	18507974	18508374
chr14	97559541	97559941
chr2	167565727	167566127
chr10	92162388	92162788
chr2	180875184	180875584
chr8	121602868	121603268
chr13	51526468	51526868
chr15	102018100	102018500
chr6	133997902	133998302
chr5	34647613	34648013
chr13	45576185	45576585
chr12	71932804	71933204
chr18	80714695	80715095
chr17	70719944	70720344
chr4	134011613	134012013
chr2	127328455	127328855
chr3	85588708	85589108
chr11	114679636	114680036
chr17	5150738	5151138
chr4	129086055	129086455
chr15	40018102	40018502
chr12	83971957	83972357
chr3	157079211	157079611
chr10	61399404	61399804
chr19	43530276	43530676
chr1	168214167	168214567
chr6	100155650	100156050
chr1	10300513	10300913
chr6	31642499	31642899
chr19	4968222	4968622
chr11	77793122	77793522
chr11	100203438	100203838
chr17	36001910	36002310
chr9	98973145	98973545
chr14	34810693	34811093
chr8	120475504	120475904
chr2	30487645	30488045
chr17	30524340	30524740
chr4	151842627	151843027
chr7	80192441	80192841
chr7	16825813	16826213
chr19	7054832	7055232
chr5	113930942	113931342
chr12	99084168	99084568
chr13	107094454	107094854
chr9	103709698	103710098
chr4	64078130	64078530
chr10	45051136	45051536
chr11	69437352	69437752
chr15	62099247	62099647
chr7	112217174	112217574
chr8	122294222	122294622
chr18	4439858	4440258
chr11	51637911	51638311
chr1	165717662	165718062
chr7	79363264	79363664
chr13	17855528	17855928
chr3	122186979	122187379
chr12	59198815	59199215
chr16	10665575	10665975
chr11	103094427	103094827
chr9	69314805	69315205
chr3	30458153	30458553
chr9	123252841	123253241
chr2	28547796	28548196
chr2	165968824	165969224
chr13	108300516	108300916
chr5	36574506	36574906
chr10	128096598	128096998
chr13	44206148	44206548
chr11	85518219	85518619
chrX	12069209	12069609
chr10	127426635	127427035
chr13	67311754	67312154
chr6	7661427	7661827
chr4	108363432	108363832
chr8	79350226	79350626
chr6	114659897	114660297
chr2	170503353	170503753
chr1	44398059	44398459
chr12	12498621	12499021
chr16	78236855	78237255
chr5	65718309	65718709
chr2	157058599	157058999
chr17	47371421	47371821
chr11	6388959	6389359
chr9	65550975	65551375
chr9	110709717	110710117
chr11	29885128	29885528
chr10	22854356	22854756
chr9	107526643	107527043
chr7	73606744	73607144
chr11	60707732	60708132
chr4	139950922	139951322
chr7	117686342	117686742
chr8	67642389	67642789
chr10	69777159	69777559
chr11	54973791	54974191
chr7	102314135	102314535
chr18	75606527	75606927
chr3	115679245	115679645
chr1	135993163	135993563
chr11	84797945	84798345
chr11	7237747	7238147
chr2	152789466	152789866
chr1	149856729	149857129
chr19	58469423	58469823
chr5	140611148	140611548
chr5	77358338	77358738
chr10	105399343	105399743
chr6	53801246	53801646
chr10	78481835	78482235
chr14	76775481	76775881
chr8	87816273	87816673
chr7	38167596	38167996
chr7	29818567	29818967
chr3	31260646	31261046
chr15	36439976	36440376
chr6	90703182	90703582
chr18	61127391	61127791
chr14	54176456	54176856
chr17	66315482	66315882
chr11	19972439	19972839
chr9	106192969	106193369
chr4	140902371	140902771
chr19	10177105	10177505
chr7	79786216	79786616
chr10	19255293	19255693
chr13	80806141	80806541
chr2	151536517	151536917
chr17	86283691	86284091
chr2	32488710	32489110
chr10	53435367	53435767
chr16	11343312	11343712
chr11	107417198	107417598
chr5	123694453	123694853
chr11	97931933	97932333
chr2	18473436	18473836
chr16	17427619	17428019
chr8	120800538	120800938
chr8	90854696	90855096
chr14	55098039	55098439
chr2	126996735	126997135
chr8	18953945	18954345
chr1	189473097	189473497
chr11	74876833	74877233
chr18	54906580	54906980
chr17	15715186	15715586
chr6	127337000	127337400
chr1	89196111	89196511
chrX	53167196	53167596
chr17	46874096	46874496
chr7	44351285	44351685
chr11	31725908	31726308
chr11	19835204	19835604
chr19	53369661	53370061
chr12	111007634	111008034
chr1	54713273	54713673
chr11	54412999	54413399
chr7	28894980	28895380
chr12	84030907	84031307
chr10	61759866	61760266
chr11	6695257	6695657
chr3	57625645	57626045
chr1	170613195	170613595
chr14	76466877	76467277
chr7	114171445	114171845
chr19	12517821	12518221
chr2	32509282	32509682
chr8	23516078	23516478
chr17	29396917	29397317
chr5	135134524	135134924
chr3	52299398	52299798
chr11	99206879	99207279
chr4	101202639	101203039
chr15	79950464	79950864
chr11	71512273	71512673
chr13	106836250	106836650
chr15	96654736	96655136
chr8	36184116	36184516
chr8	124743822	124744222
chr16	30486476	30486876
chr9	101292295	101292695
chr1	128128199	128128599
chr13	95719850	95720250
chr10	126905735	126906135
chr4	10967870	10968270
chr2	65818457	65818857
chr14	20378308	20378708
chr19	36183131	36183531
chr10	94408681	94409081
chr15	59089687	59090087
chr16	84703082	84703482
chr7	19491724	19492124
chr18	75325213	75325613
chr5	139668471	139668871
chr11	55023057	55023457
chr17	63164259	63164659
chr7	101466176	101466576
chr16	90677217	90677617
chr4	137367515	137367915
chr14	63447643	63448043
chr8	128724837	128725237
chr7	67243867	67244267
chr3	60499238	60499638
chr16	10976171	10976571
chr1	180720290	180720690
chr6	52291036	52291436
chr8	33608804	33609204
chr2	32637800	32638200
chr16	21210957	21211357
chr8	9261562	9261962
chr7	71400263	71400663
chr8	88298021	88298421
chr4	136841135	136841535
chr15	85598892	85599292
chr4	123535312	123535712
chr9	107724682	107725082
chr12	21119530	21119930
chr2	130291379	130291779
chr17	56472730	56473130
chr5	135884624	135885024
chr12	112723977	112724377
chr1	134987612	134988012
chr15	30628556	30628956
chr14	20048184	20048584
chr15	36374844	36375244
chr4	131826933	131827333
chr14	70776022	70776422
chr11	107629484	107629884
chr13	108390582	108390982
chr17	28013239	28013639
chr12	54874765	54875165
chr2	168478423	168478823
chr7	143058340	143058740
chr13	76579406	76579806
chr18	13723743	13724143
chr15	55291764	55292164
chr3	88407054	88407454
chr16	22411779	22412179
chr5	145214631	145215031
chr11	69122625	69123025
chr2	156783419	156783819
chr6	82821893	82822293
chr10	59942981	59943381
chr19	42794921	42795321
chr10	127512795	127513195
chr3	134200039	134200439
chr14	87463998	87464398
chr10	128090932	128091332
chr6	122344737	122345137
chr15	73885690	73886090
chr11	115473676	115474076
chr17	64938566	64938966
chr7	109628986	109629386
chr2	61585425	61585825
chr14	45690696	45691096
chr3	145964364	145964764
chr5	117307635	117308035
chr10	22714513	22714913
chr7	130720037	130720437
chr12	108529250	108529650
chr12	8344898	8345298
chr7	139266898	139267298
chr11	65215249	65215649
chr7	126923875	126924275
chr18	76034924	76035324
chr9	94691825	94692225
chr11	118739947	118740347
chr7	99407621	99408021
chr2	3229034	3229434
chr7	132735986	132736386
chr3	105825634	105826034
chrX	142285916	142286316
chr2	12060352	12060752
chr10	78338161	78338561
chr13	106745193	106745593
chr10	87039750	87040150
chr2	9583738	9584138
chr15	84616869	84617269
chr11	103814827	103815227
chr4	115936020	115936420
chr17	14163843	14164243
chr19	34500763	34501163
chr14	114821016	114821416
chr5	75185543	75185943
chr9	56107465	56107865
chr4	108905893	108906293
chr10	126330560	126330960
chr15	34489546	34489946
chr17	29793380	29793780
chr2	131029546	131029946
chr19	12463687	12464087
chr7	64741861	64742261
chr11	21164741	21165141
chr16	24566284	24566684
chr8	128171103	128171503
chr12	108363811	108364211
chr1	150759445	150759845
chr14	73197928	73198328
chr1	82156063	82156463
chr4	122955311	122955711
chr12	73708793	73709193
chr12	56404900	56405300
chr2	35288973	35289373
chr2	167279108	167279508
chr4	154986055	154986455
chr13	38170590	38170990
chr7	105477838	105478238
chr2	79547376	79547776
chr18	37178306	37178706
chr19	46369205	46369605
chr17	67422360	67422760
chr15	59783968	59784368
chr10	108495619	108496019
chr11	120252789	120253189
chr10	117393217	117393617
chr18	56358862	56359262
chr9	66144215	66144615
chr1	180874032	180874432
chr8	110749774	110750174
chr8	83747801	83748201
chr5	31920939	31921339
chrX	6435222	6435622
chr9	60837407	60837807
chr3	151424517	151424917
chr7	127104520	127104920
chr17	31434413	31434813
chr7	46615578	46615978
chr10	78298084	78298484
chr14	25317927	25318327
chr2	70567308	70567708
chr9	28289651	28290051
chr3	51652723	51653123
chr16	91936403	91936803
chr12	85185845	85186245
chr9	44076701	44077101
chr1	127345037	127345437
chr18	82917550	82917950
chr17	23993563	23993963
chr1	128832625	128833025
chr2	32128049	32128449
chr2	27771842	27772242
chr6	30468589	30468989
chr4	144981049	144981449
chr6	134983559	134983959
chr10	111962203	111962603
chr17	49898765	49899165
chr18	68189756	68190156
chr9	65120940	65121340
chr8	86786509	86786909
chr13	73749225	73749625
chr7	75642258	75642658
chr1	170901543	170901943
chr2	25376592	25376992
chr5	46488449	46488849
chr2	33207012	33207412
chr12	76895719	76896119
chr6	134760987	134761387
chr6	51592712	51593112
chr11	51822812	51823212
chr19	25635829	25636229
chr1	155281498	155281898
chr7	144941437	144941837
chr11	22871824	22872224
chr8	72720524	72720924
chr8	25989989	25990389
chr15	55844698	55845098
chr1	155722185	155722585
chr5	105623298	105623698
chr19	46899882	46900282
chr9	21152759	21153159
chr16	5306611	5307011
chr6	72663019	72663419
chr6	100213629	100214029
chr1	64445992	64446392
chr8	111555276	111555676
chr1	165691505	165691905
chr2	29066354	29066754
chr9	83061246	83061646
chr10	43330711	43331111
chr1	166047702	166048102
chr17	36927736	36928136
chr5	136881402	136881802
chr1	189887473	189887873
chr9	31082304	31082704
chr1	193449590	193449990
chr4	65242547	65242947
chr8	26813093	26813493
chr7	47067933	47068333
chr8	56335409	56335809
chr15	7073294	7073694
chr5	121537207	121537607
chr16	94631921	94632321
chr7	138919303	138919703
chr11	79624833	79625233
chr3	65047012	65047412
chr9	61322378	61322778
chr4	43972052	43972452
chr17	87513680	87514080
chr14	45492033	45492433
chr13	93989231	93989631
chr7	80375322	80375722
chr2	45171877	45172277
chr15	80076730	80077130
chr4	148704703	148705103
chr7	6127073	6127473
chr9	46196896	46197296
chr11	77815978	77816378
chr5	118613147	118613547
chr12	8326839	8327239
chr7	141024867	141025267
chr15	12371160	12371560
chr2	132856325	132856725
chr10	38906079	38906479
chr4	63417345	63417745
chr10	116253989	116254389
chr11	102138374	102138774
chr5	54578478	54578878
chr16	45349539	45349939
chr5	107081198	107081598
chr5	33393780	33394180
chr8	104095653	104096053
chr3	122521236	122521636
chr11	69849200	69849600
chr15	80219342	80219742
chr3	88138444	88138844
chr9	102841065	102841465
chr7	127215285	127215685
chr5	137652458	137652858
chr5	103814484	103814884
chr19	3832838	3833238
chr4	130841080	130841480
chr8	120295487	120295887
chr15	36647953	36648353
chr9	88372978	88373378
chr1	185472040	185472440
chr4	155582256	155582656
chr13	72209880	72210280
chr17	73989896	73990296
chr8	111343270	111343670
chr11	79704278	79704678
chr10	12878642	12879042
chr5	125234403	125234803
chr1	167271310	167271710
chr2	30471959	30472359
chr13	114460579	114460979
chr4	43431679	43432079
chr16	21590812	21591212
chr9	96675433	96675833
chr14	9555799	9556199
chr2	167891929	167892329
chr19	5195623	5196023
chr7	120823272	120823672
chr6	118593554	118593954
chr6	51118838	51119238
chr1	182140431	182140831
chr1	194927822	194928222
chr8	109536745	109537145
chr4	47037254	47037654
chr7	49467855	49468255
chr10	7187804	7188204
chr15	98617121	98617521
chr18	42395997	42396397
chr17	64375298	64375698
chr13	56601234	56601634
chr10	117435354	117435754
chr4	123927988	123928388
chr11	4195527	4195927
chr15	90021864	90022264
chr2	119491997	119492397
chr19	32179490	32179890
chr3	145730007	145730407
chr9	109894711	109895111
chr9	62438715	62439115
chr16	92340883	92341283
chr6	114888946	114889346
chr7	16913732	16914132
chr3	105036339	105036739
chr11	119187481	119187881
chr3	115758430	115758830
chr16	36817280	36817680
chr2	152411045	152411445
chr9	22328049	22328449
chr10	95191900	95192300
chr6	114250329	114250729
chr2	50110004	50110404
chr12	24697093	24697493
chr19	32715201	32715601
chr11	50262055	50262455
chr15	81035746	81036146
chr10	75137183	75137583
chr4	118516787	118517187
chr15	36884662	36885062
chr4	149752403	149752803
chr8	9607298	9607698
chr5	65483953	65484353
chr14	105767115	105767515
chr12	16870431	16870831
chr2	106461543	106461943
chr9	106250243	106250643
chr1	185533517	185533917
chr18	61394789	61395189
chr11	99967965	99968365
chr12	69318431	69318831
chr10	128913161	128913561
chr15	80639036	80639436
chr3	52088388	52088788
chr16	92428496	92428896
chr13	117020643	117021043
chr14	79546760	79547160
chr16	10776313	10776713
chr6	8769798	8770198
chr16	24238310	24238710
chr14	55114826	55115226
chr16	77251406	77251806
chr1	183072513	183072913
chr13	37878862	37879262
chr4	82735760	82736160
chr11	108246206	108246606
chr11	100702437	100702837
chr7	6343566	6343966
chr3	152912075	152912475
chr5	44156714	44157114
chr18	44668360	44668760
chr17	67171349	67171749
chr9	114583906	114584306
chr8	114743162	114743562
chr6	85086684	85087084
[truncated: 16,110 more rows]

## Sheet: HE2
HE2 stage enhancers (ATAC sites containing 1 or more enhancer positive fragments)
chr18	35814777	35815177
chr3	27209763	27210163
chr5	105495127	105495527
chr1	191527141	191527541
chr17	51408313	51408713
chr7	12803457	12803857
chr5	65955747	65956147
chr6	114659936	114660336
chr3	52744464	52744864
chr11	95046986	95047386
chr12	49401126	49401526
chr14	25735159	25735559
chr15	82293194	82293594
chr6	114875172	114875572
chr1	89108286	89108686
chr11	98783287	98783687
chr7	127935425	127935825
chrX	101620246	101620646
chr13	114964228	114964628
chr9	57485760	57486160
chr8	112128837	112129237
chr1	132150190	132150590
chr10	53385166	53385566
chr9	113968937	113969337
chr7	4912281	4912681
chr4	148168313	148168713
chr11	62075045	62075445
chr16	91740283	91740683
chr1	64876286	64876686
chr11	44746708	44747108
chr1	181395207	181395607
chr12	52671438	52671838
chr13	47894336	47894736
chr8	11234086	11234486
chr16	91717031	91717431
chr10	80569721	80570121
chr14	73197934	73198334
chr14	61112381	61112781
chr6	134186268	134186668
chr6	83215262	83215662
chr6	115538947	115539347
chr13	95671564	95671964
chr6	52477365	52477765
chr7	105761917	105762317
chr3	35549700	35550100
chr5	136881402	136881802
chr14	122223742	122224142
chr7	99583646	99584046
chr12	118836618	118837018
chr8	83622286	83622686
chr3	108997333	108997733
chr6	97416984	97417384
chr7	25179509	25179909
chr15	99664601	99665001
chr15	36374597	36374997
chr2	128408692	128409092
chr3	88436797	88437197
chr11	119404598	119404998
chr17	8455573	8455973
chr2	132512384	132512784
chr10	121962069	121962469
chr11	88140257	88140657
chr2	165215521	165215921
chr3	87512458	87512858
chr7	123398872	123399272
chr9	66276832	66277232
chr2	131134409	131134809
chr12	112947873	112948273
chr16	10890359	10890759
chr1	72718811	72719211
chr2	75710236	75710636
chr2	132607692	132608092
chr18	49788082	49788482
chr7	89371642	89372042
chr17	83830552	83830952
chr11	48588939	48589339
chr11	69037272	69037672
chr11	103184865	103185265
chr8	109750668	109751068
chr9	27121212	27121612
chr10	127508966	127509366
chr3	145876118	145876518
chr17	45257998	45258398
chr11	33861127	33861527
chr2	5131389	5131789
chr7	140147548	140147948
chr4	126085978	126086378
chr8	105606592	105606992
chr17	47898354	47898754
chr3	8968695	8969095
chr4	47293722	47294122
chr19	27498270	27498670
chr10	26828510	26828910
chr9	64394136	64394536
chr8	13326667	13327067
chr16	16224397	16224797
chr5	148959010	148959410
chr12	71051035	71051435
chr4	62663364	62663764
chr11	85941777	85942177
chr3	105763439	105763839
chr2	181060139	181060539
chr15	68363294	68363694
chr15	10751101	10751501
chr7	44604062	44604462
chr7	114345867	114346267
chr8	13361851	13362251
chr14	67851666	67852066
chr3	52088394	52088794
chrX	71442913	71443313
chr11	104278213	104278613
chr2	38546265	38546665
chr7	141525270	141525670
chr6	86180550	86180950
chr17	87522577	87522977
chr10	24581038	24581438
chr2	32078497	32078897
chr11	115080885	115081285
chr9	117356987	117357387
chr2	9681660	9682060
chr11	96413565	96413965
chr1	52752754	52753154
chr8	117548478	117548878
chr4	131722040	131722440
chr3	142550222	142550622
chr4	141273180	141273580
chr12	33139076	33139476
chr11	120310798	120311198
chr9	54803065	54803465
chr15	95828032	95828432
chr11	117334116	117334516
chr2	9493717	9494117
chr16	17733022	17733422
chr3	144617071	144617471
chr1	155575243	155575643
chr4	128811389	128811789
chr2	170469646	170470046
chr15	51918251	51918651
chr6	121532940	121533340
chr5	20913701	20914101
chr5	128136839	128137239
chr12	109958722	109959122
chr18	36286805	36287205
chr4	133609749	133610149
chr1	9573175	9573575
chr12	111503081	111503481
chr6	108709924	108710324
chr12	21426040	21426440
chr5	149391826	149392226
chr16	33820744	33821144
chr6	121412738	121413138
chr11	50280091	50280491
chr17	32479530	32479930
chr11	72848151	72848551
chr6	88189587	88189987
chr12	103325348	103325748
chr16	77444076	77444476
chr15	59524052	59524452
chr11	22643983	22644383
chr2	5801318	5801718
chr6	90537981	90538381
chr15	78448182	78448582
chr14	119260549	119260949
chr15	103530385	103530785
chr1	153202180	153202580
chr2	79499251	79499651
chr17	67837700	67838100
chr9	40392285	40392685
chr6	108875977	108876377
chr19	29355525	29355925
chr9	31931679	31932079
chr14	78724863	78725263
chr1	62548917	62549317
chr2	79547370	79547770
chr15	8761624	8762024
chr10	120775340	120775740
chr2	169958785	169959185
chr9	90434849	90435249
chr1	134426302	134426702
chr2	34249553	34249953
chr1	168214180	168214580
chr5	143287883	143288283
chr5	64992532	64992932
chr8	120889199	120889599
chr11	61687117	61687517
chr2	34639251	34639651
chr5	45534274	45534674
chr13	71959387	71959787
chr10	77152230	77152630
chr6	72824963	72825363
chr11	64047278	64047678
chr9	116912300	116912700
chr9	67099229	67099629
chr12	40559094	40559494
chr17	87613393	87613793
chr15	99714889	99715289
chr6	93651334	93651734
chr18	80490609	80491009
chr17	23706206	23706606
chr11	53759473	53759873
chr1	184824503	184824903
chr4	148900885	148901285
chrX	168639658	168640058
chr11	102773943	102774343
chr11	69382672	69383072
chr6	90969336	90969736
chr18	80608405	80608805
chr7	46696779	46697179
chr9	66181979	66182379
chr12	85186331	85186731
chr2	13524056	13524456
chr17	83861779	83862179
chr13	81691636	81692036
chr19	16767363	16767763
chr11	113785299	113785699
chr12	8306580	8306980
chr14	31423022	31423422
chr4	125962707	125963107
chr17	47864522	47864922
chr4	134273415	134273815
chr5	144105086	144105486
chr19	43200857	43201257
chr7	63522409	63522809
chr10	44555231	44555631
chr7	101679551	101679951
chr18	34783403	34783803
chr8	127092923	127093323
chr19	8983226	8983626
chr14	25377911	25378311
chr10	85651790	85652190
chr16	31506909	31507309
chr12	79612701	79613101
chr13	43191769	43192169
chr7	123465654	123466054
chr12	69361255	69361655
chr5	134374541	134374941
chr11	79974080	79974480
chr2	45044764	45045164
chr8	72539259	72539659
chr11	115722588	115722988
chr9	79941575	79941975
chr11	74634500	74634900
chr8	123719315	123719715
chr2	37802799	37803199
chr13	38083112	38083512
chr18	82954117	82954517
chr5	113854456	113854856
chrX	6418161	6418561
chr11	70737758	70738158
chr10	116422577	116422977
chr11	66905823	66906223
chr9	62491093	62491493
chr14	20565565	20565965
chr19	47359200	47359600
chr11	95126406	95126806
chr1	171257137	171257537
chr4	3647027	3647427
chr7	139434112	139434512
chr10	12579068	12579468
chr8	107114777	107115177
chr3	146327894	146328294
chr2	60901404	60901804
chr8	94892813	94893213
chr11	100125693	100126093
chr6	134615263	134615663
chr11	55227025	55227425
chr1	74053995	74054395
chr7	117139475	117139875
chr6	120956280	120956680
chr17	33713259	33713659
chr2	3699927	3700327
chr9	72883920	72884320
chr7	100815929	100816329
chr16	89774220	89774620
chr3	81835436	81835836
chr10	7174483	7174883
chr7	117462627	117463027
chr10	81633532	81633932
chr9	114098946	114099346
chr2	180342274	180342674
chr9	57466123	57466523
chr10	14390963	14391363
chr8	83805626	83806026
chr11	90286621	90287021
chr14	99142214	99142614
chr16	92952715	92953115
chr7	80084384	80084784
chr1	71830336	71830736
chr7	19370023	19370423
chr5	105623293	105623693
chr1	136045741	136046141
chr15	77837059	77837459
chr8	105515942	105516342
chr4	53187104	53187504
chr10	94508871	94509271
chr9	27790978	27791378
chr14	23401045	23401445
chr8	36746027	36746427
chr10	95449038	95449438
chr10	62590219	62590619
chr4	153827967	153828367
chr12	81691291	81691691
chr12	76673772	76674172
chr3	36790263	36790663
chr3	51908456	51908856
chr1	152687267	152687667
chr3	30514981	30515381
chr2	38710429	38710829
chr18	34887327	34887727
chr6	82714229	82714629
chr3	108303599	108303999
chr4	117270268	117270668
chr11	98788847	98789247
chr10	67247193	67247593
chr9	107272254	107272654
chr16	31603257	31603657
chr3	105402731	105403131
chr11	110476615	110477015
chr3	30595410	30595810
chr8	118713108	118713508
chr16	91936354	91936754
chr17	70707004	70707404
chr12	111413282	111413682
chr15	9094421	9094821
chr11	88107380	88107780
chr10	122008691	122009091
chr7	82625362	82625762
chr9	40249130	40249530
chr17	67390851	67391251
chr15	9074666	9075066
chr19	43584835	43585235
chr2	61656611	61657011
chr4	152313188	152313588
chr17	67667959	67668359
chr12	21129402	21129802
chr4	46041769	46042169
chr15	93539420	93539820
chr16	33950864	33951264
chr10	43155025	43155425
chr9	90155558	90155958
chr11	114502196	114502596
chr13	24920400	24920800
chr6	128102638	128103038
chr16	76323597	76323997
chr5	112406020	112406420
chr12	118855082	118855482
chr11	103140991	103141391
chr15	69079259	69079659
chr2	180251225	180251625
chr1	191599191	191599591
chr4	150914333	150914733
chr11	45795643	45796043
chr6	120977922	120978322
chr15	59823177	59823577
chr11	40927152	40927552
chr11	104315664	104316064
chr11	94133369	94133769
chrX	13242684	13243084
chr14	30459896	30460296
chr9	99580608	99581008
chr2	32509287	32509687
chr7	102417401	102417801
chr12	102299204	102299604
chr1	191075285	191075685
chr3	53118655	53119055
chr4	136140312	136140712
chr18	61758887	61759287
chr11	20132947	20133347
chr7	137636688	137637088
chr1	171387241	171387641
chr9	57861859	57862259
chr13	37963392	37963792
chr9	63862446	63862846
chr2	26507536	26507936
chr7	49303906	49304306
chr1	170992561	170992961
chr2	132110768	132111168
chr4	124829638	124830038
chr11	57548851	57549251
chr6	113494228	113494628
chr13	74025118	74025518
chr9	71654669	71655069
chr2	172786477	172786877
chr13	51858563	51858963
chr12	109393767	109394167
chr12	13255067	13255467
chr1	74295477	74295877
chr13	97442343	97442743
chr8	69848916	69849316
chr18	84535827	84536227
chr12	72001828	72002228
chr8	72655009	72655409
chr10	83211151	83211551
chr15	101553138	101553538
chr9	78506387	78506787
chr13	59011494	59011894
chr17	31492508	31492908
chr11	50359442	50359842
chr4	129500711	129501111
chr3	87765083	87765483
chr4	140258956	140259356
chr3	136794818	136795218
chr6	4132270	4132670
chr14	76947188	76947588
chr6	91675105	91675505
chr16	11017871	11018271
chr2	22861223	22861623
chr11	96622788	96623188
chr4	40329701	40330101
chr10	78338173	78338573
chr2	122138043	122138443
chr19	56631523	56631923
chr7	133744675	133745075
chr17	8506042	8506442
chr1	106362855	106363255
chr1	75467563	75467963
chr16	55733749	55734149
chr5	131616467	131616867
chr15	64223543	64223943
chr12	86894507	86894907
chr5	131732587	131732987
chr11	80177413	80177813
chr16	5352183	5352583
chr5	125052327	125052727
chr1	182506398	182506798
chr9	112140638	112141038
chr4	94610295	94610695
chr13	37619749	37620149
chr8	123835443	123835843
chr2	35504011	35504411
chr11	63952651	63953051
chr1	89656656	89657056
chr3	108713092	108713492
chr2	22949942	22950342
chr12	46405636	46406036
chr11	75653860	75654260
chr11	52629834	52630234
chr18	56675408	56675808
chr2	35617414	35617814
chr13	70724566	70724966
chr17	83645255	83645655
chr9	62415200	62415600
chr5	136201780	136202180
chr2	75613089	75613489
chr7	35323035	35323435
chr15	99469128	99469528
chr11	22672044	22672444
chr18	84804407	84804807
chr2	129226347	129226747
chr5	107759110	107759510
chr2	75669673	75670073
chr7	35307089	35307489
chr2	27504470	27504870
chr2	69563494	69563894
chr10	76999605	77000005
chr11	40367925	40368325
chr2	172739566	172739966
chr14	62844962	62845362
chr1	192585341	192585741
chr9	33242600	33243000
chr6	51958960	51959360
chr15	99449227	99449627
chr11	120065260	120065660
chr16	32659456	32659856
chr17	50993642	50994042
chr1	87180912	87181312
chr5	65731571	65731971
chr16	38002371	38002771
chr15	82184111	82184511
chr2	26483265	26483665
chr15	38384691	38385091
chr6	37097370	37097770
chr19	6284451	6284851
chr8	83737876	83738276
chr6	114901416	114901816
chr11	61648243	61648643
chr1	180794040	180794440
chr2	11530081	11530481
chr11	83467239	83467639
chr18	38366167	38366567
chr16	32682194	32682594
chr3	31242279	31242679
chr17	50795411	50795811
chr13	32169107	32169507
chr15	57705712	57706112
chr9	47589851	47590251
chr18	61793737	61794137
chr6	39515715	39516115
chr11	120262432	120262832
chr18	35707825	35708225
chr1	132934877	132935277
chr3	27600236	27600636
chr15	82236550	82236950
chr4	136104630	136105030
chr16	91884135	91884535
chr18	60606011	60606411
chr11	53795133	53795533
chr7	80209687	80210087
chr8	95020400	95020800
chr12	16568534	16568934
chr13	49352434	49352834
chr11	51817791	51818191
chr1	40116390	40116790
chr8	25465530	25465930
chr17	26514645	26515045
chr16	92818904	92819304
chr12	110454244	110454644
chr4	148114765	148115165
chr9	41207495	41207895
chr8	11267326	11267726
chr19	53830395	53830795
chr4	128957224	128957624
chr11	106364937	106365337
chr4	130534041	130534441
chr11	70777146	70777546
chr14	40956416	40956816
chr15	88837138	88837538
chr5	112718586	112718986
chr15	102942888	102943288
chr2	5900168	5900568
chr4	132545831	132546231
chr11	76285434	76285834
chr15	62104595	62104995
chr6	128200483	128200883
chr18	66410356	66410756
chr14	76569173	76569573
chr17	63492984	63493384
chr19	53740796	53741196
chr13	54153649	54154049
chr1	167220573	167220973
chr4	32179755	32180155
chr7	126436855	126437255
chr15	93489618	93490018
chr4	45855809	45856209
chr6	73059708	73060108
chr19	43630894	43631294
chr14	11585442	11585842
chr12	54807542	54807942
chr3	51156967	51157367
chr13	19177629	19178029
chr5	143409287	143409687
chr12	100958036	100958436
chr8	118587339	118587739
chr11	95533723	95534123
chrX	166773438	166773838
chr7	132242714	132243114
chr17	44709913	44710313
chr19	26706946	26707346
chr8	110646029	110646429
chr4	117323743	117324143
chr5	115319569	115319969
chr19	27124084	27124484
chr9	67260825	67261225
chr7	19012156	19012556
chr17	44239108	44239508
chr11	96713591	96713991
chr7	34233856	34234256
chr1	183144535	183144935
chr7	140057942	140058342
chr11	94404655	94405055
chr14	56598717	56599117
chr9	75425997	75426397
chr7	101382306	101382706
chr19	9938880	9939280
chr7	114181459	114181859
chr8	126895080	126895480
chr2	181307142	181307542
chr13	78163388	78163788
chr7	75781953	75782353
chr1	71036941	71037341
chr16	85756055	85756455
chr7	109456519	109456919
chr11	97404397	97404797
chr8	13448181	13448581
chr11	87629832	87630232
chr2	173377590	173377990
chr9	20857054	20857454
chr16	90197543	90197943
chr15	58308351	58308751
chr17	27799978	27800378
chr14	31183000	31183400
chr7	97361501	97361901
chr12	12496578	12496978
chr3	79966727	79967127
chr5	115516364	115516764
chr10	80774598	80774998
chr7	79358468	79358868
chr6	55950684	55951084
chr7	19817457	19817857
chr7	68021772	68022172
chr15	57605975	57606375
chr2	11853560	11853960
chr5	124352314	124352714
chr7	19847623	19848023
chr7	100965798	100966198
chr9	73068655	73069055
chr15	98804043	98804443
chr8	116091791	116092191
chr2	127484411	127484811
chr15	25027109	25027509
chr6	70714260	70714660
chr7	39552491	39552891
chr9	22814657	22815057
chr8	88009850	88010250
chr15	81693914	81694314
chr15	76472491	76472891
chr8	11616339	11616739
chr5	107466925	107467325
chr15	98772619	98773019
chr3	121914534	121914934
chr6	5442659	5443059
chr5	140265205	140265605
chr14	86758188	86758588
chr17	80255193	80255593
chr2	72995760	72996160
chr7	90030515	90030915
chr2	117231214	117231614
chr7	98876139	98876539
chr11	106976296	106976696
chr2	120652605	120653005
chr5	134617076	134617476
chr17	56332881	56333281
chr16	4862885	4863285
chr15	84616868	84617268
chr11	98355759	98356159
chr11	52523243	52523643
chr12	4548599	4548999
chr8	31113211	31113611
chr1	165583550	165583950
chr1	156614137	156614537
chr8	125078381	125078781
chr15	51813296	51813696
chr12	111568817	111569217
chr5	120301542	120301942
chr18	38056315	38056715
chr11	77409873	77410273
chr6	16870070	16870470
chr1	133101373	133101773
chr16	36821501	36821901
chr4	150707191	150707591
chr1	182082031	182082431
chr3	96547393	96547793
chr11	59885298	59885698
chr13	78679511	78679911
chr17	87125343	87125743
chr6	119320456	119320856
chr14	86254243	86254643
chr1	52565796	52566196
chr4	119239147	119239547
chr12	31996806	31997206
chr5	25005530	25005930
chr6	125604418	125604818
chr17	7868628	7869028
chr2	92840038	92840438
chr13	59853508	59853908
chr11	22871941	22872341
chr16	14265375	14265775
chr15	12424223	12424623
chr4	6692308	6692708
chr14	65343480	65343880
chr2	167800642	167801042
chr15	96551934	96552334
chr9	53673536	53673936
chr2	163516443	163516843
chr7	142340483	142340883
chr1	151689541	151689941
chr10	22282848	22283248
chr17	73225930	73226330
chr2	167383586	167383986
chr4	130188914	130189314
chr5	77099657	77100057
chr3	97585374	97585774
chr4	155095274	155095674
chr14	18500464	18500864
chr15	85542511	85542911
chr5	110429084	110429484
chr11	103359080	103359480
chr3	51348806	51349206
chr8	122060083	122060483
chr2	84865656	84866056
chr17	35870114	35870514
chr5	108668881	108669281
chr9	122247594	122247994
chr19	57031578	57031978
chr2	30605353	30605753
chr4	45271205	45271605
chr8	106802721	106803121
chr5	110378261	110378661
chr2	59286362	59286762
chr14	27956760	27957160
chr1	192061692	192062092
chr4	139599045	139599445
chr3	135521937	135522337
chr8	33897988	33898388
chr8	120486970	120487370
chr4	115038205	115038605
chr4	32862445	32862845
chr18	69437038	69437438
chr4	110022206	110022606
chr7	72590484	72590884
chr13	25562697	25563097
chr8	33849317	33849717
chr4	133396216	133396616
chr11	109097812	109098212
chr19	56919559	56919959
chrX	99017246	99017646
chr19	4185117	4185517
chr7	16755343	16755743
chr3	51375310	51375710
chr1	79687201	79687601
chr10	46407263	46407663
chr4	155150561	155150961
chr18	75716080	75716480
chr17	73743878	73744278
chr4	130297154	130297554
chr11	113326381	113326781
chr12	111429201	111429601
chr2	70291114	70291514
chr19	23987359	23987759
chr12	84589780	84590180
chr12	21167163	21167563
chr7	28945517	28945917
chr18	75757473	75757873
chr6	100155596	100155996
chr11	69443334	69443734
chr15	96654752	96655152
chr1	156393122	156393522
chr17	28133281	28133681
chr11	87010460	87010860
chr9	49009823	49010223
chr19	32272515	32272915
chr3	101806164	101806564
chr5	35563489	35563889
chr2	168170181	168170581
chr8	70598358	70598758
chr10	77206683	77207083
chr7	16294879	16295279
chr2	146834855	146835255
chr19	61265338	61265738
chr11	61882144	61882544
chr11	119919827	119920227
chr9	119994139	119994539
chr11	95926443	95926843
chr6	119377639	119378039
chr5	102045156	102045556
chr9	64829987	64830387
chr2	84464949	84465349
chr3	122186975	122187375
chr4	46665546	46665946
chr1	194089915	194090315
chr4	150625374	150625774
chr14	121053001	121053401
chr15	103376884	103377284
chr15	77888263	77888663
chr7	111759726	111760126
chr14	78482660	78483060
chr11	75537790	75538190
chr17	12790458	12790858
chr13	9454767	9455167
chr14	71191766	71192166
chr5	92499389	92499789
chr18	88924458	88924858
chr4	123572664	123573064
chr7	44405605	44406005
chr17	10473963	10474363
chr10	30778315	30778715
chr8	122523318	122523718
chr9	78358078	78358478
chr17	24672151	24672551
chr11	101067005	101067405
chr3	130252330	130252730
chr8	84357783	84358183
chr5	112297245	112297645
chr7	81179509	81179909
chr16	4894218	4894618
chr10	89461819	89462219
chr5	24389275	24389675
chr10	83908970	83909370
chr1	166282643	166283043
chr10	18384736	18385136
chr8	122500894	122501294
chr7	90068055	90068455
chr1	72006639	72007039
chr2	72838072	72838472
chr10	24298569	24298969
chr11	95827467	95827867
chr10	39406100	39406500
chr3	55544244	55544644
chr7	119861562	119861962
chr15	39971153	39971553
chr10	82958487	82958887
chr3	69118827	69119227
chr10	12986942	12987342
chr2	166820650	166821050
chr1	132246194	132246594
chr1	127500183	127500583
chr7	143829905	143830305
chr12	71864468	71864868
chr11	32445586	32445986
chr4	122955343	122955743
chr15	79148589	79148989
chr18	60909106	60909506
chr13	40722906	40723306
chr18	21224407	21224807
chr10	70296753	70297153
chr16	21412675	21413075
chr6	56652009	56652409
chr11	57445171	57445571
chr12	32127887	32128287
chr19	5265122	5265522
chr9	64084966	64085366
chr14	19706464	19706864
chr1	134513265	134513665
chr4	49891803	49892203
chr11	17468759	17469159
chr3	131910637	131911037
chr8	9227710	9228110
chr5	139717728	139718128
chr8	79341225	79341625
chr12	79838201	79838601
chr11	79149352	79149752
chr4	100214311	100214711
chr1	152809802	152810202
chrX	142369905	142370305
chr10	77484234	77484634
chr8	61539852	61540252
chr6	50536542	50536942
chr8	79382865	79383265
chr2	160578722	160579122
chr2	17363766	17364166
chrX	142537561	142537961
chr2	181537614	181538014
chrX	104013261	104013661
chr15	25716791	25717191
chr6	30978652	30979052
chr7	75498574	75498974
chr5	79593063	79593463
chr10	121516196	121516596
chr3	9662926	9663326
chr2	146226559	146226959
chr3	101596219	101596619
chr12	8320088	8320488
chr7	66309226	66309626
chr3	83862926	83863326
chr18	32484946	32485346
chr5	35510573	35510973
chr9	96916612	96917012
chr16	29845600	29846000
chr14	25304422	25304822
chr8	125619527	125619927
chr4	70576553	70576953
chr9	96818513	96818913
chr3	101506196	101506596
chr18	38144802	38145202
chr5	119875512	119875912
chr2	14631563	14631963
chr6	145340641	145341041
chr5	111228247	111228647
chr8	120327034	120327434
chr7	4131121	4131521
chr17	86218570	86218970
chr12	99084165	99084565
chr2	84266856	84267256
chr11	62466517	62466917
chr11	87462149	87462549
chr6	100335404	100335804
chr17	46460968	46461368
chr18	13723755	13724155
chr1	166047679	166048079
chr4	21712117	21712517
chr12	12404401	12404801
chr7	110630194	110630594
chr4	59275531	59275931
chr6	126502677	126503077
chr9	65123785	65124185
chr5	140889590	140889990
chr2	52895013	52895413
chr10	54032269	54032669
chr9	52027338	52027738
chr1	132157382	132157782
chr14	61518655	61519055
chr15	78815290	78815690
chr1	152768090	152768490
chr11	83424642	83425042
chr2	144247379	144247779
chr3	60574240	60574640
chr9	108067913	108068313
chr10	26695250	26695650
chr4	126277921	126278321
chr8	8487695	8488095
chr5	89036128	89036528
chr1	191557128	191557528
chr8	106432920	106433320
chr17	28029280	28029680
chr11	102467071	102467471
chr9	117927053	117927453
chr13	43900896	43901296
chr15	78340003	78340403
chr19	24251846	24252246
chr8	3464252	3464652
chr9	32629359	32629759
chr10	94609226	94609626
chr1	62678610	62679010
chr17	28069395	28069795
chr15	85135093	85135493
chr10	105500469	105500869
chr10	66853110	66853510
chr9	120602834	120603234
chr18	14812983	14813383
chr8	89976442	89976842
chr5	110057945	110058345
chr2	84742494	84742894
chr9	122539646	122540046
chr10	95264914	95265314
chr8	71494962	71495362
chr1	88639880	88640280
chr5	99973931	99974331
chr4	53384681	53385081
chr4	132983977	132984377
chr18	42396107	42396507
chr12	32095164	32095564
chr17	29963753	29964153
chr4	116004032	116004432
chr1	152820804	152821204
chr16	39055984	39056384
chr12	86974419	86974819
chr2	3185314	3185714
chr2	160744017	160744417
chr17	11867916	11868316
chr4	137498281	137498681
chr9	74854062	74854462
chr14	65982088	65982488
chr15	73554746	73555146
chr11	117724573	117724973
chr19	10449755	10450155
chr8	61624028	61624428
chr2	153084221	153084621
chrX	101874361	101874761
chr9	58275125	58275525
chr10	3758292	3758692
chr1	74816844	74817244
chr10	56486571	56486971
chr8	79498627	79499027
chr18	61632651	61633051
chr5	106995879	106996279
chr3	130951337	130951737
chr1	180862511	180862911
chr8	24427581	24427981
chr19	58469423	58469823
chr19	10022964	10023364
chr14	14599592	14599992
chr11	18969928	18970328
chr9	60756288	60756688
chr5	24470565	24470965
chr2	128211322	128211722
chr8	24457333	24457733
chr11	32662318	32662718
chr11	55418104	55418504
chr7	128705662	128706062
chr11	67017703	67018103
chr7	135669320	135669720
chr11	24214705	24215105
chr11	95101033	95101433
chr11	103094422	103094822
chr2	166657622	166658022
chr17	34912043	34912443
chr15	60840043	60840443
chr13	35209608	35210008
chr2	121563101	121563501
chr7	118922415	118922815
chr7	144417614	144418014
chr4	155710654	155711054
chr2	71725179	71725579
chr2	168765169	168765569
chr9	77825286	77825686
chr6	6878727	6879127
chr12	81816890	81817290
chr7	40362745	40363145
chr1	43413258	43413658
chr11	113536759	113537159
chr18	55087623	55088023
chr16	44680761	44681161
chr2	71779504	71779904
chr13	46476458	46476858
chr5	139930954	139931354
chr4	155770126	155770526
chr1	41999140	41999540
chr11	51881101	51881501
chr11	102138374	102138774
chr6	108527978	108528378
chr11	116104055	116104455
chr6	97857651	97858051
chr4	123681058	123681458
chr19	46137110	46137510
chr7	4427260	4427660
chr11	48788619	48789019
chr8	116552151	116552551
chr3	84314563	84314963
chr5	140140230	140140630
chr6	53038169	53038569
chr3	121964137	121964537
chr8	22442947	22443347
chr14	27031161	27031561
chr13	49056161	49056561
chr1	184793172	184793572
chr5	121236173	121236573
chr7	98793799	98794199
chr15	38470472	38470872
chr5	35755369	35755769
chr15	84450611	84451011
chr2	158641821	158642221
chr17	56264000	56264400
chr1	133033692	133034092
chr6	18639967	18640367
chr15	8451054	8451454
chr5	118839897	118840297
chr19	5817919	5818319
chr2	148522106	148522506
chr7	98743310	98743710
chr1	168288084	168288484
chr16	90138146	90138546
chr5	23887126	23887526
chr11	45089509	45089909
chr9	64030199	64030599
chr9	58330293	58330693
chr5	100032177	100032577
chr14	105767115	105767515
chr8	26722785	26723185
chr5	139409344	139409744
chr6	65594168	65594568
chr13	70044358	70044758
chr17	27691311	27691711
chr11	118738839	118739239
chr16	9003978	9004378
chr2	26153956	26154356
chr5	103854169	103854569
chr1	135268040	135268440
chr17	12039194	12039594
chr8	3215455	3215855
chr2	158175289	158175689
chr9	109862435	109862835
chr11	49765847	49766247
chr8	56335432	56335832
chr9	50849199	50849599
chr3	58122683	58123083
chr5	118380148	118380548
chr12	58214153	58214553
chr17	30027632	30028032
chr11	75573233	75573633
chr6	146955858	146956258
chr11	119904906	119905306
chr14	16380156	16380556
chr7	19940243	19940643
chr2	18262310	18262710
chr7	68144802	68145202
chr10	24458672	24459072
chr10	81389823	81390223
chr14	55697189	55697589
chr2	167753896	167754296
chr7	123108345	123108745
chr2	152766445	152766845
chr7	71412120	71412520
chr11	7270822	7271222
chr2	167697865	167698265
chr13	107619493	107619893
chr1	69496048	69496448
chr4	129795175	129795575
chr11	3297909	3298309
chr4	126313206	126313606
chr5	110493800	110494200
chr1	183167823	183168223
chr11	68544521	68544921
chr8	121925609	121926009
chr9	51908857	51909257
chr14	66223641	66224041
chr7	45589113	45589513
chr11	19112146	19112546
chr11	96947890	96948290
chr2	52762978	52763378
chr11	105525626	105526026
chrX	152172526	152172926
chrX	8238823	8239223
chr16	12051300	12051700
chr7	110689333	110689733
chr10	79865983	79866383
chr4	21222644	21223044
chr7	143153833	143154233
chr10	75353818	75354218
chr13	17975836	17976236
chr3	52151124	52151524
chr8	109595790	109596190
chr17	86161863	86162263
chr8	120307038	120307438
chr14	67188657	67189057
chr9	104079374	104079774
chr2	168072815	168073215
chr17	13683780	13684180
chr1	181921489	181921889
chr4	111626374	111626774
chr4	70153172	70153572
chr10	127555745	127556145
chr2	92988232	92988632
chr16	29798911	29799311
chr18	32398762	32399162
chr4	47050260	47050660
chr11	76429108	76429508
chr15	80098807	80099207
chr5	77460303	77460703
chr14	77375613	77376013
chr19	36534319	36534719
chr5	64336792	64337192
chr2	31115283	31115683
chr9	102709810	102710210
chr17	56081124	56081524
chr8	123884774	123885174
chr3	97946474	97946874
chr3	95666072	95666472
chr14	46722040	46722440
chr11	4083393	4083793
chr8	128491680	128492080
chr10	13256195	13256595
chr7	112743692	112744092
chr12	112578656	112579056
chr11	77019608	77020008
chr9	95279619	95280019
chr5	36560276	36560676
chr11	69934159	69934559
chr13	115021436	115021836
chr10	39659355	39659755
chr11	104293245	104293645
chr8	27160078	27160478
chr13	44501813	44502213
chr15	75642297	75642697
chr8	128654608	128655008
chr15	83569712	83570112
chr7	116608372	116608772
chr3	52640551	52640951
chr1	86214168	86214568
chr8	95392619	95393019
chr16	30971919	30972319
chr1	106627248	106627648
chr11	121536528	121536928
chr15	100838863	100839263
chr19	15981913	15982313
chr15	62223090	62223490
chr18	75319566	75319966
chr17	47523083	47523483
chr8	110939255	110939655
chr9	87027657	87028057
chr11	73006403	73006803
chr1	176951791	176952191
chr2	172547161	172547561
chr2	33643058	33643458
chr14	9393276	9393676
chr12	70722857	70723257
chr3	108061285	108061685
chr7	100431013	100431413
chr6	87728129	87728529
chr5	143975273	143975673
chr11	60192449	60192849
chr1	194660366	194660766
chr12	33175933	33176333
chr16	11270602	11271002
chr4	129251166	129251566
chr11	28735073	28735473
chr11	96468132	96468532
chr7	134287711	134288111
chr4	129234382	129234782
chrX	68494999	68495399
chr7	38214822	38215222
chr10	80160765	80161165
chr11	62058211	62058611
chr7	80078754	80079154
chr4	148806843	148807243
chr16	94362165	94362565
chr11	103246255	103246655
chr11	69012258	69012658
chr3	137952202	137952602
chr4	140770503	140770903
chr4	23983095	23983495
chr2	5614861	5615261
chr14	27788982	27789382
chr7	139200133	139200533
chr16	94509994	94510394
chr4	144981036	144981436
chr13	47336003	47336403
chr5	134485896	134486296
chr12	76695000	76695400
chr12	71781199	71781599
chr4	64002299	64002699
chr14	65381554	65381954
chr5	13441107	13441507
chr10	93425719	93426119
chr11	98786814	98787214
chr19	60883166	60883566
chr3	29562564	29562964
chr14	25718556	25718956
chr3	105818585	105818985
chr11	110483166	110483566
chr11	120293655	120294055
chr1	184852265	184852665
chr10	122005564	122005964
chr2	74098858	74099258
chr15	93115645	93116045
chr17	83990445	83990845
chr16	95851922	95852322
chr14	86450648	86451048
chr7	132754391	132754791
chr17	67996074	67996474
chr14	70181109	70181509
chr5	27708216	27708616
chr11	114898068	114898468
chr19	45113825	45114225
chr8	84956797	84957197
chr7	81854911	81855311
chr9	119351981	119352381
chr2	78580046	78580446
chr7	125898990	125899390
chr2	130362584	130362984
chr15	97235253	97235653
chr1	137561618	137562018
chr2	161164298	161164698
chr17	6827788	6828188
chr19	9987243	9987643
chr1	135154337	135154737
chr17	31905801	31906201
chr12	111550948	111551348
chr8	72295705	72296105
chr5	125183550	125183950
chr6	42376189	42376589
chr14	73175804	73176204
chr11	52261925	52262325
chr17	30550385	30550785
chr5	132350325	132350725
chr2	165074934	165075334
chr12	118849713	118850113
chr6	120483323	120483723
chr11	46089234	46089634
chr1	186567995	186568395
chr11	106366394	106366794
chr14	121093563	121093963
chr14	119007384	119007784
chr14	64865412	64865812
chr1	135686802	135687202
chr4	151186412	151186812
chr11	103814867	103815267
chr1	72070437	72070837
chrX	53061330	53061730
chr8	14964329	14964729
chr5	103377479	103377879
chr13	93007043	93007443
chr15	62106543	62106943
chr15	79883371	79883771
chr13	94702567	94702967
chr8	114081063	114081463
chr11	78069697	78070097
chr8	104042521	104042921
chr2	161341455	161341855
chr7	126097502	126097902
chr9	70728791	70729191
chr17	53597202	53597602
chr11	51544429	51544829
chr12	10402670	10403070
chr2	28963537	28963937
chr7	19523949	19524349
chr11	74584885	74585285
chr15	83157264	83157664
chr10	77182966	77183366
chr5	41045197	41045597
chr13	13968794	13969194
chr1	16372077	16372477
chr19	21897405	21897805
chr7	89499904	89500304
chr19	44655702	44656102
chr5	24604783	24605183
chr14	99324527	99324927
chr16	92452634	92453034
chr11	90417857	90418257
chr15	99049436	99049836
chr17	28463767	28464167
chr19	21946462	21946862
chr9	69109616	69110016
chr2	132340355	132340755
chr12	85227844	85228244
chr11	69408633	69409033
chr11	102739384	102739784
chr2	21236808	21237208
chrX	12136711	12137111
chr11	109343967	109344367
chr2	174851944	174852344
chr7	126511283	126511683
chr15	74519414	74519814
chr13	55178619	55179019
chr11	96261523	96261923
chr9	71874098	71874498
chr7	100364879	100365279
chr3	21952867	21953267
chr4	150544830	150545230
chr10	48067020	48067420
chr11	97412115	97412515
chr11	105153312	105153712
chr7	38131225	38131625
chr5	30111127	30111527
chr4	89478689	89479089
chr9	100400379	100400779
chr12	79750221	79750621
chr4	62732880	62733280
chr2	103896176	103896576
chr1	10880351	10880751
chr6	49217956	49218356
chr8	77284455	77284855
chr4	33347091	33347491
chr3	145516702	145517102
chr1	128472478	128472878
chr11	69554795	69555195
chr8	120763269	120763669
chr2	92008288	92008688
chr15	93640123	93640523
chr4	127305770	127306170
chr11	22666013	22666413
chr2	59721119	59721519
chr9	29434056	29434456
chr10	120745136	120745536
chr2	172412422	172412822
chr17	70747828	70748228
chr1	91062313	91062713
chr3	90412668	90413068
chr17	26465036	26465436
chr1	93115043	93115443
chr6	54809966	54810366
chr10	12548536	12548936
chr7	45082334	45082734
chr19	4992882	4993282
chr1	131260405	131260805
chr3	88488358	88488758
chr7	4943195	4943595
chr10	77252876	77253276
chr3	51510893	51511293
chr12	4859594	4859994
chr4	82426222	82426622
chr5	130038018	130038418
chr17	47507943	47508343
chr11	52346510	52346910
chr14	25505245	25505645
chr1	39555805	39556205
chr11	100203428	100203828
chr16	37754514	37754914
chr7	144906952	144907352
chr5	73379891	73380291
chr16	32396173	32396573
chr18	38185169	38185569
chr10	86053105	86053505
chr3	51539808	51540208
chr11	12025805	12026205
chr18	35540063	35540463
chr16	34066493	34066893
chr5	148977612	148978012
chr6	128349628	128350028
chr8	27227691	27228091
chr9	66611687	66612087
chr15	95883629	95884029
chr10	30810841	30811241
chr15	36960276	36960676
chrX	104567471	104567871
chr16	97388162	97388562
chr6	91721258	91721658
chr16	93129452	93129852
chr1	71936727	71937127
chr9	27109432	27109832
chr15	96185215	96185615
chr5	113175008	113175408
chr11	68807833	68808233
chr9	62777526	62777926
chr11	20231143	20231543
chr12	86687985	86688385
chr4	145286790	145287190
chr4	125300495	125300895
chr11	3374148	3374548
chr15	42509817	42510217
chr8	111573590	111573990
chr8	70865527	70865927
chr17	28373756	28374156
chr9	64100428	64100828
chr12	79347637	79348037
chr19	44474167	44474567
chr19	23134936	23135336
chr10	94565783	94566183
chr9	31559503	31559903
chr13	37969388	37969788
chr11	107114227	107114627
chr2	131530041	131530441
chr7	99304915	99305315
chr8	13644196	13644596
chr11	69066907	69067307
chr15	82040695	82041095
chr11	83417089	83417489
chr10	91222940	91223340
chr13	8760918	8761318
chr9	107633261	107633661
chr12	102730379	102730779
chr4	151972535	151972935
chr15	75714893	75715293
chr6	70797871	70798271
chr8	13668333	13668733
chr9	107640092	107640492
chr7	100164726	100165126
chr4	150230622	150231022
chr15	79927666	79928066
chr10	120218901	120219301
chr14	77141564	77141964
chr6	72261187	72261587
chr16	10676684	10677084
chr5	102206927	102207327
chr7	43554565	43554965
chr15	76239110	76239510
chr3	138893453	138893853
chr16	90916004	90916404
chr2	74749236	74749636
chr17	84113937	84114337
chr5	142694586	142694986
chrX	168977804	168978204
chr5	102502389	102502789
chr16	96091616	96092016
chr19	45036821	45037221
chr4	138319469	138319869
chr3	58714101	58714501
chr9	62372909	62373309
chr9	83061246	83061646
chr12	109512429	109512829
chr16	84879206	84879606
chr6	34717188	34717588
chr5	134006724	134007124
chr10	75635680	75636080
chr16	35742890	35743290
chr17	53573138	53573538
chr15	101339512	101339912
chr9	9585707	9586107
chr18	37877531	37877931
chr4	37242444	37242844
chr5	120619122	120619522
chr5	125067045	125067445
chr6	4557635	4558035
chr12	13358790	13359190
chr13	35765823	35766223
chr6	88855663	88856063
chr17	34261526	34261926
chr7	58844084	58844484
chr3	52370047	52370447
chr11	45855355	45855755
chr16	30655801	30656201
chr1	64986099	64986499
chr5	74001711	74002111
chr2	105612235	105612635
chr2	171633230	171633630
chr9	101045833	101046233
chr14	25745737	25746137
chr18	33998074	33998474
chr4	135292606	135293006
chr3	104541373	104541773
chr12	111696282	111696682
chr11	110429572	110429972
chr3	95702187	95702587
chr7	144941434	144941834
chr7	113147911	113148311
chr3	51652744	51653144
chr1	89092478	89092878
chr9	114550073	114550473
chr7	44769978	44770378
chr9	59153262	59153662
chr19	28975307	28975707
chr4	117202491	117202891
chr1	64226117	64226517
chr12	73384891	73385291
chr1	135631529	135631929
chr17	35254712	35255112
chr10	62549809	62550209
chr15	96408475	96408875
chr4	44704246	44704646
chr13	48227723	48228123
chr14	57921723	57922123
chr13	97311418	97311818
chr6	72690614	72691014
chr2	33353422	33353822
chr8	96237939	96238339
chr9	72791726	72792126
chr14	73201508	73201908
chr2	103145105	103145505
chr13	52982802	52983202
chr14	79546731	79547131
chr1	180277640	180278040
chr10	56753221	56753621
chr2	147373474	147373874
chr8	77483682	77484082
chr8	9607409	9607809
chr15	12034316	12034716
chr11	52079970	52080370
chr19	10059881	10060281
chr5	113496996	113497396
chr5	143132899	143133299
chr2	153558407	153558807
chr7	4504652	4505052
chr11	119419352	119419752
chr2	52997905	52998305
chr3	145632861	145633261
chr11	88131914	88132314
chr17	8524851	8525251
chr14	27242251	27242651
chr14	37238619	37239019
chr16	11046436	11046836
chr2	53085587	53085987
chr12	86923796	86924196
chr17	65803052	65803452
chr4	116672789	116673189
chr15	89177133	89177533
chr4	21957555	21957955
chr3	102667713	102668113
chr19	42794921	42795321
chr13	36736067	36736467
chr2	45702469	45702869
chr3	107796541	107796941
chr10	21228503	21228903
chr13	43193237	43193637
chr9	89874472	89874872
chr16	76293853	76294253
chr11	74638188	74638588
chr9	107526622	107527022
chr14	16447577	16447977
chr4	63056603	63057003
chr7	27330806	27331206
chr5	143047653	143048053
chr17	70882702	70883102
chr5	113607366	113607766
chr19	10172997	10173397
chr14	76278955	76279355
chr16	22504885	22505285
chr2	147083602	147084002
chr4	34560957	34561357
chr4	153189470	153189870
chr18	23998928	23999328
chr6	131353536	131353936
chr2	6284708	6285108
chr11	118906574	118906974
chr15	94452875	94453275
chr6	72655321	72655721
chr15	62092649	62093049
chr4	132178537	132178937
chr9	95121127	95121527
chr15	38458307	38458707
chr5	36523437	36523837
chr14	27044977	27045377
chr10	96459136	96459536
chr5	64174444	64174844
chr2	25186076	25186476
chr5	149165019	149165419
chr1	59364465	59364865
chrX	73654199	73654599
chr1	36919803	36920203
chr11	97394133	97394533
chr15	83483481	83483881
chr7	116462167	116462567
chr2	150869457	150869857
chr13	31952850	31953250
chr16	8769104	8769504
chr11	121176226	121176626
chr5	64156089	64156489
chr1	178463675	178464075
chr1	40797298	40797698
chr12	16021439	16021839
chr10	3718251	3718651
chr4	135254716	135255116
chr13	46571252	46571652
chr11	75279176	75279576
chr8	105504649	105505049
chr12	110381298	110381698
chr7	19295793	19296193
chr4	115709775	115710175
chr11	69715849	69716249
chr3	87997315	87997715
chr9	58060908	58061308
chr12	25240100	25240500
chr4	3929610	3930010
chr2	77286825	77287225
chr15	93283415	93283815
chr11	62184944	62185344
chr7	57307351	57307751
chr12	111809778	111810178
chr2	77327314	77327714
chr1	125428358	125428758
chr3	59055107	59055507
chr17	33968524	33968924
chr6	120580033	120580433
chr12	44283281	44283681
chr17	30423418	30423818
chr3	138613057	138613457
chr13	71956483	71956883
chr4	106429053	106429453
chr5	38197479	38197879
chr9	103092114	103092514
chr17	30495253	30495653
chr11	63989097	63989497
chr3	51701442	51701842
chr10	62665210	62665610
chr5	114594670	114595070
chr17	23873846	23874246
chr4	148662130	148662530
chr12	40536186	40536586
chr1	165592693	165593093
chr9	67722400	67722800
chr6	94253934	94254334
chr7	138919298	138919698
chr16	94551763	94552163
chr5	140515216	140515616
chr13	73646443	73646843
chr4	94768613	94769013
chr19	47821137	47821537
chr1	163383568	163383968
chr13	102906096	102906496
chr2	131902782	131903182
chr1	136138207	136138607
chr6	135542099	135542499
chr19	6855216	6855616
chr19	8702559	8702959
chr8	70880555	70880955
chr5	134507325	134507725
chr10	31544535	31544935
chr5	128542132	128542532
chr1	87174312	87174712
chr4	125160281	125160681
chr6	38650503	38650903
chr7	101356873	101357273
chr3	30245988	30246388
chr6	4798333	4798733
chr11	102900857	102901257
chr8	75071531	75071931
chr11	61616593	61616993
chr10	80350230	80350630
chr11	75212220	75212620
chr4	120380965	120381365
chr1	73826345	73826745
chr19	34656505	34656905
chr4	111350712	111351112
chr13	38450596	38450996
chr4	120252483	120252883
chr18	77033044	77033444
chr12	112955798	112956198
chr6	92199459	92199859
chr9	66938837	66939237
chr7	24600923	24601323
chr2	30753198	30753598
chrX	12088434	12088834
chr4	133432837	133433237
chr2	152696718	152697118
chr4	133419564	133419964
chr3	109451981	109452381
chr19	40536464	40536864
chr10	60826940	60827340
chrX	77433465	77433865
chr7	16581300	16581700
chr14	34234995	34235395
chr19	5787004	5787404
chr8	25044137	25044537
chr1	64946138	64946538
chr15	6574533	6574933
chr5	144313285	144313685
chr7	49923377	49923777
chr13	84571365	84571765
chr18	75578287	75578687
chr4	126131736	126132136
chr15	102665515	102665915
chr8	25108816	25109216
chr6	82835652	82836052
chr1	51747520	51747920
chr10	82696512	82696912
chr5	67410452	67410852
chr10	21685503	21685903
chr5	35042984	35043384
chr12	8636916	8637316
chr3	94366781	94367181
chr19	36815969	36816369
chr4	133056238	133056638
chr13	118833986	118834386
chr11	95012053	95012453
chr1	86048224	86048624
chr15	8569012	8569412
chr19	41454984	41455384
chr8	61247563	61247963
chr2	119161292	119161692
chr6	136532514	136532914
chr6	12393865	12394265
chr4	150001149	150001549
chr6	144902564	144902964
chr8	71728400	71728800
chr19	45804926	45805326
chr6	122869872	122870272
chr2	173089433	173089833
chr11	102992954	102993354
chr6	147268382	147268782
chr8	91251011	91251411
chr19	5956612	5957012
chr5	52115927	52116327
chr6	64734388	64734788
chr11	115265248	115265648
chr2	30270201	30270601
chr5	24360770	24361170
chr14	8233254	8233654
chr17	88498136	88498536
chr1	179010677	179011077
chr1	52648161	52648561
chr1	137649966	137650366
chr7	110270449	110270849
chr15	12367744	12368144
chr14	31130735	31131135
chr2	13329834	13330234
chr1	180434123	180434523
chr11	81115694	81116094
chr5	139382803	139383203
chr1	194645860	194646260
chr8	84985465	84985865
chr4	98108683	98109083
chr13	30085036	30085436
chr17	29341899	29342299
chr2	4318126	4318526
chr8	65985850	65986250
chr17	29356484	29356884
chr18	61698073	61698473
chr11	98372378	98372778
chr5	44784686	44785086
chr8	84730803	84731203
chr9	123925135	123925535
chr13	34187500	34187900
chr18	5424389	5424789
chr12	76879232	76879632
chr1	180768412	180768812
chr3	85924018	85924418
chr18	25548423	25548823
chr7	29230543	29230943
chr17	24514919	24515319
chr10	66864392	66864792
chr16	24238280	24238680
chr8	92724014	92724414
chr4	138251786	138252186
chr11	98975132	98975532
chr1	88635663	88636063
chr4	46485679	46486079
chr15	81670179	81670579
chr1	180407102	180407502
chr1	153085139	153085539
chr10	81395098	81395498
chr10	24444909	24445309
chr4	138213909	138214309
chr7	75370879	75371279
chr14	31385992	31386392
chr2	166021112	166021512
chr3	85827368	85827768
chr7	24384031	24384431
chr2	167307094	167307494
chr10	44845730	44846130
chr19	42325867	42326267
chr1	179847737	179848137
chr13	63187216	63187616
chr18	75307553	75307953
chr8	84707749	84708149
chr4	131904431	131904831
chr16	10776313	10776713
chr2	29820271	29820671
chr7	43452633	43453033
chr10	98744228	98744628
chr11	68665246	68665646
chr5	105731829	105732229
chr10	18323732	18324132
chr2	138265304	138265704
chr3	53730027	53730427
chr17	27189834	27190234
chr17	84180649	84181049
chr8	111662487	111662887
chr2	72318486	72318886
chrX	20356268	20356668
chr11	102827169	102827569
chr19	10294441	10294841
chr12	84653938	84654338
chr11	59918010	59918410
chrX	93889700	93890100
chr6	94919399	94919799
chr7	19736771	19737171
chr12	102550544	102550944
chr5	139372048	139372448
chr2	132923772	132924172
chr11	93812460	93812860
chr7	110297108	110297508
chr2	30242564	30242964
chr13	64439048	64439448
chr10	75486368	75486768
chr6	64504392	64504792
chr1	156710712	156711112
chr11	77622171	77622571
chr14	20993357	20993757
chr18	56455570	56455970
chr14	12100039	12100439
chr4	74076748	74077148
chr11	51367291	51367691
chr7	130670242	130670642
chr13	5803637	5804037
chr1	186609910	186610310
chr14	120240176	120240576
chr3	117938451	117938851
chr7	99450753	99451153
chr15	80116369	80116769
chr13	93231036	93231436
chr10	70173261	70173661
chr14	78678938	78679338
chr13	94354588	94354988
chr11	113352188	113352588
chr4	155833851	155834251
chr15	8577525	8577925
chr17	25282103	25282503
chr9	80025952	80026352
chr14	27186973	27187373
chr2	93261773	93262173
chr7	28467351	28467751
chr9	122199256	122199656
chr5	139178932	139179332
chr14	54603298	54603698
chr17	87246837	87247237
chr2	49614439	49614839
chr12	75765768	75766168
chr17	57198254	57198654
chr5	110788705	110789105
chr8	3414326	3414726
chr14	25800161	25800561
chr1	165609454	165609854
chr2	32583397	32583797
chr11	95704927	95705327
chr9	103654112	103654512
chr4	81829963	81830363
chr13	28842828	28843228
chr6	22474574	22474974
chr2	144186435	144186835
chr5	17748272	17748672
chr3	79542586	79542986
chr16	13246852	13247252
chr18	14330428	14330828
chr4	118417292	118417692
chr3	152143345	152143745
chr1	129657995	129658395
chr12	55517899	55518299
chr8	94375628	94376028
chr3	152111082	152111482
chr9	14758576	14758976
chr13	69914291	69914691
chr7	30353441	30353841
chr1	131384416	131384816
chr10	99459873	99460273
chr8	33608782	33609182
chr2	157858355	157858755
chr17	12723986	12724386
chr2	92485648	92486048
chr15	77220264	77220664
chr10	125994865	125995265
chr17	86313429	86313829
chr4	46417479	46417879
chr1	92848534	92848934
chr8	68553296	68553696
chr9	54467558	54467958
chr1	65354176	65354576
chr16	26082840	26083240
chr7	65393882	65394282
chr5	123128855	123129255
chr8	57576214	57576614
chr9	50593521	50593921
chr19	3451231	3451631
chr9	53990943	53991343
chr5	30577327	30577727
chr8	68627182	68627582
chr8	124052111	124052511
chr3	41599695	41600095
chr3	95511809	95512209
chr12	111653394	111653794
chr7	67672651	67673051
chr6	39256978	39257378
chr17	83315472	83315872
chr11	54775672	54776072
chr14	30574245	30574645
chrX	106154123	106154523
chr7	127254234	127254634
chr6	146966387	146966787
chrX	136290712	136291112
chr5	118413400	118413800
chr11	104625980	104626380
chr10	37739006	37739406
chr10	114633923	114634323
chr11	59902169	59902569
chr9	109000681	109001081
chr15	99317104	99317504
chr3	154182992	154183392
chr6	95682467	95682867
chrX	93281326	93281726
chr1	132322725	132323125
chr5	23386959	23387359
chr17	47184090	47184490
chr10	119615244	119615644
chr16	92492358	92492758
chr7	37310909	37311309
chr6	67195238	67195638
chr10	128358722	128359122
chr5	139818036	139818436
chr12	70031455	70031855
chr17	24881735	24882135
chr3	35939899	35940299
chr16	52222902	52223302
chr18	55389609	55390009
chr2	4433172	4433572
chr8	104103411	104103811
chr3	57625647	57626047
chr11	121282893	121283293
chr2	167222188	167222588
chr13	110562875	110563275
chr9	110071918	110072318
chr2	158317024	158317424
chr11	20613141	20613541
chr17	49472665	49473065
chr3	38042520	38042920
chr10	118012050	118012450
chr11	34899341	34899741
chr13	23597925	23598325
chr11	19007917	19008317
chr1	119087486	119087886
chr2	29194554	29194954
chr11	67633633	67634033
chr17	27032878	27033278
chr8	22928602	22929002
chr2	26227807	26228207
chr3	89861110	89861510
chr1	13052036	13052436
chr10	78018740	78019140
chr1	13154464	13154864
chr9	13296449	13296849
chr12	81788607	81789007
chr2	30445350	30445750
chr18	53649696	53650096
chr5	105859376	105859776
chr10	105186629	105187029
chr2	26309832	26310232
chr8	23028212	23028612
chr8	35964684	35965084
chr11	32727093	32727493
chr8	120570253	120570653
chr11	87595390	87595790
chr14	73441907	73442307
chr8	125950320	125950720
chr6	92776386	92776786
chr1	189867416	189867816
chr14	102806425	102806825
chr9	40780101	40780501
chr4	5793052	5793452
chr14	36962443	36962843
chr1	167915276	167915676
chr4	114664053	114664453
chr12	12488156	12488556
chr16	44018379	44018779
chr7	67437331	67437731
chr2	120094026	120094426
chr13	51891933	51892333
chr10	121569056	121569456
chr2	31062189	31062589
chr11	88561177	88561577
chr5	76550418	76550818
chr9	54593527	54593927
chr11	75133879	75134279
chr6	31717467	31717867
chr13	52628621	52629021
chr1	14484490	14484890
chr15	12225074	12225474
chr4	65403189	65403589
chr19	46478761	46479161
chr9	46185144	46185544
chr7	67451414	67451814
chr7	73537740	73538140
chr1	179582065	179582465
chr2	152406082	152406482
chr3	41182311	41182711
chr8	68814310	68814710
chr4	126226987	126227387
chr12	77052761	77053161
chr1	62984402	62984802
chr2	93277538	93277938
chr8	121643275	121643675
chr17	87350860	87351260
chr7	28593121	28593521
chr14	14098566	14098966
chr1	135615930	135616330
chr7	29383280	29383680
chr1	187098270	187098670
chr9	49873538	49873938
chr9	65744486	65744886
chr9	119647130	119647530
chr10	66780748	66781148
chr17	35737790	35738190
chr1	151338250	151338650
chr14	61452502	61452902
[truncated: 14,869 more rows]

## Sheet: HP
HP stage enhancers (ATAC sites containing 1 or more enhancer positive fragments)
chr11	116387507	116387907
chr1	36162675	36163075
chr2	13537768	13538168
chr2	132512384	132512784
chr8	111648844	111649244
chr11	85261156	85261556
chr11	97052166	97052566
chr16	9009459	9009859
chr15	97663784	97664184
chr17	57334696	57335096
chr4	10919126	10919526
chr9	114752805	114753205
chr13	98867793	98868193
chr11	20794224	20794624
chr14	47365146	47365546
chr3	59260750	59261150
chr1	189774845	189775245
chr16	91717083	91717483
chr1	86557847	86558247
chr3	8685046	8685446
chr7	142340490	142340890
chr10	4346812	4347212
chr8	123416510	123416910
chr16	8883664	8884064
chr7	128474226	128474626
chr17	65729971	65730371
chr4	89123895	89124295
chr2	27764945	27765345
chr1	172364735	172365135
chr13	8632087	8632487
chr2	173685938	173686338
chr18	56688445	56688845
chr1	86339395	86339795
chr1	132150241	132150641
chr2	30690324	30690724
chr8	119927662	119928062
chr2	130578120	130578520
chr12	52276288	52276688
chr5	112359497	112359897
chr3	79854403	79854803
chr7	111049666	111050066
chr5	119831139	119831539
chr6	97523154	97523554
chr9	90434786	90435186
chr15	81047516	81047916
chr2	141271602	141272002
chr18	61506411	61506811
chr3	14959515	14959915
chr2	60901398	60901798
chr7	101382306	101382706
chr2	45019808	45020208
chr4	152491500	152491900
chr14	19985127	19985527
chr8	27106863	27107263
chr2	156353047	156353447
chr10	75182336	75182736
chr19	10059882	10060282
chr12	117989221	117989621
chr3	135516829	135517229
chr11	59302739	59303139
chr7	49303931	49304331
chr17	5794191	5794591
chr4	135244325	135244725
chr7	130762574	130762974
chr5	113951559	113951959
chr2	62685214	62685614
chr16	32130163	32130563
chr3	102167787	102168187
chr15	79927667	79928067
chr1	131613356	131613756
chr15	38420692	38421092
chr7	4504660	4505060
chr17	24676133	24676533
chr4	31658777	31659177
chr12	21431037	21431437
chr6	42354290	42354690
chr3	108389126	108389526
chr17	35258100	35258500
chr2	93345934	93346334
chr11	53632281	53632681
chr14	54592174	54592574
chr7	55986589	55986989
chr16	10628047	10628447
chr18	75494815	75495215
chr3	121344923	121345323
chr12	112617975	112618375
chr2	74098753	74099153
chr15	59012827	59013227
chr5	144105086	144105486
chr11	24049159	24049559
chr8	32136016	32136416
chr11	78706003	78706403
chr10	86452357	86452757
chr8	71728443	71728843
chr14	25614686	25615086
chr5	134951102	134951502
chr3	145730002	145730402
chr8	122139748	122140148
chr6	125385109	125385509
chr2	151524242	151524642
chr18	11883185	11883585
chr18	49788038	49788438
chr13	4771428	4771828
chr11	55410734	55411134
chr11	48790230	48790630
chr8	40150903	40151303
chr19	32186727	32187127
chr10	60148043	60148443
chr3	32508685	32509085
chr1	73923176	73923576
chr10	61199544	61199944
chr4	94768631	94769031
chr8	83729439	83729839
chr12	106310408	106310808
chr2	115859313	115859713
chr8	26239562	26239962
chr4	106870530	106870930
chr7	73390966	73391366
chr18	64466691	64467091
chr11	100692107	100692507
chr5	64648468	64648868
chr1	136135012	136135412
chr13	101540556	101540956
chr5	140265199	140265599
chr9	72780781	72781181
chr13	50949480	50949880
chr10	77509672	77510072
chr1	152809834	152810234
chr11	97899831	97900231
chr8	68494097	68494497
chr11	80177199	80177599
chr5	30482275	30482675
chr8	77630101	77630501
chr11	55022965	55023365
chr13	17604650	17605050
chr7	43495291	43495691
chr7	98694060	98694460
chr9	97817144	97817544
chr4	134729976	134730376
chr5	34538601	34539001
chr11	114789059	114789459
chr13	89889079	89889479
chr1	44410225	44410625
chr6	134983564	134983964
chr5	149202999	149203399
chr7	126701075	126701475
chr13	75865769	75866169
chr9	30480523	30480923
chr14	55386837	55387237
chr11	113803584	113803984
chr10	119114702	119115102
chr1	161962965	161963365
chr2	109904189	109904589
chr13	107831174	107831574
chr12	101015948	101016348
chr3	9983954	9984354
chr15	101239157	101239557
chr1	106199694	106200094
chr7	130654663	130655063
chr5	120619123	120619523
chr8	124314931	124315331
chr6	124903856	124904256
chr11	22617613	22618013
chr17	35051668	35052068
chr2	20563051	20563451
chr13	72639647	72640047
chr11	75653861	75654261
chr19	52993002	52993402
chr8	105554113	105554513
chr11	107785772	107786172
chr6	145850870	145851270
chr8	45439156	45439556
chr12	76537400	76537800
chr1	189887531	189887931
chr11	84813681	84814081
chr8	128202442	128202842
chr13	51594717	51595117
chr3	52196364	52196764
chr8	110711455	110711855
chr16	50045989	50046389
chr14	48295675	48296075
chr19	55713960	55714360
chr6	106804888	106805288
chr10	95191888	95192288
chr4	11682562	11682962
chr3	153240456	153240856
chr4	145034441	145034841
chr5	13974651	13975051
chr7	27402704	27403104
chr19	40297491	40297891
chr1	132541188	132541588
chr7	143748325	143748725
chr7	128938088	128938488
chr8	91797491	91797891
chr15	51809582	51809982
chr10	10184396	10184796
chr11	117091976	117092376
chr11	116554435	116554835
chr17	8455274	8455674
chr5	124059643	124060043
chr18	15065719	15066119
chr7	80849769	80850169
chr7	30143527	30143927
chr17	56030917	56031317
chr4	98091270	98091670
chr5	129000669	129001069
chr8	94634207	94634607
chr11	98972169	98972569
chr1	170901613	170902013
chr8	84454526	84454926
chr8	46686817	46687217
chr9	103654100	103654500
chr5	73492327	73492727
chr5	139449788	139450188
chr6	114928476	114928876
chr15	97581727	97582127
chr5	100509266	100509666
chr11	4683477	4683877
chr11	102741391	102741791
chr6	124759300	124759700
chr3	64992207	64992607
chr2	165201660	165202060
chr14	63135646	63136046
chr19	53369747	53370147
chr8	9935249	9935649
chr8	72295689	72296089
chr17	88597138	88597538
chr7	143007983	143008383
chr4	135960693	135961093
chr14	121298528	121298928
chr10	77627541	77627941
chr11	97441619	97442019
chr8	4267575	4267975
chr5	114647287	114647687
chr8	11616320	11616720
chr2	168980861	168981261
chr10	43953872	43954272
chr13	51573925	51574325
chr17	15440683	15441083
chr4	125114550	125114950
chr6	91001109	91001509
chr4	57065284	57065684
chr15	102065663	102066063
chr9	94691750	94692150
chr16	50069018	50069418
chr8	57353541	57353941
chr14	48422050	48422450
chr17	75073939	75074339
chr16	38131772	38132172
chr11	16976976	16977376
chr15	85266763	85267163
chr14	86758189	86758589
chr13	98299024	98299424
chr11	11657161	11657561
chr2	155082399	155082799
chr5	111799778	111800178
chr8	90908163	90908563
chr4	119959370	119959770
chr19	46499731	46500131
chr4	134494819	134495219
chr4	127263295	127263695
chr12	84275236	84275636
chr4	125160286	125160686
chr9	64045135	64045535
chr13	9191205	9191605
chr11	18151807	18152207
chr18	65512283	65512683
chr6	144781532	144781932
chr18	63491596	63491996
chr8	70452538	70452938
chr11	53500550	53500950
chr6	5589626	5590026
chr15	79940962	79941362
chr2	122375475	122375875
chr9	108279102	108279502
chr13	101547821	101548221
chr14	27096765	27097165
chr16	72028984	72029384
chr15	77149470	77149870
chr9	122269704	122270104
chr7	45481348	45481748
chr18	68230221	68230621
chr9	78506363	78506763
chr3	68543125	68543525
chr2	180275867	180276267
chr10	77484132	77484532
chr17	83850491	83850891
chr11	70446775	70447175
chr4	149606919	149607319
chr6	34511431	34511831
chr11	32383865	32384265
chr4	95466645	95467045
chr8	79350262	79350662
chr5	107749457	107749857
chr12	112091057	112091457
chr11	54998189	54998589
chr5	74172220	74172620
chr17	5138681	5139081
chr2	18587320	18587720
chr1	51934435	51934835
chr10	80159799	80160199
chr1	55383157	55383557
chr11	100886236	100886636
chr8	122517537	122517937
chr5	135489171	135489571
chr6	115962422	115962822
chr19	5743456	5743856
chr17	86732044	86732444
chr12	86974574	86974974
chr16	33584012	33584412
chr1	193673171	193673571
chr9	44567630	44568030
chr3	146345209	146345609
chr2	160597865	160598265
chrX	140537695	140538095
chr19	41763909	41764309
chr8	110911936	110912336
chr8	72751197	72751597
chr15	81045369	81045769
chr3	136684465	136684865
chr1	73963032	73963432
chr6	37463942	37464342
chr10	75170476	75170876
chr14	66494647	66495047
chr6	29435134	29435534
chr11	46275297	46275697
chr19	3451232	3451632
chr2	46443140	46443540
chr4	105291334	105291734
chr6	117879506	117879906
chr7	67461859	67462259
chr5	124432406	124432806
chr5	65731564	65731964
chr17	84180653	84181053
chr4	134779199	134779599
chr2	137898489	137898889
chr2	156841796	156842196
chr11	120136835	120137235
chr16	11263307	11263707
chr13	106836172	106836572
chr11	78172015	78172415
chr13	55835751	55836151
chr1	159812775	159813175
chr8	122736105	122736505
chr5	24878254	24878654
chr11	95577763	95578163
chr4	139330516	139330916
chr6	93657542	93657942
chr4	152360839	152361239
chr5	35088842	35089242
chr2	59670304	59670704
chr12	109437588	109437988
chr8	34179921	34180321
chr13	16574057	16574457
chr4	136163528	136163928
chr10	14048228	14048628
chr9	31925892	31926292
chr12	111461470	111461870
chr15	103165445	103165845
chr8	94183157	94183557
chr13	70649833	70650233
chr7	58398983	58399383
chr4	137871289	137871689
chr6	39343987	39344387
chr2	71039691	71040091
chr16	9993722	9994122
chr12	33315181	33315581
chr2	158570319	158570719
chr7	100943211	100943611
chr9	110139109	110139509
chr11	97072589	97072989
chr3	96663584	96663984
chr11	8523848	8524248
chr8	121092640	121093040
chr8	125254336	125254736
chr17	23548794	23549194
chr11	74634499	74634899
chr16	29946009	29946409
chr4	59199393	59199793
chr9	21244653	21245053
chr15	103305203	103305603
chr11	57876147	57876547
chr14	46662230	46662630
chr18	30530134	30530534
chr8	105290952	105291352
chr5	113220870	113221270
chr1	43139630	43140030
chr10	127054669	127055069
chr5	108031260	108031660
chr5	32077123	32077523
chr11	97644838	97645238
chr10	127555745	127556145
chr7	75371979	75372379
chr5	135903662	135904062
chr6	120539127	120539527
chr14	79535276	79535676
chr2	10576007	10576407
chr1	150759442	150759842
chr16	18108268	18108668
chr15	56685222	56685622
chr17	56357490	56357890
chr8	120276355	120276755
chr2	151970856	151971256
chr16	57858061	57858461
chr11	106722725	106723125
chr18	11096723	11097123
chr18	46621537	46621937
chr7	31148673	31149073
chr7	25855076	25855476
chr4	148114764	148115164
chr11	103371203	103371603
chr11	69854009	69854409
chr1	72718868	72719268
chr5	24360808	24361208
chr5	24827228	24827628
chr15	81448481	81448881
chr3	27982432	27982832
chr3	79202181	79202581
chr7	112183250	112183650
chr2	130974884	130975284
chr11	8692466	8692866
chr8	121539109	121539509
chr19	36534321	36534721
chrX	20770946	20771346
chr14	34823158	34823558
chr5	113164915	113165315
chr13	48845327	48845727
chr9	55023864	55024264
chr13	65258336	65258736
chr9	29655046	29655446
chr17	80255188	80255588
chr9	97068789	97069189
chr7	75701755	75702155
chr3	93537247	93537647
chr4	155481393	155481793
chr4	59315507	59315907
chr4	151288951	151289351
chr12	86906331	86906731
chr6	28857418	28857818
chr4	126296712	126297112
chr7	111182325	111182725
chr17	31011472	31011872
chr14	121093563	121093963
chr11	78065938	78066338
chr18	77606428	77606828
chr8	34808914	34809314
chr4	57434179	57434579
chr5	30787712	30788112
chr2	166771396	166771796
chr15	73668063	73668463
chr17	47754228	47754628
chr1	133891469	133891869
chr11	68782361	68782761
chr1	121478281	121478681
chr17	27826128	27826528
chr11	62613672	62614072
chr12	80769636	80770036
chr15	24724649	24725049
chr7	110270488	110270888
chr5	134491784	134492184
chr10	3996404	3996804
chr5	124908820	124909220
chr18	12102096	12102496
chr16	33023813	33024213
chr3	145950020	145950420
chr17	56472703	56473103
chr5	139178947	139179347
chr13	112002647	112003047
chr17	8463509	8463909
chr5	65960258	65960658
chr9	64089058	64089458
chr4	106232584	106232984
chr5	125222627	125223027
chr15	36955448	36955848
chr6	112402142	112402542
chr1	171262715	171263115
chr7	118595161	118595561
chr4	155150506	155150906
chr8	122585343	122585743
chr11	57954486	57954886
chr18	53672029	53672429
chr8	70276385	70276785
chr3	135596979	135597379
chr4	148662128	148662528
chr6	38345817	38346217
chr10	25128572	25128972
chr8	128357084	128357484
chr1	172525220	172525620
chr1	184351769	184352169
chr2	158207820	158208220
chr5	139015048	139015448
chr10	93833607	93834007
chr9	40241448	40241848
chrX	77509123	77509523
chr11	12373336	12373736
chr11	53528389	53528789
chr11	34073714	34074114
chr4	152313182	152313582
chr11	88525167	88525567
chr7	97748072	97748472
chr9	88241614	88242014
chr4	139221872	139222272
chr9	20902080	20902480
chr1	34642478	34642878
chr8	94392132	94392532
chr5	129594097	129594497
chrX	169915632	169916032
chr2	75791946	75792346
chr4	119142219	119142619
chr4	110020330	110020730
chr3	97971121	97971521
chr2	118730502	118730902
chr12	33424318	33424718
chr11	20231148	20231548
chr9	72735977	72736377
chr18	6275476	6275876
chr3	30353980	30354380
chr16	92801629	92802029
chr10	121461478	121461878
chr10	58559075	58559475
chr14	71191675	71192075
chr2	152671606	152672006
chr10	59539435	59539835
chr4	59932963	59933363
chr8	12755252	12755652
chr14	30577622	30578022
chr14	20565567	20565967
chr3	61097044	61097444
chr2	33353414	33353814
chr1	132934930	132935330
chr11	44707521	44707921
chr4	127235743	127236143
chr5	110808234	110808634
chr9	63862445	63862845
chr17	64616276	64616676
chr11	59940594	59940994
chr11	77386284	77386684
chr4	88179311	88179711
chr17	8409031	8409431
chr15	94565825	94566225
chr11	120158832	120159232
chr11	60115160	60115560
chr11	119392905	119393305
chr1	181395189	181395589
chr11	19863279	19863679
chr4	82435713	82436113
chr2	173089433	173089833
chr1	151706123	151706523
chr17	26850515	26850915
chr2	181675457	181675857
chr4	155596619	155597019
chr9	114673100	114673500
chr6	34292853	34293253
chr2	31763312	31763712
chr5	102206930	102207330
chr9	99252115	99252515
chr8	61621237	61621637
chr14	66791730	66792130
chr17	28029280	28029680
chr8	122309308	122309708
chr8	111573563	111573963
chr12	25190307	25190707
chr19	12464156	12464556
chrX	121654606	121655006
chr14	27889629	27890029
chr9	46175318	46175718
chr4	4130965	4131365
chr1	166964506	166964906
chr2	158141952	158142352
chr19	42315895	42316295
chr4	46411491	46411891
chr13	63528279	63528679
chr11	87001250	87001650
chr12	51641853	51642253
chr19	37521358	37521758
chr4	138107706	138108106
chr8	120607873	120608273
chr1	46921610	46922010
chr16	20765274	20765674
chr4	130292270	130292670
chr8	115589338	115589738
chr17	25813495	25813895
chr5	144214451	144214851
chr5	128522628	128523028
chr2	91947733	91948133
chr14	67188663	67189063
chr19	53565932	53566332
chr18	75578721	75579121
chr17	43557790	43558190
chr15	79357433	79357833
chr5	35563489	35563889
chr1	186721912	186722312
chr11	96910049	96910449
chr17	55931962	55932362
chr4	136069895	136070295
chr15	93552185	93552585
chr11	62494806	62495206
chr7	3451208	3451608
chr17	35269991	35270391
chr19	46553576	46553976
chr11	101479044	101479444
chr2	154702888	154703288
chr15	79148589	79148989
chr2	62654528	62654928
chr4	133494473	133494873
chr3	102366208	102366608
chr5	112214355	112214755
chr15	102987431	102987831
chr12	79859762	79860162
chr2	38710487	38710887
chr11	45752175	45752575
chr1	133020180	133020580
chr13	28556399	28556799
chr12	81806994	81807394
chr17	36947067	36947467
chr17	66235140	66235540
chr7	134261137	134261537
chr4	56113898	56114298
chr17	46132005	46132405
chr3	95293637	95294037
chr3	151293992	151294392
chr13	5604161	5604561
chr16	29813999	29814399
chr16	93153099	93153499
chr6	97416995	97417395
chr16	20804523	20804923
chr1	93223949	93224349
chr13	52624011	52624411
chr13	65311251	65311651
chr11	98783287	98783687
chr14	103058973	103059373
chr3	104794462	104794862
chr8	105622335	105622735
chr2	31172027	31172427
chr19	53314095	53314495
chr9	31683617	31684017
chr8	45358453	45358853
chr4	129928456	129928856
chr5	33033197	33033597
chr2	33908334	33908734
chr4	155054676	155055076
chr7	73606797	73607197
chr10	51553401	51553801
chr7	35086541	35086941
chr10	11323504	11323904
chr17	3102283	3102683
chr8	122711712	122712112
chr4	145233607	145234007
chr5	24927779	24928179
chr3	153658309	153658709
chr7	132278577	132278977
chr11	45693187	45693587
chr6	122669388	122669788
chr13	20120634	20121034
chr12	79838133	79838533
chr7	98171378	98171778
chr16	34967505	34967905
chr8	33990018	33990418
chr7	29230520	29230920
chr3	52069845	52070245
chr3	53029062	53029462
chr11	66905844	66906244
chr4	108071250	108071650
chr4	132198398	132198798
chrX	36956608	36957008
chr1	136948839	136949239
chr8	11092034	11092434
chr13	45976889	45977289
chr19	57180958	57181358
chr10	120061392	120061792
chr13	55963221	55963621
chr16	93147545	93147945
chr10	78481860	78482260
chr18	63864068	63864468
chr3	28171295	28171695
chr16	92715514	92715914
chr5	64884223	64884623
chr11	49782017	49782417
chr1	37903152	37903552
chr4	111626389	111626789
chr14	25524947	25525347
chr13	38155413	38155813
chrX	152171092	152171492
chr11	120293755	120294155
chr8	27054780	27055180
chr11	54534875	54535275
chr1	136739556	136739956
chr11	57933037	57933437
chr2	152347068	152347468
chr3	115661062	115661462
chr9	118602599	118602999
chr11	121652569	121652969
chr7	31097607	31098007
chr3	100429705	100430105
chr11	44665150	44665550
chr8	120216892	120217292
chr8	105453196	105453596
chr14	20576167	20576567
chr19	25575030	25575430
chr6	120588715	120589115
chr10	111588189	111588589
chr19	31754621	31755021
chr2	12206104	12206504
chr11	78952507	78952907
chr13	116297362	116297762
chr17	6016417	6016817
chr5	31870827	31871227
chr11	32704474	32704874
chr11	34116844	34117244
chr1	182960079	182960479
chr5	148977676	148978076
chr6	135364367	135364767
chr11	19835204	19835604
chr9	21220503	21220903
chr8	68121267	68121667
chr11	103136062	103136462
chr2	31442482	31442882
chr7	98962546	98962946
chr4	151981396	151981796
chr9	90126584	90126984
chr11	104053215	104053615
chr15	84212131	84212531
chr14	27810783	27811183
chr9	58555040	58555440
chr4	134682912	134683312
chr7	100988062	100988462
chr12	25240039	25240439
chr19	15981831	15982231
chr11	20269228	20269628
chr5	125351047	125351447
chr13	52061417	52061817
chr4	120148592	120148992
chr4	131694249	131694649
chr14	76775458	76775858
chr9	95316803	95317203
chr2	60810623	60811023
chr4	134249588	134249988
chr11	114830094	114830494
chr12	69361255	69361655
chr3	105036355	105036755
chr14	30593201	30593601
chr11	31169897	31170297
chr1	156393117	156393517
chr7	49462508	49462908
chr11	77423464	77423864
chr19	10435897	10436297
chr2	156278597	156278997
chr2	168904119	168904519
chr11	72955414	72955814
chr17	83699087	83699487
chr15	95380392	95380792
chr11	119363537	119363937
chr16	76323576	76323976
chr4	89427901	89428301
chr14	31215477	31215877
chr6	125473428	125473828
chr2	151605607	151606007
chr11	100626853	100627253
chr3	107462116	107462516
chrX	7648756	7649156
chr8	105746090	105746490
chr1	84002677	84003077
chr8	95916146	95916546
chr12	107980349	107980749
chr10	60078486	60078886
chr6	42257312	42257712
chr2	163719267	163719667
chr10	22699937	22700337
chr5	149375818	149376218
chr14	54059812	54060212
chr6	124782509	124782909
chr6	29205178	29205578
chr11	88131846	88132246
chr11	88512498	88512898
chr11	30166179	30166579
chr11	96284278	96284678
chr15	53140269	53140669
chr8	46595596	46595996
chr9	121669404	121669804
chr10	78338206	78338606
chr17	45581412	45581812
chr18	15021425	15021825
chr13	93231019	93231419
chr7	80741011	80741411
chr18	53951154	53951554
chr5	120136259	120136659
chr2	152927323	152927723
chr17	86535827	86536227
chr11	95990968	95991368
chr8	84985544	84985944
chr18	74880006	74880406
chr7	142399323	142399723
chr1	180987755	180988155
chr10	84260579	84260979
chr11	63862007	63862407
chr17	25801073	25801473
chr2	92529314	92529714
chr17	31290836	31291236
chr17	57198256	57198656
chr1	85838046	85838446
chr10	40451795	40452195
chr2	11390917	11391317
chr17	47184090	47184490
chr13	46339920	46340320
chr3	68499513	68499913
chr4	33337978	33338378
chr2	18039609	18040009
chr11	117345054	117345454
chr8	110629283	110629683
chr9	116145226	116145626
chr7	114854194	114854594
chr7	117393995	117394395
chr2	68825299	68825699
chr4	133837024	133837424
chr9	47444808	47445208
chr3	103383198	103383598
chr15	85867672	85868072
chr19	47356521	47356921
chr15	79224743	79225143
chr12	102319863	102320263
chr2	130750516	130750916
chr10	12573604	12574004
chr11	107529372	107529772
chr7	125878004	125878404
chr11	6261711	6262111
chr10	79946738	79947138
chr12	81844627	81845027
chr18	65490327	65490727
chr2	168111869	168112269
chr17	47990063	47990463
chr2	27899923	27900323
chr11	80351774	80352174
chr15	101253957	101254357
chr17	13732616	13733016
chr4	125282432	125282832
chr8	120475535	120475935
chr15	9131488	9131888
chr10	75935668	75936068
chr11	74848079	74848479
chr11	35985872	35986272
chr5	147315192	147315592
chr5	20778544	20778944
chr2	125731692	125732092
chr14	76165017	76165417
chr8	125034655	125035055
chr9	34485653	34486053
chr2	120094028	120094428
chr6	89345013	89345413
chr10	95677678	95678078
chr14	14632441	14632841
chr14	16695501	16695901
chr18	65764396	65764796
chr5	31596658	31597058
chr10	9676918	9677318
chr18	35539981	35540381
chr3	25143878	25144278
chr4	114711076	114711476
chr5	35687127	35687527
chr2	49503567	49503967
chr19	10698286	10698686
chr5	136258866	136259266
chr5	113175005	113175405
chr10	80831155	80831555
chr10	125994864	125995264
chr5	134489593	134489993
chr19	5727784	5728184
chr11	119515085	119515485
chr17	86978509	86978909
chr17	73882142	73882542
chr11	20561269	20561669
chr11	69269530	69269930
chr17	27800020	27800420
chr5	67456818	67457218
chr8	25009799	25010199
chr16	37753848	37754248
chr1	178530491	178530891
chr12	110373431	110373831
chr14	66282693	66283093
chr1	74082878	74083278
chr15	73505702	73506102
chr12	17507302	17507702
chr13	48316803	48317203
chr18	42589513	42589913
chr5	24873226	24873626
chr7	90030528	90030928
chr19	42661816	42662216
chr12	16840996	16841396
chr6	22474567	22474967
chr17	87877735	87878135
chr9	15681857	15682257
chr19	40936026	40936426
chr9	43801936	43802336
chr7	25802266	25802666
chr11	55428253	55428653
chr11	84602498	84602898
chr12	69280061	69280461
chr8	119686221	119686621
chr11	86894198	86894598
chr4	135876584	135876984
chrX	36689674	36690074
chr11	77822777	77823177
chr4	43972138	43972538
chr10	25268460	25268860
chr17	83397675	83398075
chr1	72854872	72855272
chr8	119380573	119380973
chr15	31168043	31168443
chr9	100454128	100454528
chr17	35737790	35738190
chr5	139372027	139372427
chr4	13773717	13774117
chr11	62609062	62609462
chr16	18176011	18176411
chr2	117749008	117749408
chr17	45478471	45478871
chr18	20713422	20713822
chr13	111870135	111870535
chr11	69062884	69063284
chr9	63716099	63716499
chr16	4541748	4542148
chr15	38702399	38702799
chr5	125189659	125190059
chr1	195100692	195101092
chr8	46789160	46789560
chr15	86202651	86203051
chr9	59653316	59653716
chr9	42550204	42550604
chr11	101589348	101589748
chr5	36958787	36959187
chr1	118772276	118772676
chr5	130089353	130089753
chr2	75823783	75824183
chr4	130902190	130902590
chr3	38042547	38042947
chr4	139232560	139232960
chr18	32644187	32644587
chr9	21715225	21715625
chr10	94047863	94048263
chr6	33126527	33126927
chr10	80044074	80044474
chr2	157447111	157447511
chr15	101198147	101198547
chr11	74584883	74585283
chr13	55182429	55182829
chr8	126497585	126497985
chr18	82733556	82733956
chr13	108297528	108297928
chr5	110788706	110789106
chr1	180332154	180332554
chr7	49544821	49545221
chr17	5893147	5893547
chr5	32713905	32714305
chr15	41838243	41838643
chr7	144696871	144697271
chr7	74354476	74354876
chr6	31216558	31216958
chr18	34850070	34850470
chr1	134244143	134244543
chr9	89874475	89874875
chr14	70949729	70950129
chr7	80166743	80167143
chr15	102045698	102046098
chr4	21679207	21679607
chr8	127146827	127147227
chr4	11989858	11990258
chr9	44109399	44109799
chr1	191990054	191990454
chr13	113515101	113515501
chr10	43918936	43919336
chr7	71705574	71705974
chr16	89827740	89828140
chr10	52284580	52284980
chr10	121496735	121497135
chr18	76150998	76151398
chr4	11016509	11016909
chr4	44970760	44971160
chr9	62491097	62491497
chr11	72052598	72052998
chr17	24617857	24618257
chr18	6715484	6715884
chr7	141096681	141097081
chr19	4228275	4228675
chr1	86858847	86859247
chr8	71660707	71661107
chr9	117872412	117872812
chr9	77835742	77836142
chr2	164793216	164793616
chr11	87004973	87005373
chr7	79780559	79780959
chr11	23679186	23679586
chr8	120306985	120307385
chr17	26886067	26886467
chr11	6615547	6615947
chr6	115814220	115814620
chr15	25608768	25609168
chr1	88345507	88345907
chr13	94381941	94382341
chr5	129918252	129918652
chr13	104101899	104102299
chr17	5154212	5154612
chr1	89509945	89510345
chr1	13574047	13574447
chr13	103212135	103212535
chr2	180875180	180875580
chr8	95320386	95320786
chr6	115007726	115008126
chr2	26458314	26458714
chr8	122870326	122870726
chr9	103207788	103208188
chr7	4526240	4526640
chr5	136102141	136102541
chr5	5686923	5687323
chr5	113292177	113292577
chr5	124266889	124267289
chr5	35982023	35982423
chr4	98322298	98322698
chr11	58057447	58057847
chr11	24214683	24215083
chr11	96935019	96935419
chr2	136679828	136680228
chr8	115742568	115742968
chr4	130252690	130253090
chrX	38431132	38431532
chr5	114702646	114703046
chr3	9076733	9077133
chr6	32570466	32570866
chr4	122808100	122808500
chr7	101679553	101679953
chr4	3750911	3751311
chr12	118457698	118458098
chr10	75070345	75070745
chr19	37509705	37510105
chr7	24850219	24850619
chr10	127318059	127318459
chr2	25305023	25305423
chr5	123388453	123388853
chr13	114885179	114885579
chr4	137964203	137964603
chr3	104675357	104675757
chr6	39538243	39538643
chr4	125145140	125145540
chr10	67098423	67098823
chr15	80004665	80005065
chr9	32320155	32320555
chr8	47867112	47867512
chr17	66131221	66131621
chr2	73782611	73783011
chr11	53486911	53487311
chr11	18957683	18958083
chr11	32588332	32588732
chr8	91060615	91061015
chr15	102963621	102964021
chr11	90727368	90727768
chr5	36835893	36836293
chr12	117772611	117773011
chr7	34671942	34672342
chr7	19257352	19257752
chr10	41505510	41505910
chr14	27351447	27351847
chr1	191288743	191289143
chr8	95822586	95822986
chr11	20455019	20455419
chr8	124260227	124260627
chr11	4101914	4102314
chr12	8326841	8327241
chr6	90561125	90561525
chr3	99233939	99234339
chr5	113872875	113873275
chr7	101310557	101310957
chr2	31165245	31165645
chr14	20803494	20803894
chr5	41045214	41045614
chr2	52632868	52633268
chr4	129877230	129877630
chr14	30671972	30672372
chr2	25432398	25432798
chr13	52577364	52577764
chr11	97958966	97959366
chr8	89492371	89492771
chr12	118377075	118377475
chr15	95797610	95798010
chr4	98431824	98432224
chr10	78457538	78457938
chr4	138318529	138318929
chr10	99410747	99411147
chr3	52088388	52088788
chr4	108025330	108025730
chr12	106046093	106046493
chr2	180964012	180964412
chr5	125794310	125794710
chr10	61275646	61276046
chr6	120978076	120978476
chr8	92609840	92610240
chr16	35110391	35110791
chr19	4019210	4019610
chr7	143565526	143565926
chr7	45079863	45080263
chr9	41951095	41951495
chr15	5235551	5235951
chr7	27361423	27361823
chrX	101260861	101261261
chr18	10013718	10014118
chr5	122318100	122318500
chr7	3411225	3411625
chr8	10910380	10910780
chr17	83908871	83909271
chr7	143829905	143830305
chr19	31756121	31756521
chr2	84865653	84866053
chrX	42017985	42018385
chr11	86836440	86836840
chr13	108267845	108268245
chr11	102208879	102209279
chr17	35185916	35186316
chr4	14921977	14922377
chr18	52409895	52410295
chr4	150544831	150545231
chr3	100438455	100438855
chr4	141267794	141268194
chr1	135615930	135616330
chr5	140379328	140379728
chr5	147583904	147584304
chr15	99332953	99333353
chr3	122247317	122247717
chr1	74948844	74949244
chr7	73524433	73524833
chr8	111726121	111726521
chr8	83747795	83748195
chr7	81968893	81969293
chr15	94452849	94453249
chr3	105900638	105901038
chr15	84256792	84257192
chr11	72066328	72066728
chr2	72389950	72390350
chr15	79335180	79335580
chr4	109411024	109411424
chr16	78473395	78473795
chr3	97868036	97868436
chr19	5195624	5196024
chr8	68232980	68233380
chr11	87010460	87010860
chr4	117484635	117485035
chr11	121342315	121342715
chr17	34555505	34555905
chr4	143162004	143162404
chr13	73263550	73263950
chr2	152368770	152369170
chr3	131642738	131643138
chr1	180874032	180874432
chr17	26120174	26120574
chr3	103102368	103102768
chr18	56523652	56524052
chr12	82225789	82226189
chr14	25396971	25397371
chr16	12020365	12020765
chr11	50212984	50213384
chr12	76016615	76017015
chr13	94559979	94560379
chr11	4916075	4916475
chr17	65803197	65803597
chr1	90234535	90234935
chr6	145187299	145187699
chr19	10022980	10023380
chr19	10431442	10431842
chr2	156305778	156306178
chr5	110094328	110094728
chr3	109178749	109179149
chr2	60842989	60843389
chr8	107114777	107115177
chr13	81136582	81136982
chr17	71164998	71165398
chr12	110706642	110707042
chr15	102018100	102018500
chr11	5886261	5886661
chr15	38691296	38691696
chr5	125348479	125348879
chr7	127935363	127935763
chr4	135286952	135287352
chr11	30158071	30158471
chr7	28587875	28588275
chr3	69469418	69469818
chr5	148818590	148818990
chr11	88107373	88107773
chr7	118262532	118262932
chr9	79215890	79216290
chr15	97750647	97751047
chr3	145653238	145653638
chr3	144198503	144198903
chr3	107480627	107481027
chr11	68947487	68947887
chr13	34332735	34333135
chr5	103927439	103927839
chr17	49935810	49936210
chr11	72926467	72926867
chr18	8132955	8133355
chr10	39640890	39641290
chr10	120323816	120324216
chr5	123117227	123117627
chr2	104134459	104134859
chr13	46162060	46162460
chr7	123398868	123399268
chr1	55163954	55164354
chr9	107626696	107627096
chr7	117462627	117463027
chr7	114817504	114817904
chr7	139434160	139434560
chr6	120470668	120471068
chr2	124704936	124705336
chr14	76279001	76279401
chr2	132613533	132613933
chr1	182506508	182506908
chr4	102516965	102517365
chr11	107102839	107103239
chr6	31033074	31033474
chr7	29518445	29518845
chr11	108319219	108319619
chr11	63376962	63377362
chr8	11419638	11420038
chr2	92486447	92486847
chr14	16806294	16806694
chr1	39761404	39761804
chr19	45747449	45747849
chr2	152925487	152925887
chr15	81008827	81009227
chr6	124472845	124473245
chr9	112225022	112225422
chr5	141984996	141985396
chr6	52221655	52222055
chr5	134607111	134607511
chr13	115021316	115021716
chr10	126330510	126330910
chr11	53469924	53470324
chr11	32619443	32619843
chr9	31011564	31011964
chr2	168114915	168115315
chr17	63164258	63164658
chr12	117946984	117947384
chr12	109958741	109959141
chr9	22814657	22815057
chrX	52453338	52453738
chr8	10438816	10439216
chr13	76591645	76592045
chr4	133820812	133821212
chr14	34768469	34768869
chr2	30708303	30708703
chr17	31937283	31937683
chr4	151851201	151851601
chr9	62420971	62421371
chr6	95098362	95098762
chr19	43036439	43036839
chr2	92883045	92883445
chr1	134556819	134557219
chr6	120898092	120898492
chr10	117033826	117034226
chr11	96278723	96279123
chr5	143287779	143288179
chr8	75071531	75071931
chr2	167219420	167219820
chr18	47367044	47367444
chr10	61399348	61399748
chr7	44970182	44970582
chr2	153048065	153048465
chr10	59974085	59974485
chr18	54982661	54983061
chr7	115233855	115234255
chr5	20945338	20945738
chr2	152155176	152155576
chr6	67158731	67159131
chr11	100125757	100126157
chr4	109165549	109165949
chr6	113494197	113494597
chr7	139273347	139273747
chr4	95106002	95106402
chr7	127815988	127816388
chr11	78247755	78248155
chr11	106648236	106648636
chr13	104139607	104140007
chr7	122955536	122955936
chr15	95725843	95726243
chr16	91441519	91441919
chr9	62040199	62040599
chr9	58847007	58847407
chr13	58475465	58475865
chr7	101051762	101052162
chrX	51488448	51488848
chr11	98002629	98003029
chr11	119126406	119126806
chr8	87062578	87062978
chr2	163386837	163387237
chr8	104191409	104191809
chr13	17975830	17976230
chr10	8973945	8974345
chr14	30620120	30620520
chr11	69546718	69547118
chr1	156614189	156614589
chr1	71936676	71937076
chr6	72926798	72927198
chr11	4080197	4080597
chr6	52170713	52171113
chr12	83073226	83073626
chr12	85487698	85488098
chr2	168780270	168780670
chr7	74007013	74007413
chr9	113990757	113991157
chr7	49467929	49468329
chr11	20346320	20346720
chr16	29034197	29034597
chr12	102779395	102779795
chr1	87541623	87542023
chr9	107901345	107901745
chr10	20036401	20036801
chr12	81862410	81862810
chr4	135206236	135206636
chr4	48042953	48043353
chr14	60177271	60177671
chr8	25990176	25990576
chr8	112045924	112046324
chr17	70872693	70873093
chr10	124138461	124138861
chr11	107473194	107473594
chr7	49399332	49399732
chr3	109451943	109452343
chr15	79243148	79243548
chr1	105980794	105981194
chr12	71768460	71768860
chr19	47882489	47882889
chr3	104700916	104701316
chr2	70568276	70568676
chr8	110970180	110970580
chr2	118486975	118487375
chr15	93744184	93744584
chr17	12210673	12211073
chr3	144453665	144454065
chr15	77945677	77946077
chr2	104002753	104003153
chr18	82526076	82526476
chr6	125411050	125411450
chr2	151530706	151531106
chr2	148599367	148599767
chr7	82748840	82749240
chr10	57571234	57571634
chr2	93353688	93354088
chr4	129500715	129501115
chr15	98993040	98993440
chr8	11767416	11767816
chr11	103689007	103689407
chr5	124204181	124204581
chr1	86059346	86059746
chr7	28732691	28733091
chr11	95926365	95926765
chr11	117792207	117792607
chr1	36254666	36255066
chr14	70167909	70168309
chr2	180578663	180579063
chr7	90067855	90068255
chr16	32859175	32859575
chr17	87948999	87949399
chr13	46058353	46058753
chr2	102867645	102868045
chr4	97745822	97746222
chr8	123891325	123891725
chr11	102773861	102774261
chr5	106802361	106802761
chr1	151338254	151338654
chr2	11375038	11375438
chr5	64701795	64702195
chr11	68864692	68865092
chr4	141425460	141425860
chr8	39059938	39060338
chr4	150871644	150872044
chr11	114873156	114873556
chr16	30971879	30972279
chr14	120637341	120637741
chr1	120236355	120236755
chr11	83572233	83572633
chr17	17826917	17827317
chr4	125835198	125835598
chr12	108208978	108209378
chr7	126260738	126261138
chr8	25240546	25240946
chr13	32169136	32169536
chr14	55458250	55458650
chr6	87739840	87740240
chr8	126839679	126840079
chr3	89953440	89953840
chr1	168214166	168214566
chr9	32940327	32940727
chr4	11721341	11721741
chr9	58268999	58269399
chr19	3832841	3833241
chr10	122008691	122009091
chr10	26919499	26919899
chr9	99662385	99662785
chr4	152107921	152108321
chr13	6642469	6642869
chr1	93115043	93115443
chr4	130005690	130006090
chr13	67311703	67312103
chr12	76486904	76487304
chr5	41884569	41884969
chr19	29641156	29641556
chr14	34508185	34508585
chr11	84823600	84824000
chr2	28599268	28599668
chr11	75687460	75687860
chr9	21601958	21602358
chr4	122892229	122892629
chr17	67384301	67384701
chr11	22666013	22666413
chr13	12542020	12542420
chr1	164135337	164135737
chr12	100936118	100936518
chr11	78832880	78833280
chr4	130960131	130960531
chr2	119196230	119196630
chr5	37015620	37016020
chr8	91712469	91712869
chr7	128344958	128345358
chr19	37050707	37051107
chr6	121272134	121272534
chr8	84210400	84210800
chr9	41149878	41150278
chr10	95264800	95265200
chr3	153250618	153251018
chr8	68822679	68823079
chr1	177188744	177189144
chr15	99688798	99689198
chr6	124847283	124847683
chr11	5485268	5485668
chr11	121522342	121522742
chr5	139355266	139355666
chr18	80608394	80608794
chr8	111090046	111090446
chr16	48252818	48253218
chr3	108855394	108855794
chr4	132676737	132677137
chr10	86273820	86274220
chr19	57117010	57117410
chr15	59145655	59146055
chr16	33195961	33196361
chr12	54146926	54147326
chr14	25486934	25487334
chr11	49764711	49765111
chr3	53448270	53448670
chr11	117949611	117950011
chr9	13297970	13298370
chr6	120225614	120226014
chr11	55446662	55447062
chr11	97468881	97469281
chr19	29064398	29064798
chr11	96261582	96261982
chr13	48528462	48528862
chr8	36908318	36908718
chr17	3224408	3224808
chr2	91965415	91965815
chr5	114639345	114639745
chr3	51128779	51129179
chr4	121004792	121005192
chr7	44623698	44624098
chr6	31642496	31642896
chr2	165159087	165159487
chr11	44610902	44611302
chr6	17529504	17529904
chr15	31542088	31542488
chr1	23255936	23256336
chr11	100570462	100570862
chr5	139818058	139818458
chr9	7897567	7897967
chr11	115920332	115920732
chr11	4661394	4661794
chr11	119419397	119419797
chr1	35941834	35942234
chr17	8506030	8506430
chr4	98004098	98004498
chr8	95001633	95002033
chr11	59885226	59885626
chr17	44256535	44256935
chr8	90876204	90876604
chr5	111901724	111902124
chr9	31253290	31253690
chr2	30942657	30943057
chr8	71507540	71507940
chr9	8700700	8701100
chr10	13686159	13686559
chr6	125046703	125047103
chr5	33442867	33443267
chr6	53117119	53117519
chr6	90988568	90988968
chr4	125099439	125099839
chrX	77810659	77811059
chr9	108759729	108760129
chr8	48016487	48016887
chr12	87416630	87417030
chr14	26491170	26491570
chr10	76067718	76068118
chr12	54118235	54118635
chr5	123151042	123151442
chr8	128171130	128171530
chr2	122377392	122377792
chr9	108284382	108284782
chr1	152687344	152687744
chr4	53218016	53218416
chr7	70930929	70931329
chr4	119118827	119119227
chr9	23027542	23027942
chr8	123763451	123763851
chr11	107458335	107458735
chr6	49338586	49338986
chr6	140514748	140515148
chr6	144902612	144903012
chr9	21152759	21153159
chrX	99522880	99523280
chr16	30821292	30821692
chr6	123252779	123253179
chr9	111070418	111070818
chr17	29080749	29081149
chr3	145798732	145799132
chr13	73803722	73804122
chr15	34489537	34489937
chr7	79547035	79547435
chr18	77033040	77033440
chr11	70413923	70414323
chr4	44234002	44234402
chr14	121365421	121365821
chr8	117136777	117137177
chr12	112113682	112114082
chr9	78520420	78520820
chr18	67364506	67364906
chr9	77750504	77750904
chr3	65859033	65859433
chrX	48054175	48054575
chr1	155050281	155050681
chr8	120364009	120364409
chr13	41571951	41572351
chr2	178101973	178102373
chr18	58442256	58442656
chr19	37716019	37716419
chr11	95876105	95876505
chr10	34172700	34173100
chr5	139668497	139668897
chr12	35463435	35463835
chr8	10946042	10946442
chr12	32131861	32132261
chr8	13685622	13686022
chr4	105630906	105631306
chr6	117888767	117889167
chr15	25303014	25303414
chr5	125268471	125268871
chr5	65764880	65765280
chr7	30373499	30373899
chr4	134772926	134773326
chr11	23855361	23855761
chr8	47268101	47268501
chr10	91181530	91181930
chr5	144313282	144313682
chr17	27520540	27520940
chr11	116074438	116074838
chr4	46304731	46305131
chr4	148742599	148742999
chr8	121955850	121956250
chr1	87175704	87176104
chr8	72215869	72216269
chr18	53469431	53469831
chr16	89871982	89872382
chr3	152114757	152115157
chr9	21463124	21463524
chr10	5208268	5208668
chr17	10042206	10042606
chr17	12204908	12205308
chr2	157858331	157858731
chr6	88203106	88203506
chr6	64504403	64504803
chr16	29995915	29996315
chr8	126382749	126383149
chr6	82702679	82703079
chr7	101230335	101230735
chr7	79363331	79363731
chr18	33162227	33162627
chr15	98181302	98181702
chr9	59567087	59567487
chr3	37653994	37654394
chr11	98754620	98755020
chr10	120552904	120553304
chr11	95533724	95534124
chr13	98810103	98810503
chr2	129904739	129905139
chr7	25379770	25380170
chr1	188980081	188980481
chr2	49771164	49771564
chr8	94899200	94899600
chr1	181921520	181921920
chr5	136581209	136581609
chr18	56407332	56407732
chr3	21530949	21531349
chr2	167335037	167335437
chr15	57705714	57706114
chr1	180536695	180537095
chr5	16469859	16470259
chr5	146983242	146983642
chr14	46578473	46578873
chrX	73948653	73949053
chr6	89632023	89632423
chr15	80024355	80024755
chr18	66222962	66223362
chr3	105825594	105825994
chr9	32591710	32592110
chr11	78771909	78772309
chr9	57831404	57831804
chr2	167004482	167004882
chr10	61935146	61935546
chr9	15068892	15069292
chr4	41118964	41119364
chr17	24745555	24745955
chr10	75137183	75137583
chr19	3645815	3646215
chr11	69513825	69514225
chr8	69920231	69920631
chr5	103436087	103436487
chr5	24739108	24739508
chr17	27011958	27012358
chr11	57983929	57984329
chr10	86161867	86162267
chr8	25198536	25198936
chr11	78490730	78491130
chr17	56425486	56425886
chr10	19082110	19082510
chr1	77972317	77972717
chr5	134528628	134529028
chrX	102017220	102017620
chr18	50112877	50113277
chr14	79562766	79563166
chr5	137102879	137103279
chr17	83954188	83954588
chr14	25472866	25473266
chr16	33261534	33261934
chr11	4974821	4975221
chr12	85496756	85497156
chr6	136555600	136556000
chr13	107094461	107094861
chr5	124475250	124475650
chr8	18616051	18616451
chr8	117297868	117298268
chr10	79780257	79780657
chr2	133614684	133615084
chr19	36538564	36538964
chr4	129263357	129263757
chr9	86282545	86282945
chr2	105510825	105511225
chr10	128344839	128345239
chr13	107676318	107676718
chr5	103377517	103377917
chr2	151930355	151930755
chr9	49988042	49988442
chr1	155322230	155322630
chr18	55548925	55549325
chr16	31609479	31609879
chr17	87044403	87044803
chr10	67943458	67943858
chrX	101954190	101954590
chr6	115764150	115764550
chr7	112643946	112644346
chr8	73293628	73294028
chr11	5505847	5506247
chr5	143055624	143056024
chr7	141973356	141973756
chr11	32250927	32251327
chr1	13426439	13426839
chr1	162509354	162509754
chr7	49786833	49787233
chr11	3573125	3573525
chr19	10860188	10860588
chr7	75370879	75371279
chr18	65802242	65802642
chr18	60710565	60710965
chr11	70777146	70777546
chr12	73687325	73687725
chr9	96437951	96438351
chr2	69778578	69778978
chr1	184793153	184793553
chr4	126277922	126278322
chr1	87608439	87608839
chr4	115048147	115048547
chr12	112747242	112747642
chr2	120000872	120001272
chr3	58122681	58123081
chr5	38366681	38367081
chr6	85380583	85380983
chr9	110245295	110245695
chr3	30592339	30592739
chr18	62304444	62304844
chr9	56533933	56534333
chr4	124808510	124808910
chr3	152100013	152100413
chr2	70830656	70831056
chr4	134081889	134082289
chr15	88837154	88837554
chr7	4912254	4912654
chr13	54799697	54800097
chr14	61498165	61498565
chr1	184657298	184657698
chr19	21571214	21571614
chr10	121533188	121533588
chr5	115125177	115125577
chr16	84698709	84699109
chr9	59584745	59585145
chr5	111207915	111208315
chr11	11844398	11844798
chr1	71956957	71957357
chr6	92787249	92787649
chr14	20378237	20378637
chr1	64735918	64736318
chr3	102701854	102702254
chr7	6343581	6343981
chr3	88544557	88544957
chr1	172490327	172490727
chr9	119002244	119002644
chr7	37320031	37320431
chr3	136940983	136941383
chr9	103092172	103092572
chr17	46622309	46622709
chr14	62879509	62879909
chr7	30346640	30347040
chr5	113716545	113716945
chr8	46811256	46811656
chr17	30821121	30821521
chr11	106627778	106628178
chr4	134786973	134787373
chr2	93217038	93217438
chr18	20815358	20815758
chr17	5507014	5507414
chr7	139131526	139131926
chr5	144267510	144267910
chr12	24950555	24950955
chr8	41824870	41825270
chr13	45455594	45455994
chr9	67001135	67001535
chr18	75606466	75606866
chr10	42308158	42308558
chr1	36264084	36264484
chr11	77093228	77093628
chr5	96513286	96513686
chr2	150869495	150869895
chr4	3967550	3967950
chr5	99636614	99637014
chr2	32029564	32029964
chr19	57418177	57418577
chr8	122500836	122501236
chr4	132939467	132939867
chr8	120322959	120323359
chr11	117939806	117940206
chr17	51408321	51408721
chr10	75837248	75837648
chr3	31242264	31242664
chr5	118268979	118269379
chr5	64336810	64337210
chr4	149650405	149650805
chr4	106827706	106828106
chr15	8451060	8451460
chr8	117198112	117198512
chr19	36815969	36816369
chr9	77806784	77807184
chr14	65149858	65150258
chr11	114352364	114352764
chr5	24483342	24483742
chr7	25711721	25712121
chr8	119520071	119520471
chr2	172773207	172773607
chr4	115897953	115898353
chr10	95297755	95298155
chr19	40813380	40813780
chr8	108759722	108760122
chr16	49800051	49800451
chr13	98912643	98913043
chr11	22693025	22693425
chr3	88220809	88221209
chr14	61112381	61112781
chr11	69411335	69411735
chr11	20896468	20896868
chr1	182420692	182421092
chr7	71386083	71386483
chr5	121999504	121999904
chrX	13346989	13347389
chr4	119738569	119738969
chr10	43378328	43378728
chr3	9705035	9705435
chr5	110357530	110357930
chr12	39509914	39510314
chr8	124872132	124872532
chr19	4517551	4517951
chr11	85334782	85335182
chr16	24449576	24449976
chr14	98873424	98873824
chr16	90167643	90168043
chr1	132865523	132865923
chr17	56897655	56898055
chr11	88241878	88242278
chr7	38214878	38215278
chr8	90955141	90955541
chr2	75763296	75763696
chr4	152263816	152264216
chr10	26890556	26890956
chr6	125030605	125031005
chr9	21754000	21754400
chr4	125124819	125125219
chrX	7765684	7766084
chr15	38373916	38374316
chr11	83556207	83556607
chr9	67140507	67140907
chr11	72484549	72484949
chr3	84022794	84023194
chr6	39552016	39552416
chr3	107776345	107776745
chr11	113733500	113733900
chr8	126584479	126584879
chr14	55470774	55471174
chr10	80304558	80304958
chr4	141559093	141559493
chr13	32018827	32019227
chr12	80198533	80198933
chr8	18924437	18924837
chr8	32209894	32210294
chr11	53584869	53585269
chr2	73818801	73819201
chr10	82354083	82354483
chr19	3325282	3325682
chr6	84923873	84924273
chrX	38473535	38473935
chr8	35433833	35434233
chr8	128505883	128506283
chr5	114667468	114667868
chr19	56801293	56801693
chr2	165215608	165216008
chr2	84831643	84832043
chr18	80734740	80735140
chr13	105310534	105310934
chr15	68363294	68363694
chr2	152739648	152740048
chr6	114929373	114929773
chr8	122932523	122932923
chr4	144903910	144904310
chr5	139794938	139795338
chr2	180745316	180745716
chr2	157027666	157028066
chr10	75301928	75302328
chr2	35174096	35174496
chr4	98098666	98099066
chr11	59238935	59239335
chr12	112141322	112141722
chr8	9233328	9233728
chr15	103101960	103102360
chr7	4647283	4647683
chr12	112628924	112629324
chr13	107051358	107051758
chr7	63802768	63803168
chr7	79799012	79799412
chr5	137652447	137652847
chr4	32768049	32768449
chr17	34660962	34661362
chr6	38949786	38950186
chrX	166773455	166773855
chr10	68008231	68008631
chr7	114079347	114079747
chr10	7323324	7323724
chr11	51539537	51539937
chr7	84143058	84143458
chr12	30596938	30597338
chr1	135112699	135113099
chr3	36330652	36331052
chr8	12978764	12979164
chr6	145340681	145341081
chr13	91702318	91702718
chr13	105377033	105377433
chr2	60298274	60298674
chr4	124540675	124541075
chr6	99991101	99991501
chrX	98908933	98909333
chr4	133941375	133941775
chr1	157443368	157443768
chr6	128091434	128091834
chr2	65189363	65189763
chr19	7264050	7264450
chr13	110798283	110798683
chr4	120380966	120381366
chr1	34103716	34104116
chr1	182504231	182504631
chr1	34127712	34128112
chr4	125410755	125411155
chr6	143115131	143115531
chr7	24965202	24965602
chr17	65870111	65870511
chr7	29061562	29061962
chr19	16585354	16585754
chr7	113377881	113378281
chr13	95563635	95564035
chr2	168065573	168065973
chr13	97938902	97939302
chr4	8418332	8418732
chr4	118612688	118613088
chr2	153561444	153561844
chr14	31662785	31663185
chr15	85151356	85151756
chr10	53503407	53503807
chr7	64839949	64840349
chr11	64047193	64047593
chr15	74563305	74563705
chr8	119798433	119798833
chr6	95682469	95682869
chr2	122243886	122244286
chr16	37994658	37995058
chr12	111370250	111370650
chr11	106770264	106770664
chr2	30753240	30753640
chr5	76132085	76132485
chr9	115216164	115216564
chr7	116531275	116531675
chr7	35269654	35270054
chr8	111735440	111735840
chr10	126980339	126980739
chr8	83738103	83738503
chr11	50769420	50769820
chr7	82625359	82625759
chr8	95366459	95366859
chr10	4334264	4334664
chr4	94746103	94746503
chr14	119260534	119260934
chr7	73399555	73399955
chr11	97101666	97102066
chr1	135675756	135676156
chr9	66307335	66307735
chr4	43420307	43420707
chr11	97476231	97476631
chr10	12813142	12813542
chr10	62549819	62550219
chr5	143387146	143387546
chr8	113582654	113583054
chr7	141525272	141525672
chr11	44581357	44581757
chr18	53250077	53250477
chr11	65215211	65215611
chr8	110931566	110931966
chr13	29978995	29979395
chr8	122126600	122127000
chr11	70608540	70608940
chr15	57605910	57606310
chr14	87110272	87110672
chr3	52000097	52000497
chr1	155048981	155049381
chr11	85786335	85786735
chr11	116586728	116587128
chr14	61518641	61519041
chr11	62127649	62128049
chr15	84450502	84450902
chr16	17807400	17807800
chr7	132551806	132552206
chr1	14740047	14740447
chr8	13448133	13448533
chr11	102245104	102245504
chr5	25010364	25010764
chr16	38701792	38702192
chr14	48493887	48494287
chr16	50364349	50364749
chr11	114446682	114447082
chr11	57820000	57820400
chr2	170657852	170658252
chr12	10589690	10590090
chr17	87571581	87571981
chr18	38165012	38165412
chr4	135254642	135255042
chr7	24384036	24384436
chr1	130512777	130513177
chr8	12400902	12401302
chr5	113945213	113945613
chr3	98348739	98349139
chr1	170613195	170613595
chr5	137000324	137000724
chr10	127508970	127509370
chr16	22123635	22124035
chr7	101374119	101374519
chr6	6005727	6006127
chr7	4795956	4796356
chr11	110496073	110496473
chr10	81477572	81477972
chr4	63417288	63417688
chr9	58060896	58061296
chr4	134601934	134602334
chr12	108990417	108990817
chr7	101027646	101028046
chr17	45626781	45627181
chr2	52952187	52952587
chrX	51714078	51714478
chr1	156212891	156213291
chr13	107646012	107646412
chr4	151880262	151880662
chr19	10907868	10908268
chr5	132560852	132561252
chr9	83727450	83727850
chr12	17253048	17253448
chr2	30699716	30700116
chr3	81949090	81949490
[truncated: 11,268 more rows]
