# Supplementary material for: A genome-wide relay of signalling-responsive enhancers drives hematopoietic specification
Source: Nat Commun. 2023 Jan 17;14:267. doi: 10.1038/s41467-023-35910-9 (PMC9845378; doi:10.1038/s41467-023-35910-9)
Supplement: Supplementary file 5 — Supplementary Dataset 2 [file 41467_2023_35910_MOESM5_ESM.xlsx]

## Sheet: ES
ES stage specific enhancers (ATAC sites occuring only in the ES stage, containing 1 or more enhancer positive fragments)
chr2	180604712	180605112
chr9	99163758	99164158
chr8	90350106	90350506
chr4	148174151	148174551
chr11	50139521	50139921
chr1	11467088	11467488
chr13	107033931	107034331
chr2	31163674	31164074
chr13	48970664	48971064
chr8	8745813	8746213
chr17	86832505	86832905
chr16	35890821	35891221
chr1	12744762	12745162
chr4	142171343	142171743
chr6	37327581	37327981
chr11	90238633	90239033
chr3	27063774	27064174
chr11	21169236	21169636
chr18	38679313	38679713
chr6	107713086	107713486
chr17	45748407	45748807
chr5	99927998	99928398
chr7	136872147	136872547
chr18	73827088	73827488
chr12	79681599	79681999
chr5	132728734	132729134
chr7	145139017	145139417
chr4	153633259	153633659
chr18	77635027	77635427
chr14	33131065	33131465
chr7	99328882	99329282
chr8	34816171	34816571
chr4	57279110	57279510
chr6	120259512	120259912
chr14	75330590	75330990
chr10	120604463	120604863
chr11	89776113	89776513
chr5	134332856	134333256
chr12	119777464	119777864
chr9	107961438	107961838
chr6	31345613	31346013
chr2	107813994	107814394
chr11	72142942	72143342
chr11	59015052	59015452
chr2	105691162	105691562
chr18	13397248	13397648
chr12	12693804	12694204
chr15	76619712	76620112
chr13	9234021	9234421
chr14	12276039	12276439
chr16	16825484	16825884
chr2	115747557	115747957
chr7	111024165	111024565
chr3	32317644	32318044
chr10	17579486	17579886
chr5	112661076	112661476
chr6	55018368	55018768
chr15	36126880	36127280
chr13	94706669	94707069
chr2	116358134	116358534
chr3	89320531	89320931
chr16	31233611	31234011
chr5	77357574	77357974
chr17	50427564	50427964
chr4	93790221	93790621
chr5	128233128	128233528
chr5	52855750	52856150
chr15	12962195	12962595
chr7	79799473	79799873
chr1	84869508	84869908
chr4	80874395	80874795
chr9	110275857	110276257
chr2	150637955	150638355
chr13	54824294	54824694
chr14	55702797	55703197
chr11	119239473	119239873
chr14	68044742	68045142
chr3	88575455	88575855
chr13	28780435	28780835
chr17	31642879	31643279
chr7	27308855	27309255
chr13	48732610	48733010
chr7	34183425	34183825
chr10	21746076	21746476
chr19	28566573	28566973
chr1	93227588	93227988
chr13	38109061	38109461
chr1	153493951	153494351
chr9	88319260	88319660
chr17	5968593	5968993
chr8	83159670	83160070
chr13	9390355	9390755
chr2	91667799	91668199
chr15	96722225	96722625
chr4	153884050	153884450
chr3	121506640	121507040
chr17	85595870	85596270
chr6	140263977	140264377
chr2	33543358	33543758
chr4	98845726	98846126
chr10	67106972	67107372
chr11	66919920	66920320
chr4	149066921	149067321
chr5	147423598	147423998
chr4	20022276	20022676
chr15	101277237	101277637
chr17	62692153	62692553
chr9	44088085	44088485
chr3	142929898	142930298
chr3	86692760	86693160
chr11	22607688	22608088
chr18	56709707	56710107
chr10	80051288	80051688
chr8	126345223	126345623
chr9	45374967	45375367
chr7	5008181	5008581
chr8	91937206	91937606
chr18	77743535	77743935
chr15	79878676	79879076
chr4	141928818	141929218
chr2	152767598	152767998
chr11	119395345	119395745
chr2	26357457	26357857
chr9	57510517	57510917
chr8	72272319	72272719
chr1	40002244	40002644
chr7	136846115	136846515
chr4	129161792	129162192
chr1	181880853	181881253
chr4	153806218	153806618
chr12	83560202	83560602
chr4	133414942	133415342
chr16	48303563	48303963
chr4	57429043	57429443
chr4	86943321	86943721
chr3	121794215	121794615
chr3	138788160	138788560
chr12	51521645	51522045
chr5	77330127	77330527
chr14	121946753	121947153
chr8	123994004	123994404
chr19	28806717	28807117
chr18	24402187	24402587
chr6	31318479	31318879
chr4	129035160	129035560
chr9	30284768	30285168
chr10	127336962	127337362
chr15	80065299	80065699
chr10	41435223	41435623
chr15	91709212	91709612
chr3	122295519	122295919
chr11	95545062	95545462
chr10	83620422	83620822
chr5	64864695	64865095
chr3	101096088	101096488
chr19	57764623	57765023
chr4	57091323	57091723
chr1	7126004	7126404
chr6	97658886	97659286
chr2	59603052	59603452
chr2	114178036	114178436
chr4	87788731	87789131
chr1	132291014	132291414
chr11	74554590	74554990
chr4	8723037	8723437
chr5	24512088	24512488
chr2	147033081	147033481
chr13	107873219	107873619
chr4	55398377	55398777
chr10	18526352	18526752
chr18	74458622	74459022
chr4	127179468	127179868
chr6	86388432	86388832
chr5	142589477	142589877
chr16	84778983	84779383
chr1	90275889	90276289
chr11	97333066	97333466
chr13	59646580	59646980
chr4	137443653	137444053
chr2	128211781	128212181
chr9	64546311	64546711
chr9	113719149	113719549
chr9	97852835	97853235
chr3	16930310	16930710
chr13	69600125	69600525
chr8	107133868	107134268
chr4	57153467	57153867
chr11	115885338	115885738
chr14	25811070	25811470
chr11	94150664	94151064
chr12	84534095	84534495
chr4	148033923	148034323
chr7	29293680	29294080
chr12	105087273	105087673
chr14	91656018	91656418
chrX	23095883	23096283
chr12	76910318	76910718
chr5	133718624	133719024
chr7	145114620	145115020
chr5	137649903	137650303
chr18	78972853	78973253
chr4	138693358	138693758
chr2	71539193	71539593
chr17	62939979	62940379
chr11	67031022	67031422
chr6	124789549	124789949
chrX	52199801	52200201
chr11	120350113	120350513
chr8	69813916	69814316
chr7	137253566	137253966
chr12	105224688	105225088
chr5	146420046	146420446
chr9	108165159	108165559
chr4	8921682	8922082
chr6	50124106	50124506
chr6	145094341	145094741
chrX	51035918	51036318
chr10	83661917	83662317
chr11	58989940	58990340
chr9	58295894	58296294
chr7	130982316	130982716
chr9	49534038	49534438
chr17	34902876	34903276
chr5	64500719	64501119
chr1	152793444	152793844
chr4	156126767	156127167
chr19	36129129	36129529
chr14	105920688	105921088
chr11	98954771	98955171
chr15	7081887	7082287
chr19	8716409	8716809
chr8	77511982	77512382
chr2	35845803	35846203
chr14	33214477	33214877
chr8	3552260	3552660
chr7	68239359	68239759
chr6	113290359	113290759
chr16	50374554	50374954
chr7	36690498	36690898
chr14	103059537	103059937
chr9	42108374	42108774
chr5	101431430	101431830
chr10	99293196	99293596
chr6	83890246	83890646
chr19	24491800	24492200
chr7	28478814	28479214
chr19	43472329	43472729
chr13	60616022	60616422
chr7	34546620	34547020
chr3	58561415	58561815
chr9	108723774	108724174
chr10	22609085	22609485
chr2	104855808	104856208
chr5	104052994	104053394
chr9	61669640	61670040
chr6	5019208	5019608
chr5	52516086	52516486
chr6	70964073	70964473
chr18	65749920	65750320
chr11	54163058	54163458
chr10	121542487	121542887
chr3	108458830	108459230
chr3	95663596	95663996
chr10	19849752	19850152
chr12	79341496	79341896
chr10	127238186	127238586
chr8	3395141	3395541
chr3	116380367	116380767
chr1	171033696	171034096
chr15	100486436	100486836
chr18	65833038	65833438
chr14	25519761	25520161
chr15	25835228	25835628
chr16	4293316	4293716
chr8	65815889	65816289
chr6	88832575	88832975
chr3	87193777	87194177
chr11	25356845	25357245
chr2	24912149	24912549
chr7	34669368	34669768
chr7	98729717	98730117
chr9	44457372	44457772
chr10	99190787	99191187
chr3	86884475	86884875
chr7	80830517	80830917
chr11	20459143	20459543
chr8	106632576	106632976
chr5	134118828	134119228
chr6	120511259	120511659
chr3	53598316	53598716
chr18	37860088	37860488
chr5	146916296	146916696
chr7	43547616	43548016
chr7	37475482	37475882
chr18	65813671	65814071
chr10	23806091	23806491
chr7	97749131	97749531
chr11	79646454	79646854
chr15	14698050	14698450
chr13	51434479	51434879
chr2	170045964	170046364
chr3	115596361	115596761
chr1	54484857	54485257
chr4	142160013	142160413
chr5	25670907	25671307
chr4	155318362	155318762
chr5	53575073	53575473
chr14	8686193	8686593
chr4	55134834	55135234
chr11	4012619	4013019
chr11	97570504	97570904
chr1	181250951	181251351
chr2	180731968	180732368
chr2	26611054	26611454
chr4	150220603	150221003
chrX	7674811	7675211
chr6	108070966	108071366
chr1	105013005	105013405
chr13	21928593	21928993
chr2	168987424	168987824
chr6	37451620	37452020
chr11	53508424	53508824
chr2	166008850	166009250
chr16	63062937	63063337
chr2	31492290	31492690
chr9	50124203	50124603
chr3	51599111	51599511
chr5	119679919	119680319
chr11	75071059	75071459
chr14	46639443	46639843
chr8	72521628	72522028
chr19	8692687	8693087
chr18	41779672	41780072
chr12	80116654	80117054
chr11	68393903	68394303
chr1	71812274	71812674
chr2	174261325	174261725
chr13	69991319	69991719
chr7	110116683	110117083
chr2	117652545	117652945
chr2	16032793	16033193
chr11	115956398	115956798
chr9	45361974	45362374
chr1	48651687	48652087
chr5	117381816	117382216
chr13	34109654	34110054
chr1	89870719	89871119
chr9	102843560	102843960
chr11	117224837	117225237
chr11	8811632	8812032
chr4	124054294	124054694
chr4	129394139	129394539
chr13	30080776	30081176
chr12	12401034	12401434
chr10	125800525	125800925
chr11	106269043	106269443
chrX	11957145	11957545
chr11	88583344	88583744
chr5	148191431	148191831
chr3	20119687	20120087
chr11	100960652	100961052
chr11	22600392	22600792
chr8	80941652	80942052
chr4	152582203	152582603
chr4	108843159	108843559
chr6	49164843	49165243
chr3	135854030	135854430
chr10	4375233	4375633
chr15	99584768	99585168
chr7	140938664	140939064
chr11	7129393	7129793
chr14	78775632	78776032
chr8	84650222	84650622
chr10	68180100	68180500
chr12	105258873	105259273
chr4	124277019	124277419
chr4	105214510	105214910
chr4	152098166	152098566
chr1	156660414	156660814
chr11	86701158	86701558
chr4	57290150	57290550
chr5	16968807	16969207
chr12	108536504	108536904
chr12	44640578	44640978
chr2	34399525	34399925
chr9	21309177	21309577
chr4	133484239	133484639
chr1	181163637	181164037
chr12	69437036	69437436
chr11	98057880	98058280
chr7	126888833	126889233
chr5	146920392	146920792
chr8	90870393	90870793
chr15	37081882	37082282
chr3	104714943	104715343
chr6	31596546	31596946
chrX	51684678	51685078
chr15	31127049	31127449
chr7	84248170	84248570
chr2	61246924	61247324
chr4	119442555	119442955
chr10	95258018	95258418
chr2	103682901	103683301
chr7	15962588	15962988
chr8	15788400	15788800
chr8	124960222	124960622
chr5	149364121	149364521
chr8	72334105	72334505
chr2	159086879	159087279
chr5	118516717	118517117
chr18	34724524	34724924
chr9	78374761	78375161
chr8	108194584	108194984
chr11	20357720	20358120
chr12	28694275	28694675
chr8	125665817	125666217
chr11	102445406	102445806
chr5	26910330	26910730
chr15	59416019	59416419
chr18	75223010	75223410
chr1	6117532	6117932
chr2	5357019	5357419
chr2	115678782	115679182
chr11	105899265	105899665
chr10	59753457	59753857
chr5	47985317	47985717
chr3	152066623	152067023
chr8	98373002	98373402
chr8	47287687	47288087
chr8	48009001	48009401
chr2	132099021	132099421
chr12	21134125	21134525
chr5	142546364	142546764
chr8	89012235	89012635
chr9	7983674	7984074
chr9	97103605	97104005
chr18	10311130	10311530
chr17	28982677	28983077
chr17	48700602	48701002
chr2	13697536	13697936
chr13	110019421	110019821
chr8	120731808	120732208
chr11	17883099	17883499
chr2	38560591	38560991
chr15	49228998	49229398
chr5	65871353	65871753
chr7	70330913	70331313
chr4	133595516	133595916
chr7	118992540	118992940
chr5	132526354	132526754
chr9	73094584	73094984
chr17	80833640	80834040
chr4	156193239	156193639
chr4	139850777	139851177
chr1	184704926	184705326
chr7	19363882	19364282
chr2	71180659	71181059
chr8	117251078	117251478
chr6	94750550	94750950
chr17	57007143	57007543
chr18	25556113	25556513
chrX	17521079	17521479
chr3	9974326	9974726
chr6	52036012	52036412
chr16	94075587	94075987
chr11	116020005	116020405
chr2	121764802	121765202
chr7	45098860	45099260
chr2	153594979	153595379
chr16	30512370	30512770
chr16	93902997	93903397
chr5	103724461	103724861
chr6	4982614	4983014
chr6	93716957	93717357
chr7	90017158	90017558
chr10	8889307	8889707
chr9	61222590	61222990
chr14	15978262	15978662
chr9	42898230	42898630
chr5	114541737	114542137
chr8	89026067	89026467
chr1	166125186	166125586
chr17	35021161	35021561
chr2	155569283	155569683
chr1	181923401	181923801
chr15	84282285	84282685
chr14	54492343	54492743
chr6	29631747	29632147
chr3	29768608	29769008
chr16	9267139	9267539
chr6	137542482	137542882
chr13	92332245	92332645
chr3	96497395	96497795
chr10	27994353	27994753
chr4	54926501	54926901
chr14	121676069	121676469
chr14	9327304	9327704
chr10	17575801	17576201
chr1	118368762	118369162
chr4	57660444	57660844
chr12	102545221	102545621
chr4	108883790	108884190
chr1	88284861	88285261
chr8	106610879	106611279
chr9	20943859	20944259
chr18	38406299	38406699
chr9	9269343	9269743
chr6	100270819	100271219
chr19	32261093	32261493
chr8	95987133	95987533
chr4	45833445	45833845
chr5	122191512	122191912
chr2	70284191	70284591
chr10	117229891	117230291
chr19	29008089	29008489
chr7	19609676	19610076
chr16	97313092	97313492
chr9	110250165	110250565
chr11	117320316	117320716
chr17	35490378	35490778
chr13	33920993	33921393
chr13	99444502	99444902
chr9	70416406	70416806
chr11	84846755	84847155
chr18	35043345	35043745
chr18	75846520	75846920
chr8	85472867	85473267
chr3	41557067	41557467
chr10	70325530	70325930
chr6	147176188	147176588
chr9	58859107	58859507
chr2	157040431	157040831
chr11	98792137	98792537
chrX	101935394	101935794
chr19	57816518	57816918
chr8	123754914	123755314
chr19	47017809	47018209
chr3	85338363	85338763
chr4	21745742	21746142
chr2	74073395	74073795
chr2	13776686	13777086
chr11	88631128	88631528
chr4	33270160	33270560
chr17	31027010	31027410
chr11	96987677	96988077
chr4	150880308	150880708
chr8	47920836	47921236
chr15	76003018	76003418
chr8	116674017	116674417
chr1	35232526	35232926
chr13	57494843	57495243
chr4	150889644	150890044
chr6	39848800	39849200
chr10	70739495	70739895
chr8	23163181	23163581
chr7	31156271	31156671
chr13	111373792	111374192
chr4	109683510	109683910
chr12	55377541	55377941
chr3	96098713	96099113
chr7	101868963	101869363
chr15	96217934	96218334
chr8	91922274	91922674
chr14	29950866	29951266
chr15	25692523	25692923
chr11	110448121	110448521
chr15	100463755	100464155
chr14	25661263	25661663
chr4	34582148	34582548
chr16	94627662	94628062
chr14	34693974	34694374
chr16	33734591	33734991
chr15	27968136	27968536
chr9	117317255	117317655
chr2	30087423	30087823
chr7	126350720	126351120
chr18	47330249	47330649
chr2	16344498	16344898
chr6	124850603	124851003
chr2	112497724	112498124
chr18	33932542	33932942
chr15	51592412	51592812
chr4	135824261	135824661
chr2	146496999	146497399
chr7	66369257	66369657
chr11	107251426	107251826
chr5	73503061	73503461
chr13	41642636	41643036
chr16	33584491	33584891
chr11	103961433	103961833
chr16	97766501	97766901
chrX	99455560	99455960
chr9	78775357	78775757
chr17	84203317	84203717
chr3	52046010	52046410
chr13	114202823	114203223
chr2	172836555	172836955
chr10	70433258	70433658
chr9	48991645	48992045
chr11	97196960	97197360
chr6	4884306	4884706
chr5	101833916	101834316
chr15	79251613	79252013
chr17	33649872	33650272
chr12	104614167	104614567
chr11	35955597	35955997
chr3	23404951	23405351
chr11	97653332	97653732
chr13	99609368	99609768
chr7	80130222	80130622
chr17	32750607	32751007
chr18	46969239	46969639
chr12	82226649	82227049
chr16	51589859	51590259
chr11	80131991	80132391
chr8	120336932	120337332
chr11	63533625	63534025
chr19	29831025	29831425
chr8	123021280	123021680
chr1	74256810	74257210
chr8	33973979	33974379
chr11	89030559	89030959
chr8	3496102	3496502
chr13	26004726	26005126
chr5	18799533	18799933
chr3	41606037	41606437
chr7	139945485	139945885
chr8	15026670	15027070
chr7	19586147	19586547
chr12	112947289	112947689
chr8	96230480	96230880
chr6	100390306	100390706
chr1	172592448	172592848
chr10	44409101	44409501
chr5	23697586	23697986
chr6	100041186	100041586
chr12	13184124	13184524
chr4	118517526	118517926
chr2	180522876	180523276
chr11	34791923	34792323
chr15	73021227	73021627
chr5	8544560	8544960
chr7	112110669	112111069
chr11	5943074	5943474
chr4	22892063	22892463
chr17	43825010	43825410
chr19	25327667	25328067
chr11	107539011	107539411
chr7	114133983	114134383
chr9	96398191	96398591
chr2	104864448	104864848
chr2	165121418	165121818
chr4	23710709	23711109
chr6	22417100	22417500
chr6	97208379	97208779
chr4	149841860	149842260
chr5	16839004	16839404
chr5	33270606	33271006
chr1	51931599	51931999
chr12	54178225	54178625
chr15	88708973	88709373
chr15	80115456	80115856
chr4	16088057	16088457
chr15	41741849	41742249
chr19	23087530	23087930
chr14	61134438	61134838
chr14	19861247	19861647
chr5	122030631	122031031
chr11	108889179	108889579
chr15	27581736	27582136
chr4	147879880	147880280
chr11	103387863	103388263
chr2	106822427	106822827
chr10	88547649	88548049
chr10	59710254	59710654
chr5	137734276	137734676
chr13	110006292	110006692
chr18	73608670	73609070
chr5	5180791	5181191
chr11	5160778	5161178
chr5	118481270	118481670
chr2	153642973	153643373
chr15	27593643	27594043
chr17	56478219	56478619
chr12	97921937	97922337
chr3	97129413	97129813
chr5	101847742	101848142
chr18	35065663	35066063
chr18	10866134	10866534
chr1	62722490	62722890
chr14	27070777	27071177
chr18	75917852	75918252
chr12	85753335	85753735
chr6	88203955	88204355
chr10	52246238	52246638
chr18	69522333	69522733
chr14	11902743	11903143
chr11	19074076	19074476
chr10	58540605	58541005
chr1	52431852	52432252
chr11	83444942	83445342
chr2	167399606	167400006
chr5	89674102	89674502
chr10	127233201	127233601
chr4	127435132	127435532
chr8	120518694	120519094
chr12	104915660	104916060
chr12	85784990	85785390
chr2	168169536	168169936
chr15	76356253	76356653
chr11	116096789	116097189
chr18	75579399	75579799
chr7	113104243	113104643
chr17	56727678	56728078
chr11	120373052	120373452
chr11	117436741	117437141
chr13	46975218	46975618
chr4	137659522	137659922
chr12	86501618	86502018
chr18	58742051	58742451
chr11	35151576	35151976
chr12	85140241	85140641
chr1	93206482	93206882
chr5	43113670	43114070
chr6	49099087	49099487
chr1	171471354	171471754
chr9	56901100	56901500
chr11	4229720	4230120
chr16	89863202	89863602
chr15	91018552	91018952
chr10	81018268	81018668
chr12	72011432	72011832
chr13	97820389	97820789
chr10	95456154	95456554
chr11	6068126	6068526
chr19	55712662	55713062
chr11	57790906	57791306
chr9	120854260	120854660
chr4	140684831	140685231
chr16	20523902	20524302
chr12	89513747	89514147
chr15	96244715	96245115
chr10	41763896	41764296
chr5	134502329	134502729
chr8	83803481	83803881
chr4	137719051	137719451
chr7	65849160	65849560
chr8	43320757	43321157
chr11	84061804	84062204
chr9	22076155	22076555
chr15	51853497	51853897
chr1	13142837	13143237
chr5	35652843	35653243
chr8	25475663	25476063
chr13	37592109	37592509
chr1	13084925	13085325
chr10	42646292	42646692
chr11	33749450	33749850
chr10	63125323	63125723
chr6	128091008	128091408
chr3	137833083	137833483
chr9	7907621	7908021
chr1	92360273	92360673
chr9	104020119	104020519
chr4	57780758	57781158
chr10	120523010	120523410
chr16	35596215	35596615
chr11	117088634	117089034
chr8	108726424	108726824
chr12	46635222	46635622
chr8	83601900	83602300
chr16	30646152	30646552
chr10	44427950	44428350
chr15	36706057	36706457
chr12	83758743	83759143
chr8	35498319	35498719
chr6	34187337	34187737
chr6	149018451	149018851
chr15	9135095	9135495
chr12	87205844	87206244
chr7	29417237	29417637
chr8	108574062	108574462
chr2	141266591	141266991
chr10	18506621	18507021
chr11	61004784	61005184
chr18	31568709	31569109
chr19	43906054	43906454
chr11	40050447	40050847
chr2	168961849	168962249
chr2	146062595	146062995
chr8	110727074	110727474
chr5	22309021	22309421
chr6	100495062	100495462
chr16	44568016	44568416
chr5	125327566	125327966
chr17	25243145	25243545
chr11	35004311	35004711
chr1	161916118	161916518
chr5	43894136	43894536
chr2	63548467	63548867
chr2	165831710	165832110
chr5	115174549	115174949
chr9	113758473	113758873
chr9	119271530	119271930
chr7	109944411	109944811
chr17	15680678	15681078
chr4	35192832	35193232
chr13	94225157	94225557
chr1	156983245	156983645
chr2	104851603	104852003
chr2	101961361	101961761
chr11	70964461	70964861
chr8	4250485	4250885
chr17	35939196	35939596
chr11	50439933	50440333
chr7	83207035	83207435
chr2	53474481	53474881
chr11	107255134	107255534
chr10	108407301	108407701
chr10	60257215	60257615
chr10	74925280	74925680
chr13	5899695	5900095
chr8	121697797	121698197
chr16	90849157	90849557
chrX	11999921	12000321
chr1	153316277	153316677
chr3	135522498	135522898
chr15	88903141	88903541
chr6	49233358	49233758
chr10	86769770	86770170
chr18	63924724	63925124
chr3	96227228	96227628
chr3	9326557	9326957
chr11	19524115	19524515
chr4	137470281	137470681
chr2	31749283	31749683
chr8	116872724	116873124
chr3	144610703	144611103
chr18	35358784	35359184
chr10	60166022	60166422
chr4	138383727	138384127
chr4	89350840	89351240
chr15	37197977	37198377
chr11	116893812	116894212
chr9	24770249	24770649
chr13	44728501	44728901
chr5	21792095	21792495
chr2	146302270	146302670
chr3	31061704	31062104
chr2	69544053	69544453
chr10	95461212	95461612
chr8	119802552	119802952
chr1	167532540	167532940
chr2	119857406	119857806
chr16	38407634	38408034
chr5	21244572	21244972
chr10	26752621	26753021
chr7	29454870	29455270
chr5	125165938	125166338
chr6	113361436	113361836
chr3	133518780	133519180
chr4	141246692	141247092
chr3	90224360	90224760
chr8	46573826	46574226
chr1	155438619	155439019
chr4	56932147	56932547
chr13	107620165	107620565
chr14	105501892	105502292
chr10	94531557	94531957
chr9	117163026	117163426
chr4	137479728	137480128
chr2	29835504	29835904
chr12	33183029	33183429
chr8	79545910	79546310
chr10	67100279	67100679
chr11	95959191	95959591
chr19	24111524	24111924
chr1	189916441	189916841
chr4	83428862	83429262
chr19	45317389	45317789
chr4	126868727	126869127
chr1	3482862	3483262
chr12	28974770	28975170
chr8	120666089	120666489
chr11	4643701	4644101
chr4	58643386	58643786
chr10	117396740	117397140
chr14	27067910	27068310
chr10	128187246	128187646
chr12	104812677	104813077
chr5	137706863	137707263
chr1	39622113	39622513
chr15	103156910	103157310
chr7	141148615	141149015
chr19	6018700	6019100
chr11	79776597	79776997
chr10	122038602	122039002
chr9	30573524	30573924
chr13	62263343	62263743
chr18	75047180	75047580
chr1	154190301	154190701
chr8	4481543	4481943
chr8	106454066	106454466
chr15	80005234	80005634
chr18	34031891	34032291
chr1	96874614	96875014
chr13	52252407	52252807
chr5	116192668	116193068
chr19	28772808	28773208
chr2	52804412	52804812
chr11	108898090	108898490
chr10	119080632	119081032
chr13	97494882	97495282
chr4	128974606	128975006
chr1	152942950	152943350
chr9	107630574	107630974
chr1	151879481	151879881
chr10	9252750	9253150
chr8	111765512	111765912
chr16	49814411	49814811
chr11	20882847	20883247
chr19	56990458	56990858
chr8	126157679	126158079
chr1	20867358	20867758
chr15	85303229	85303629
chr2	149798611	149799011
chr19	37362537	37362937
chr11	87677851	87678251
chr11	60841701	60842101
chr11	22782814	22783214
chr10	128441323	128441723
chr17	74416748	74417148
chr8	91629615	91630015
chr4	143258517	143258917
chr15	79906831	79907231
chr9	18042604	18043004
chr8	83776676	83777076
chr7	83852290	83852690
chr5	149641326	149641726
chr6	77191674	77192074
chr17	7929227	7929627
chr1	183184667	183185067
chr6	6212649	6213049
chr12	82165978	82166378
chr15	73676348	73676748
chr1	119167481	119167881
chr4	99241646	99242046
chr8	122536970	122537370
chr19	46321494	46321894
chr11	107158895	107159295
chr13	54608730	54609130
chr15	101181001	101181401
chr4	53853336	53853736
chr2	25615892	25616292
chr10	86338044	86338444
chr1	167021862	167022262
chr10	115350865	115351265
chr7	140973484	140973884
chr2	154651399	154651799
chr11	69564346	69564746
chr1	90519438	90519838
chr11	117996072	117996472
chr5	38658786	38659186
chr6	88210167	88210567
chr16	35830026	35830426
chr17	27783606	27784006
chr7	110543326	110543726
chr8	105555243	105555643
chr3	51360991	51361391
chr11	96505849	96506249
chr4	130559225	130559625
chr12	12819769	12820169
chr4	117305508	117305908
chr15	79051962	79052362
chr2	28607305	28607705
chr9	20979056	20979456
chr7	134761771	134762171
chr15	97085778	97086178
chr7	64729842	64730242
chr10	74973025	74973425
chr15	77257825	77258225
chr11	88027604	88028004
chr16	17209971	17210371
chr1	136527187	136527587
chr17	10441517	10441917
chr6	144940916	144941316
chr11	88931702	88932102
chr8	123737032	123737432
chr2	166440109	166440509
chr5	57587011	57587411
chr19	50440459	50440859
chr4	148723157	148723557
chr5	23347136	23347536
chr17	28418439	28418839
chr11	117083702	117084102
chr5	119097710	119098110
chr15	77338519	77338919
chr10	24863324	24863724
chr9	21221559	21221959
chr9	108031954	108032354
chr8	78578102	78578502
chr5	134410252	134410652
chr1	36985801	36986201
chr11	93608845	93609245
chr8	120671813	120672213
chr5	142886821	142887221
chr15	34036994	34037394
chr11	78973429	78973829
chr2	180320267	180320667
chr10	44037926	44038326
chr10	77178727	77179127
chr5	144452750	144453150
chr2	20722702	20723102
chr8	84501722	84502122
chr2	148039408	148039808
chr7	37498893	37499293
chr15	88828068	88828468
chr12	59507431	59507831
chr1	58961268	58961668
chr16	18769484	18769884
chr18	33835956	33836356
chr12	72393328	72393728
chr11	90214184	90214584
chr9	99368431	99368831
chr12	95437302	95437702
chr11	20145395	20145795
chr6	137467672	137468072
chr10	8364121	8364521
chr8	70111761	70112161
chr7	116574642	116575042
chr5	24751765	24752165
chr8	105233387	105233787
chr11	108028433	108028833
chr1	192764471	192764871
chr12	109948553	109948953
chr8	103911608	103912008
chr3	95761805	95762205
chr2	181188755	181189155
chr3	129238846	129239246
chr14	46338852	46339252
chr8	39118803	39119203
chr11	85361601	85362001
chr11	69118726	69119126
chr3	104811706	104812106
chr11	107310433	107310833
chr6	113748416	113748816
chr13	63151338	63151738
chr11	120805599	120805999
chr9	114045961	114046361
chr17	45567136	45567536
chr15	7974420	7974820
chr17	72881828	72882228
chr10	122931891	122932291
chr1	64578552	64578952
chr10	118125810	118126210
chr14	31228136	31228536
chr2	25185595	25185995
chr2	105311206	105311606
chr11	6429875	6430275
chr6	112516485	112516885
chr5	74065620	74066020
chr7	35757030	35757430
chr14	78289003	78289403
chr12	87279816	87280216
chr7	82842561	82842961
chr4	126740072	126740472
chr13	89423476	89423876
chr10	44483141	44483541
chr15	75708911	75709311
chr16	8778702	8779102
chr17	25202346	25202746
chr1	106072057	106072457
chr19	23898586	23898986
chr8	14995947	14996347
chr11	103161408	103161808
chr10	43684246	43684646
chr2	20669312	20669712
chr9	122425219	122425619
chr8	13292359	13292759
chr2	168104414	168104814
chr10	127564192	127564592
chr12	37079971	37080371
chr7	35678967	35679367
chr14	78203984	78204384
chr1	193510034	193510434
chr12	76086132	76086532
chr4	22047755	22048155
chrX	48202385	48202785
chr8	10971976	10972376
chr11	51658985	51659385
chr15	99549918	99550318
chr12	53981604	53982004
chr3	68565064	68565464
chr4	82401456	82401856
chr1	63138598	63138998
chr18	57806563	57806963
chr1	12711262	12711662
chr8	111445938	111446338
chr14	24507524	24507924
chr19	53727241	53727641
chr16	9230147	9230547
chr19	37252038	37252438
chr6	51399191	51399591
chr10	61820022	61820422
chr14	64594961	64595361
chr15	36967212	36967612
chr4	136146745	136147145
chr16	30694118	30694518
chr7	70591670	70592070
chr4	83329603	83330003
chr13	95534141	95534541
chr8	25962872	25963272
chr3	89250427	89250827
chr8	123739249	123739649
chr8	109957357	109957757
chr13	45306135	45306535
chr4	58542635	58543035
chr2	126302367	126302767
chr2	24490501	24490901
chr2	170791575	170791975
chr13	101233869	101234269
chr11	31982622	31983022
chr14	66122648	66123048
chr17	83224524	83224924
chr9	57427833	57428233
chr14	34892208	34892608
chr15	79970934	79971334
chr2	124145469	124145869
chr5	149597352	149597752
chr3	51208612	51209012
chr8	106932598	106932998
chr6	84051064	84051464
chr5	35241517	35241917
chr9	55216099	55216499
chr15	96333360	96333760
chr10	30737347	30737747
chr8	83449902	83450302
chr2	31418609	31419009
chr7	78910664	78911064
chr10	110940763	110941163
chr16	18620674	18621074
chr18	12854812	12855212
chr13	97432656	97433056
chr5	115534382	115534782
chr6	108796799	108797199
chr8	84396020	84396420
chr3	131102246	131102646
chr6	67787110	67787510
chr12	12983062	12983462
chr3	131065044	131065444
chr4	54610017	54610417
chr11	39678490	39678890
chr4	59895954	59896354
chrX	102304975	102305375
chr4	142228994	142229394
chr17	76111685	76112085
chr9	34857610	34858010
chr13	55166890	55167290
chr19	18673127	18673527
chr18	77117257	77117657
chr10	44391939	44392339
chr1	135715005	135715405
chr10	111592485	111592885
chr5	99922034	99922434
chr7	143015932	143016332
chr15	72476736	72477136
chr2	105263200	105263600
chr11	88941483	88941883
chr4	45506966	45507366
chr5	144183590	144183990
chr4	94752460	94752860
chr6	128466013	128466413
chr6	133963281	133963681
chr12	81997512	81997912
chr11	113512086	113512486
chr19	15942867	15943267
chr7	49661969	49662369
chr11	8569507	8569907
chr6	50601635	50602035
chr19	59707037	59707437
chr11	103009305	103009705
chr5	135946850	135947250
chr8	68420367	68420767
chr5	122206508	122206908
chr11	50391246	50391646
chr10	108287051	108287451
chr10	117173830	117174230
chr7	97042969	97043369
chr3	152929728	152930128
chr7	49448594	49448994
chr4	6800340	6800740
chr14	25457324	25457724
chr19	36716212	36716612
chr11	104600719	104601119
chr3	138041739	138042139
chr6	82613208	82613608
chr3	122270049	122270449
chr11	113389604	113390004
chr11	20122756	20123156
chr6	136499618	136500018
chr19	40748334	40748734
chr2	117018551	117018951
chr7	117882833	117883233
chr1	135217672	135218072
chr11	120539262	120539662
chr11	97437790	97438190
chr17	24667412	24667812
chr11	83974447	83974847
chr4	105945898	105946298
chr14	25590981	25591381
chr2	65938956	65939356
chr9	37106992	37107392
chr4	136048239	136048639
chr11	119593960	119594360
chr16	36649257	36649657
chr12	77039341	77039741
chr4	136089148	136089548
chr17	10078902	10079302
chr16	95832065	95832465
chr9	31976172	31976572
chr6	93873567	93873967
chr18	68034688	68035088
chr10	81508060	81508460
chr7	99403183	99403583
chr4	69892800	69893200
chr11	8652744	8653144
chr15	96210674	96211074
chr11	94992987	94993387
chr11	72666676	72667076
chr5	114560974	114561374
chr15	77798791	77799191
chr4	132018555	132018955
chr2	106561648	106562048
chr11	119205796	119206196
chr11	43667198	43667598
chr6	4980119	4980519
chr11	118375126	118375526
chr2	104098921	104099321
chr18	24168380	24168780
chr14	55358419	55358819
chr7	99430180	99430580
chr12	113115217	113115617
chr11	20663019	20663419
chr14	69989444	69989844
chr17	80497241	80497641
chr18	83452013	83452413
chr14	20032576	20032976
chr15	80159311	80159711
chr15	41352103	41352503
chr2	131542496	131542896
chr2	140676723	140677123
chr3	131144243	131144643
chr11	8773241	8773641
chr7	79497629	79498029
chr11	106633440	106633840
chr12	17193285	17193685
chr18	84702524	84702924
chr3	108977600	108978000
chr3	69711877	69712277
chr1	136644445	136644845
chr4	152088216	152088616
chr10	35835269	35835669
chr10	63366071	63366471
chr3	75517661	75518061
chr18	20740879	20741279
chr8	104039750	104040150
chr4	48579480	48579880
chr9	14854531	14854931
chr12	108465705	108466105
chr11	67011673	67012073
chr3	8976074	8976474
chr1	33636392	33636792
chr8	94010042	94010442
chr9	113324582	113324982
chr5	115045217	115045617
chr11	79752322	79752722
chr16	33576643	33577043
chr11	60248621	60249021
chr10	81615502	81615902
chrX	13240941	13241341
chr10	70379993	70380393
chr3	129573612	129574012
chr1	71550806	71551206
chr12	56296572	56296972
chr10	85271609	85272009
chr2	27644742	27645142
chr8	89454178	89454578
chr13	75460366	75460766
chr17	23789733	23790133
chr15	78509536	78509936
chr2	45037656	45038056
chr2	92544405	92544805
chr2	69531604	69532004
chr5	66214512	66214912
chr6	30028397	30028797
chr14	76425990	76426390
chr1	118642605	118643005
chr11	119156250	119156650
chr19	28530883	28531283
chr15	10823901	10824301
chr8	111739528	111739928
chr13	38290368	38290768
chr15	25769834	25770234
chr2	168058886	168059286
chr3	96808123	96808523
chr19	10277833	10278233
chr16	15598687	15599087
chrX	36772612	36773012
chr5	66594845	66595245
chr9	118871052	118871452
chr11	54958544	54958944
chr8	116934954	116935354
chr10	48663290	48663690
chr1	178544469	178544869
chr11	94989458	94989858
chr7	112691233	112691633
chr5	65994815	65995215
chr7	16313645	16314045
chr7	140959216	140959616
chr10	67647950	67648350
chr3	102992939	102993339
chr17	45805547	45805947
chr3	93506208	93506608
chr15	12037240	12037640
chr8	111825245	111825645
chr2	30779236	30779636
chr6	47608297	47608697
chr17	56603526	56603926
chr11	105340424	105340824
chr4	133104148	133104548
chr9	22486214	22486614
chr8	13947497	13947897
chr11	117870675	117871075
chr2	76400173	76400573
chr15	102736460	102736860
chr1	69376830	69377230
chr9	72834218	72834618
chr4	41156935	41157335
chr7	65486303	65486703
chr11	117760297	117760697
chr7	126220516	126220916
chr14	15797001	15797401
chr16	57473609	57474009
chr11	88639825	88640225
chr14	75035388	75035788
chr8	32044628	32045028
chr12	108734350	108734750
chr17	46521968	46522368
chr4	150757377	150757777
chr14	20967010	20967410
chr15	53176897	53177297
chr5	74952954	74953354
chr13	53234698	53235098
chr2	71866664	71867064
chr1	34468342	34468742
chr7	97757383	97757783
chr8	57600032	57600432
chr6	145989501	145989901
chr11	4690451	4690851
chr8	106115822	106116222
chrX	144268642	144269042
chr12	9278711	9279111
chr1	136674621	136675021
chrX	41688874	41689274
chr18	81251902	81252302
chr14	99387442	99387842
chr3	122629613	122630013
chr2	164950459	164950859
chr11	102582300	102582700
chr5	112215259	112215659
chr12	98981115	98981515
chr11	26103694	26104094
chr17	28785006	28785406
chr4	133070748	133071148
chr4	16065010	16065410
chr3	34761177	34761577
chr3	96675686	96676086
chr18	75412095	75412495
chr10	4333211	4333611
chr4	125598602	125599002
chr10	17237472	17237872
chr10	81465347	81465747
chr2	13370555	13370955
chr4	29091768	29092168
chr9	68617050	68617450
chr1	131161019	131161419
chr5	35717904	35718304
chr7	99102246	99102646
chr3	34668395	34668795
chr5	53542015	53542415
chr7	30265893	30266293
chr12	40917457	40917857
chr11	117585580	117585980
chr11	120345051	120345451
chr15	39437492	39437892
chr12	58981291	58981691
chr15	37145093	37145493
chr1	36061059	36061459
chr6	34344042	34344442
chr11	101446244	101446644
chr11	105159723	105160123
chr10	76204020	76204420
chr19	40307599	40307999
chr1	192444203	192444603
chr13	52879933	52880333
chr10	123256012	123256412
chr18	61626545	61626945
chr18	75360780	75361180
chr7	35435265	35435665
chr8	110605597	110605997
chrX	70482083	70482483
chr2	167368083	167368483
chr9	64042990	64043390
chr6	54964757	54965157
chr14	79527748	79528148
chr10	77972179	77972579
chr4	133833003	133833403
chr18	25553284	25553684
chr3	121156184	121156584
chr2	92883862	92884262
chr1	151517773	151518173
chr10	43939160	43939560
chr10	45091423	45091823
chr3	41099659	41100059
chr5	46172316	46172716
chr6	9693749	9694149
chr11	76622112	76622512
chr11	17525370	17525770
chr11	59800434	59800834
chr8	14014988	14015388
chr14	120791651	120792051
chr1	43511305	43511705
chr2	165887156	165887556
chr9	113458883	113459283
chr19	4056100	4056500
chr5	144457931	144458331
chr5	111398390	111398790
chr4	41164978	41165378
chr9	61471129	61471529
chr1	14186516	14186916
chr13	73251209	73251609
chr5	105609716	105610116
chr16	93533323	93533723
chr8	78584028	78584428
chr4	94124263	94124663
chr1	33637883	33638283
chr10	86319495	86319895
chr17	48032014	48032414
chr10	116562266	116562666
chr2	168549342	168549742
chr15	34747658	34748058
chr16	96845531	96845931
chr1	93299783	93300183
chr16	35839705	35840105
chr19	28182704	28183104
chrX	151653708	151654108
chr11	114692571	114692971
chr7	144851380	144851780
chr13	75685460	75685860
chr6	93849197	93849597
chr3	89468207	89468607
chr18	42090571	42090971
chr11	69552871	69553271
chr7	27622176	27622576
chr2	146838635	146839035
chr9	116427189	116427589
chr11	23382795	23383195
chr11	116371997	116372397
chr9	118863551	118863951
chr1	20974766	20975166
chr5	138996250	138996650
chr16	34175597	34175997
chrX	47949784	47950184
chr14	111971854	111972254
chr11	19428338	19428738
chr9	61404216	61404616
chr14	68036930	68037330
chr13	94877151	94877551
chr5	66319376	66319776
chr2	157468134	157468534
chr11	59814337	59814737
chr7	101866838	101867238
chr4	13096113	13096513
chr3	96084410	96084810
chr8	117194460	117194860
chr8	61671127	61671527
chr16	8532900	8533300
chr18	75585912	75586312
chr12	101016430	101016830
chr1	33945011	33945411
chr9	114087389	114087789
chr7	24879586	24879986
chr4	53235872	53236272
chr8	104410815	104411215
chr2	35507191	35507591
chr12	108515423	108515823
chr9	74961136	74961536
chr1	136159874	136160274
chr5	73367760	73368160
chr11	93972943	93973343
chr16	31037404	31037804
chr1	34140082	34140482
chr12	91683562	91683962
chr11	98086600	98087000
chr9	100969438	100969838
chr16	85079987	85080387
chr15	79825201	79825601
chr10	13861127	13861527
chr4	29644825	29645225
chrX	134261088	134261488
chr11	114683790	114684190
chr12	12278538	12278938
chr4	123092611	123093011
chr18	83469931	83470331
chr9	114549101	114549501
chr6	25033072	25033472
chr3	35720789	35721189
chr7	24534082	24534482
chr9	35188759	35189159
chr3	50882322	50882722
chr18	77708808	77709208
chr3	10446377	10446777
chr11	28075604	28076004
chr10	43705660	43706060
chr9	57273379	57273779
chr8	72555724	72556124
chr11	115393453	115393853
chr10	18090556	18090956
chr10	95862674	95863074
chr6	67228527	67228927
chr13	9308827	9309227
chr9	29612025	29612425
chr11	78146223	78146623
chr10	33940714	33941114
chr14	10908089	10908489
chr6	35871418	35871818
chr1	77259760	77260160
chr10	22710374	22710774
chr17	87471583	87471983
chr10	7124966	7125366
chr5	147877483	147877883
chr3	28743303	28743703
chr19	42322261	42322661
chr3	53314338	53314738
chr18	4404043	4404443
chr1	170889337	170889737
chr16	50428979	50429379
chrX	105939203	105939603
chr2	166544605	166545005
chr4	119121224	119121624
chr4	150583652	150584052
chr1	93607578	93607978
chr16	71114279	71114679
chr19	27601546	27601946
chr6	133987116	133987516
chr7	101296605	101297005
chr11	23653654	23654054
chr1	77629813	77630213
chr2	163062087	163062487
chr14	45445356	45445756
chr7	4508112	4508512
chr5	29698469	29698869
chr12	111008286	111008686
chr7	45654614	45655014
chr4	154925337	154925737
chr6	93648475	93648875
chr8	33199266	33199666
chr9	61753681	61754081
chr10	121404006	121404406
chr13	97782056	97782456
chr11	70226296	70226696
chr9	63849461	63849861
chr5	130096779	130097179
chr5	34981785	34982185
chr17	64492831	64493231
chr15	91199329	91199729
chr2	131144962	131145362
chr6	122355980	122356380
chr8	88383110	88383510
chr17	47541995	47542395
chr13	44678209	44678609
chrX	169906117	169906517
chr8	112033019	112033419
chr2	165398120	165398520
chr17	70865180	70865580
chr5	53466869	53467269
chr13	109778387	109778787
chr4	156188931	156189331
chr13	6897757	6898157
chr2	128892199	128892599
chr4	32153394	32153794
chr19	32726827	32727227
chr9	62825801	62826201
chr2	91656779	91657179
chr18	42369185	42369585
chr11	60423020	60423420
chr4	131678008	131678408
chr7	24983441	24983841
chr11	119035626	119036026
chr10	103346818	103347218
chr2	166066470	166066870
chr13	94242102	94242502
chr11	55392478	55392878
chr18	37840675	37841075
chr10	39572720	39573120
chr5	110469514	110469914
chr4	130801908	130802308
chrX	101527277	101527677
chr11	76309107	76309507
chr11	25767566	25767966
chr9	70795315	70795715
chr3	102979785	102980185
chr2	131982592	131982992
chr4	99670167	99670567
chr5	142327175	142327575
chr8	94801597	94801997
chr3	57583523	57583923
chr18	46483868	46484268
chr7	107349197	107349597
chr13	60358648	60359048
chr5	73419282	73419682
chr14	76624886	76625286
chr2	30985222	30985622
chr3	34773758	34774158
chr3	48068585	48068985
chr11	43349567	43349967
chr17	47937930	47938330
chr15	27995477	27995877
chr3	157321006	157321406
chr19	41441403	41441803
chr10	117167030	117167430
chr3	129227338	129227738
chr5	53995438	53995838
chr2	106455922	106456322
chr8	124088017	124088417
chr16	77421629	77422029
chr18	61628136	61628536
chr10	81190060	81190460
chr3	46869817	46870217
chr7	35686435	35686835
chr3	59121052	59121452
chr13	97997515	97997915
chr19	7369519	7369919
chr9	40805188	40805588
chr9	47514353	47514753
chr7	37466809	37467209
chr15	76336044	76336444
chr2	166523149	166523549
chr6	91153731	91154131
chr13	84950845	84951245
chr2	94051941	94052341
chr9	43188687	43189087
chr12	111423573	111423973
chr2	158154757	158155157
chr11	114628222	114628622
chr11	35811513	35811913
chr4	11545859	11546259
chr3	27744778	27745178
chr8	123334318	123334718
chr5	111573447	111573847
chr4	145254470	145254870
chr17	79949941	79950341
chr9	122314952	122315352

## Sheet: HB
HB stage specific enhancers (ATAC sites occuring only in the HB stage, containing 1 or more enhancer positive fragments)
chr13	95547260	95547660
chr16	29990808	29991208
chr1	119472683	119473083
chr12	75720766	75721166
chr1	132918169	132918569
chr4	133022190	133022590
chr4	100779153	100779553
chr7	96002219	96002619
chr4	53771139	53771539
chr4	43978610	43979010
chr19	36896941	36897341
chr17	72733684	72734084
chr5	113664640	113665040
chr8	126547929	126548329
chr4	100842615	100843015
chr10	44443238	44443638
chr5	38365534	38365934
chr6	134038906	134039306
chr17	26368297	26368697
chr15	27998762	27999162
chr8	12992481	12992881
chr15	103011115	103011515
chr11	119558920	119559320
chr19	32258352	32258752
chr5	114608416	114608816
chr4	114483981	114484381
chr18	12391186	12391586
chr6	52252797	52253197
chr8	126787854	126788254
chr19	21727185	21727585
chr15	103337189	103337589
chr16	90423930	90424330
chr2	166776314	166776714
chrX	58019593	58019993
chr18	74190426	74190826
chr19	36818274	36818674
chr11	55383658	55384058
chr17	87503074	87503474
chr2	102420026	102420426
chr5	31610441	31610841
chr7	49091295	49091695
chr19	5782087	5782487
chr1	134083237	134083637
chr4	63389050	63389450
chr6	34344871	34345271
chr14	24629747	24630147
chr5	132974905	132975305
chr13	94130919	94131319
chr1	135970551	135970951
chr18	62947638	62948038
chr8	107245219	107245619
chr2	137729146	137729546
chr18	16709082	16709482
chr15	83248180	83248580
chr15	78956454	78956854
chr2	18031854	18032254
chr1	191880040	191880440
chr2	26588596	26588996
chr8	126162867	126163267
chr11	69484200	69484600
chr8	54079127	54079527
chr13	69585775	69586175
chr17	53596449	53596849
chr7	142548706	142549106
chr19	53657365	53657765
chr17	26951462	26951862
chr12	108546801	108547201
chr14	25237483	25237883
chr6	108695399	108695799
chr5	125056575	125056975
chr18	67128801	67129201
chr12	29050926	29051326
chr14	68197152	68197552
chr19	41663958	41664358
chr6	91196255	91196655
chr4	46452428	46452828
chr4	151986006	151986406
chr6	91655925	91656325
chr15	80171443	80171843
chr19	23136356	23136756
chrX	99358193	99358593
chr15	86085641	86086041
chr8	90323774	90324174
chr1	156263344	156263744
chr18	46530623	46531023
chr8	120006686	120007086
chr6	87797898	87798298
chr11	68780517	68780917
chr6	97355357	97355757
chr4	107998701	107999101
chr11	113748948	113749348
chr17	56727028	56727428
chr16	21239352	21239752
chr19	6285630	6286030
chr2	166608533	166608933
chr5	36839609	36840009
chr14	120303155	120303555
chr15	97948686	97949086
chr17	31330661	31331061
chr2	30057176	30057576
chr9	97172142	97172542
chr2	52624120	52624520
chr10	80097252	80097652
chr8	122277675	122278075
chr6	52532158	52532558
chr12	109500667	109501067
chr7	74550501	74550901
chr15	73854387	73854787
chr2	33705844	33706244
chr9	71750178	71750578
chr9	107724217	107724617
chr5	137211184	137211584
chr17	85800648	85801048
chr14	121023342	121023742
chrX	103305272	103305672
chr6	39268760	39269160
chr4	143330542	143330942
chr2	127511294	127511694
chr7	44427919	44428319
chr1	7020594	7020994
chr4	127400339	127400739
chr15	86204051	86204451
chr2	167563796	167564196
chr10	95245722	95246122
chr7	110773921	110774321
chr12	82085622	82086022
chr8	121073580	121073980
chr11	8585012	8585412
chr8	85430807	85431207
chr11	97661672	97662072
chr7	96651977	96652377
chr11	95682219	95682619
chr4	150346797	150347197
chr19	25143972	25144372
chr19	23042281	23042681
chr6	72221958	72222358
chr8	120959551	120959951
chr11	97825289	97825689
chr17	50316148	50316548
chr2	153651624	153652024
chr11	20466602	20467002
chr9	114747437	114747837
chr15	101122139	101122539
chr1	127458913	127459313
chr4	149990235	149990635
chr5	122520951	122521351
chr9	7959261	7959661
chr19	10278681	10279081
chr12	81273400	81273800
chr10	117515746	117516146
chr5	128524585	128524985
chr18	77631004	77631404
chr9	118881257	118881657
chr8	110249417	110249817
chr5	36444952	36445352
chr6	67129093	67129493
chr4	141185900	141186300
chr9	58458861	58459261
chr4	140159657	140160057
chr18	11097319	11097719
chr12	71433583	71433983
chr6	94009924	94010324
chr5	120436149	120436549
chr9	107409459	107409859
chr4	8217093	8217493
chr16	21248335	21248735
chr4	140181580	140181980
chr14	116837249	116837649
chr6	125355301	125355701
chr9	83636024	83636424
chr11	5892837	5893237
chr7	100854098	100854498
chr8	11317215	11317615
chr11	116996965	116997365
chr14	27071901	27072301
chr10	120763962	120764362
chr12	112241804	112242204
chr2	119744441	119744841
chr2	85131674	85132074
chr4	154952869	154953269
chr8	108348665	108349065
chr2	173257894	173258294
chr11	46062038	46062438
chr1	185774730	185775130
chr12	71840570	71840970
chr15	80024821	80025221
chr15	79308008	79308408
chr6	91028311	91028711
chr11	112345526	112345926
chr16	90921561	90921961
chr9	37144268	37144668
chr8	85405433	85405833
chr5	115534913	115535313
chr5	104406664	104407064
chr4	131400732	131401132
chr5	24747560	24747960
chr8	125782015	125782415
chr1	78726845	78727245
chr14	121494190	121494590
chr4	46071587	46071987
chr7	126093206	126093606
chr9	43224991	43225391
chr7	96353091	96353491
chr18	10935815	10936215
chr2	144441349	144441749
chr8	120548400	120548800
chr12	33021123	33021523
chr14	119005812	119006212
chr10	80358128	80358528
chr1	73758574	73758974
chr9	61909315	61909715
chr9	96491853	96492253
chr14	62798516	62798916
chr17	80096025	80096425
chr7	80156675	80157075
chr9	114576054	114576454
chr5	113627472	113627872
chr2	174288720	174289120
chr5	113119937	113120337
chr12	8337492	8337892
chr7	89957215	89957615
chr2	167675093	167675493
chr8	121313507	121313907
chr13	58469765	58470165
chr13	72120974	72121374
chr15	78839766	78840166
chr17	27836680	27837080
chr8	105385192	105385592
chr16	33840624	33841024
chr5	143509771	143510171
chr8	23451876	23452276
chr6	72724446	72724846
chr3	146130918	146131318
chr11	3955441	3955841
chr15	36374169	36374569
chr4	98094505	98094905
chr15	76667573	76667973
chr19	44683005	44683405
chr9	57807318	57807718
chr13	57450370	57450770
chr5	127310722	127311122
chr4	125933685	125934085
chr1	127679747	127680147
chr2	65038058	65038458
chr10	42192951	42193351
chr2	4338470	4338870
chr4	105282758	105283158
chr11	103712093	103712493
chr2	118659109	118659509
chr1	138504329	138504729
chr19	53653782	53654182
chr1	132130307	132130707
chr12	3823336	3823736
chr9	47422202	47422602
chr13	63911837	63912237
chr8	35815771	35816171
chr13	99969890	99970290
chr16	18577515	18577915
chr5	138715647	138716047
chr2	69612193	69612593
chr6	29707874	29708274
chr17	83308534	83308934
chr14	54445589	54445989
chr1	74915721	74916121
chr2	146262224	146262624
chr4	141295814	141296214
chr9	95433266	95433666
chr5	30734687	30735087
chr11	114866953	114867353
chr15	13034415	13034815
chr6	51168066	51168466
chr18	53595779	53596179
chr13	107861267	107861667
chr9	57882564	57882964
chr9	61576218	61576618
chr9	103636630	103637030
chr8	25392849	25393249
chr8	126641710	126642110
chr7	79797171	79797571
chr2	164426136	164426536
chr11	69706799	69707199
chr11	94415697	94416097
chr13	89747998	89748398
chr10	83060374	83060774
chr10	17680657	17681057
chr13	9796260	9796660
chr11	108928731	108929131
chr9	118421979	118422379
chr10	96502836	96503236
chr11	76265364	76265764
chr7	128391287	128391687
chr17	47877679	47878079
chr6	120700220	120700620
chr10	105189725	105190125
chr8	120563343	120563743
chr5	114146509	114146909
chrX	58042695	58043095
chr12	102546701	102547101
chr1	93176493	93176893
chr11	22598967	22599367
chr4	13775442	13775842
chr8	84429461	84429861
chr17	47914701	47915101
chr7	16845532	16845932
chr9	31121147	31121547
chr1	71681325	71681725
chr2	93647146	93647546
chr2	45091043	45091443
chr1	153746683	153747083
chr17	15423350	15423750
chr1	184260596	184260996
chr11	115344807	115345207
chr4	134678017	134678417
chr2	165999286	165999686
chr13	53447671	53448071
chr7	90059843	90060243
chr1	132164924	132165324
chr11	113519311	113519711
chr5	111123395	111123795
chr1	86300146	86300546
chr16	33705277	33705677
chr3	104770004	104770404
chr1	192815373	192815773
chr10	91542273	91542673
chr5	113158634	113159034
chr14	70837404	70837804
chr10	60783502	60783902
chr11	20033674	20034074
chr3	34728206	34728606
chr11	103666061	103666461
chr11	50622199	50622599
chr16	93423078	93423478
chr9	118486791	118487191
chr4	41658732	41659132
chr14	101781170	101781570
chr8	71720153	71720553
chr12	31376307	31376707
chr9	91350915	91351315
chr5	120567239	120567639
chr15	5145334	5145734
chr15	36639016	36639416
chr17	15848388	15848788
chr11	120707168	120707568
chr11	32553529	32553929
chr16	94335786	94336186
chr11	106885251	106885651
chr2	153036609	153037009
chr17	5021631	5022031
chr8	22534223	22534623
chr11	107001771	107002171
chr1	133048984	133049384
chr4	55183553	55183953
chr14	30650967	30651367
chr11	108897545	108897945
chr17	28362612	28363012
chr3	65962663	65963063
chr12	112502977	112503377
chr1	167228813	167229213
chr2	78788220	78788620
chr7	125829430	125829830
chr2	73277342	73277742
chr13	54296111	54296511
chr4	140419936	140420336
chr4	154797852	154798252
chr8	79030011	79030411
chr4	143065211	143065611
chr4	131341701	131342101
chr10	60865662	60866062
chr2	132180562	132180962
chr1	71488491	71488891
chr15	53224253	53224653
chr5	124247330	124247730
chr9	61337334	61337734
chr12	82470568	82470968
chr12	110375140	110375540
chr17	46613486	46613886
chr15	62147280	62147680
chr7	136038894	136039294
chr3	9788616	9789016
chr12	77938247	77938647
chr1	128551799	128552199
chr15	84239420	84239820
chr1	168582494	168582894
chr2	30687321	30687721
chr16	33053141	33053541
chr14	25516585	25516985
chr9	121443659	121444059
chr2	160058678	160059078
chr14	23902874	23903274
chr4	63971802	63972202
chr11	100991116	100991516
chr5	111652371	111652771
chr16	94164952	94165352
chr3	104943403	104943803
chr8	8274365	8274765
chr3	52044617	52045017
chr7	73139121	73139521
chr8	106558877	106559277
chr13	53563129	53563529
chr7	142026082	142026482
chr17	28345198	28345598
chr19	59171784	59172184
chr8	34281215	34281615
chr10	77522239	77522639
chr8	34804739	34805139
chr11	61004020	61004420
chr2	128332635	128333035
chr13	12036809	12037209
chr19	41360484	41360884
chr17	29211656	29212056
chr18	49946834	49947234
chr5	24609301	24609701
chr2	167841855	167842255
chr6	94176784	94177184
chr14	55857639	55858039
chr9	65613107	65613507
chr4	114578384	114578784
chr8	79374448	79374848
chr4	44232715	44233115
chr1	171230652	171231052
chr17	3286465	3286865
chr1	132318126	132318526
chr11	6411712	6412112
chr19	42307078	42307478
chr7	81995935	81996335
chr11	34061700	34062100
chr2	61815838	61816238
chr2	162682723	162683123
chr5	25059319	25059719
chr1	191435484	191435884
chr5	52908262	52908662
chr1	182472976	182473376
chr7	96718718	96719118
chr11	96902838	96903238
chr12	3911232	3911632
chr11	61696108	61696508
chr3	115641457	115641857
chr3	97890240	97890640
chr16	29758433	29758833
chr9	99872195	99872595
chr5	74920551	74920951
chr8	120894937	120895337
chr11	72407519	72407919
chr14	63239981	63240381
chr10	118993911	118994311
chr8	87984278	87984678
chr19	6270907	6271307
chr11	116922053	116922453
chr10	45229977	45230377
chr9	21405908	21406308
chr16	31935278	31935678
chr16	11063272	11063672
chr10	71302611	71303011
chr8	17834912	17835312
chr2	33812611	33813011
chr3	135555952	135556352
chr4	126301914	126302314
chr7	110629024	110629424
chr6	125422490	125422890
chr4	128947282	128947682
chr4	127000661	127001061
chr9	57389048	57389448
chr17	50644029	50644429
chr5	114571413	114571813
chr10	99286726	99287126
chr16	20722593	20722993
chr11	103808661	103809061
chr4	127989636	127990036
chr16	24441328	24441728
chr11	59141701	59142101
chr16	29844613	29845013
chr10	127614852	127615252
chr13	116443265	116443665
chr3	68576572	68576972
chr12	107942158	107942558
chr6	146488883	146489283
chr12	80115724	80116124
chr11	57711110	57711510
chr10	43686351	43686751
chr1	184716141	184716541
chr9	42532173	42532573
chr17	36982625	36983025
chr6	119485507	119485907
chr6	97144429	97144829
chr2	31822841	31823241
chr5	123381754	123382154
chr5	121966919	121967319
chr10	17600783	17601183
chr1	91043397	91043797
chr4	106785708	106786108
chr11	85827339	85827739
chr16	29730107	29730507
chr2	75086219	75086619
chr10	68013163	68013563
chr3	36155237	36155637
chr2	165748651	165749051
chr4	134606051	134606451
chr3	152797379	152797779
chr2	32088628	32089028
chr10	118133015	118133415
chr8	88382219	88382619
chr11	96368880	96369280
chr8	47539992	47540392
chr14	63305818	63306218
chr9	50478714	50479114
chr18	11205104	11205504
chr11	97589251	97589651
chr9	58140081	58140481
chr2	137288233	137288633
chr1	161913510	161913910
chr11	97083642	97084042
chr13	17803363	17803763
chr4	148770553	148770953
chr5	146891130	146891530
chr12	85156254	85156654
chr3	129217223	129217623
chr8	120559683	120560083
chr6	108252717	108253117
chr4	134229090	134229490
chr5	116950489	116950889
chr1	184266109	184266509
chr10	81431410	81431810
chr17	49044259	49044659
chr6	114353654	114354054
chr16	49999668	50000068
chr12	71301592	71301992
chr9	119469661	119470061
chr11	9055935	9056335
chr15	66962427	66962827
chr2	102331404	102331804
chr12	76557052	76557452
chr1	72827386	72827786
chr4	142060899	142061299
chr4	136867679	136868079
chr17	47768906	47769306
chr2	151991647	151992047
chr11	117338493	117338893
chr15	82130599	82130999
chr2	33552628	33553028
chr2	57329222	57329622
chr10	61965389	61965789
chr7	133078931	133079331
chr11	78434089	78434489
chr4	139818141	139818541
chr18	84930437	84930837
chr2	35615979	35616379
chr9	61461316	61461716
chr18	75492906	75493306
chr1	191454637	191455037
chr10	37345422	37345822
chr2	160446525	160446925
chr3	68660820	68661220
chr11	116664115	116664515
chr5	122770971	122771371
chr12	25228763	25229163
chr11	53781361	53781761
chr11	71550888	71551288
chr10	95720189	95720589
chr12	33253025	33253425
chr6	65165139	65165539
chr9	110725768	110726168
chr8	116958585	116958985
chr4	124652975	124653375
chr5	131584194	131584594
chr13	54912791	54913191
chr14	72389639	72390039
chr12	13207829	13208229
chr5	140007888	140008288
chr8	89054123	89054523
chr3	89868372	89868772
chr12	71645929	71646329
chr1	128532663	128533063
chr12	79657721	79658121
chr2	169804360	169804760
chr10	81359049	81359449
chr17	87473604	87474004
chr1	168358205	168358605
chr10	85637559	85637959
chr3	89878364	89878764
chr10	61991599	61991999
chr17	84157452	84157852
chr1	59573733	59574133
chr4	134601287	134601687
chr10	79900949	79901349
chr4	133898143	133898543
chr4	120212833	120213233
chr2	165141385	165141785
chr4	40800657	40801057
chr13	43496711	43497111
chr2	28545981	28546381
chr2	27125939	27126339
chr2	91629714	91630114
chr5	67446513	67446913
chr9	21250075	21250475
chr11	8519699	8520099
chr8	33931168	33931568
chr11	50852380	50852780
chr19	59461836	59462236
chr9	61279027	61279427
chr18	34162922	34163322
chr7	84001025	84001425
chr13	41020559	41020959
chr13	54829440	54829840
chr17	29331175	29331575
chr13	110189853	110190253
chr13	38404967	38405367
chr8	13229093	13229493
chr3	127458307	127458707
chr19	53032059	53032459
chr6	91650998	91651398
chr11	114165699	114166099
chr15	30061654	30062054
chr6	84228681	84229081
chr3	36773976	36774376
chr8	11062473	11062873
chr14	27643100	27643500
chr4	54945865	54946265
chr1	89935670	89936070
chr4	115728683	115729083
chr16	31235443	31235843
chr2	74746646	74747046
chr4	134060065	134060465
chr1	136405403	136405803
chr2	26198381	26198781
chr7	82012200	82012600
chr15	85207845	85208245
chr8	92303587	92303987
chr1	58341626	58342026
chr14	87566272	87566672
chr16	87443183	87443583
chr6	137796857	137797257
chr4	44252491	44252891
chr18	77709407	77709807
chr8	65895658	65896058
chr17	47479650	47480050
chr18	38440504	38440904
chr10	85510457	85510857
chr12	107979865	107980265
chr8	25070487	25070887
chr19	53428375	53428775
chr5	119643793	119644193
chr11	103804626	103805026
chr14	45565558	45565958
chrX	74244700	74245100
chr9	61369352	61369752
chr8	57314170	57314570
chr1	191641500	191641900
chr5	147722658	147723058
chr5	110363716	110364116
chr16	31631136	31631536
chr1	153049823	153050223
chr5	111542150	111542550
chr11	75274975	75275375
chr12	9050802	9051202
chr12	79890924	79891324
chr8	84784850	84785250
chr7	117472358	117472758
chr12	85532691	85533091
chr3	131105939	131106339
chr8	8893014	8893414
chr13	89767433	89767833
chr15	84393448	84393848
chr10	26371405	26371805
chr12	84843409	84843809
chr3	41423227	41423627
chr15	93514003	93514403
chr14	70884013	70884413
chr14	65378443	65378843
chr1	153096307	153096707
chr13	97365561	97365961
chr5	120677523	120677923
chr8	36177776	36178176
chr9	48987425	48987825
chr4	45789533	45789933
chr2	25167637	25168037
chr7	49476629	49477029
chr11	20158972	20159372
chr8	116871807	116872207
chr7	125723471	125723871
chr2	31876511	31876911
chr11	113192041	113192441
chr14	57534784	57535184
chr8	121698198	121698598
chr6	32482545	32482945
chr8	75013533	75013933
chr7	78155214	78155614
chr5	134544885	134545285
chr10	17656822	17657222
chr4	31957741	31958141
chr5	113796935	113797335
chr7	98840700	98841100
chr4	131076611	131077011
chr11	24363759	24364159
chr13	54602558	54602958
chr8	70868559	70868959
chr4	131438863	131439263
chr18	82871062	82871462
chr8	120229534	120229934
chr19	41841144	41841544
chr8	88823811	88824211
chr11	36000474	36000874
chr12	84620581	84620981
chr7	113823345	113823745
chr10	25140170	25140570
chr3	152106813	152107213
chr6	115968215	115968615
chr9	20509686	20510086
chr1	194627656	194628056
chr2	172924982	172925382
chr17	86267375	86267775
chr9	121600967	121601367
chr1	85899451	85899851
chr5	119660604	119661004
chr4	103933630	103934030
chr14	114952191	114952591
chr11	84807940	84808340
chr9	110949100	110949500
chr7	30467225	30467625
chr8	87961910	87962310
chr16	38476378	38476778
chr5	36807177	36807577
chr15	59097848	59098248
chr11	84549223	84549623
chr9	56531953	56532353
chr15	86284014	86284414
chr10	81346650	81347050
chr8	82689323	82689723
chr14	105522301	105522701
chr15	53558141	53558541
chr12	109951951	109952351
chr4	121002677	121003077
chr11	24370448	24370848
chr8	8482273	8482673
chr8	121461148	121461548
chr5	124536810	124537210
chr15	102270437	102270837
chr2	65175336	65175736
chr3	138654932	138655332
chr6	34868827	34869227
chr11	117112744	117113144
chr17	44609026	44609426
chr14	27066350	27066750
chr11	118744822	118745222
chr19	10413660	10414060
chr4	133189408	133189808
chr4	143014901	143015301
chr3	87160944	87161344
chr14	24242585	24242985
chr19	15732481	15732881
chr3	87953395	87953795
chr5	52614684	52615084
chr17	14207254	14207654
chrX	143030802	143031202
chr15	100074710	100075110
chr11	69474737	69475137
chr17	27679196	27679596
chr1	89922836	89923236
chr11	78163826	78164226
chr10	75104025	75104425
chr9	42827866	42828266
chr11	35169185	35169585
chr15	97837459	97837859
chr19	30461819	30462219
chr1	59484926	59485326
chr5	5354029	5354429
chr19	24253824	24254224
chr2	119218539	119218939
chr11	112728105	112728505
chr5	108692200	108692600
chr3	89808525	89808925
chr16	91740708	91741108
chr12	79534745	79535145
chr12	4357106	4357506
chr10	60471783	60472183
chr9	54784000	54784400
chr10	12915765	12916165
chr11	57671380	57671780
chr18	53265521	53265921
chr18	61336564	61336964
chr17	6861493	6861893
chr14	33246269	33246669
chr8	120383725	120384125
chr8	91765343	91765743
chr13	53233769	53234169
chr7	46454446	46454846
chr5	65745416	65745816
chr6	73014466	73014866
chr18	56756074	56756474
chr11	53522986	53523386
chr4	155122507	155122907
chr6	145062722	145063122
chr13	53558849	53559249
chr1	153915735	153916135
chr2	180890415	180890815
chr10	75850955	75851355
chr11	99063363	99063763
chr4	120248902	120249302
chr2	174802075	174802475
chr4	139756913	139757313
chr11	19851251	19851651
chr10	120744334	120744734
chr12	112194916	112195316
chr2	165982467	165982867
chr8	89541168	89541568
chr18	79007368	79007768
chr13	43837728	43838128
chr4	134436684	134437084
chr5	41894350	41894750
chr11	52888129	52888529
chr13	43245123	43245523
chrX	101908059	101908459
chr2	79647067	79647467
chr11	111577982	111578382
chr11	116354436	116354836
chr8	120465688	120466088
chr9	75319393	75319793
chr10	85114379	85114779
chr3	141549685	141550085
chr11	68223699	68224099
chr1	136033038	136033438
chr2	85140787	85141187
chr9	21944267	21944667
chr8	105313997	105314397
chr8	11385271	11385671
chr6	99030249	99030649
chr17	56751441	56751841
chr4	107349481	107349881
chr2	37781883	37782283
chr17	86622626	86623026
chr11	85453960	85454360
chr5	122991357	122991757
chr2	28578023	28578423
chr17	34572340	34572740
chr8	36677912	36678312
chr2	35677907	35678307
chrX	73871938	73872338
chr12	79661275	79661675
chr4	141458240	141458640
chr2	133158198	133158598
chr7	118883656	118884056
chr9	106450645	106451045
chr18	73971045	73971445
chr4	43425634	43426034
chr2	93772287	93772687
chr14	121779759	121780159
chr4	125780813	125781213
chr12	112163845	112164245
chr6	126824047	126824447
chr5	131813284	131813684
chr7	110731386	110731786
chr9	87556590	87556990
chr1	77440689	77441089
chr14	70000821	70001221
chr1	119397883	119398283
chr6	31587613	31588013
chr4	114913533	114913933
chr11	118009663	118010063
chr15	86484786	86485186
chr12	33955888	33956288
chr17	4738866	4739266
chr2	27641042	27641442
chr14	11905468	11905868
chr8	107226202	107226602
chr4	107961945	107962345
chr18	66475397	66475797
chr14	122482186	122482586
chr17	49029855	49030255
chr11	53493522	53493922
chr3	58135975	58136375
chr12	80111194	80111594
chr1	133367610	133368010
chr4	9847310	9847710
chr9	118915230	118915630
chr19	5849056	5849456
chr8	117539628	117540028
chr15	61789865	61790265
chr12	84752282	84752682
chr17	11981754	11982154
chr14	84446946	84447346
chr9	103145279	103145679
chr15	78683587	78683987
chr5	128976376	128976776
chr4	55203739	55204139
chr9	107444985	107445385
chr5	36946499	36946899
chr8	111516549	111516949
chr4	55924498	55924898
chr6	39787808	39788208
chr16	12259243	12259643
chr13	56769509	56769909
chr13	104084762	104085162
chr8	128362631	128363031
chr12	8496243	8496643
chr9	58578678	58579078
chr9	107450276	107450676
chr8	13948340	13948740
chr5	142807667	142808067
chr9	83434503	83434903
chr9	120905665	120906065
chr8	122296202	122296602
chr2	170586762	170587162
chr14	21524119	21524519
chr5	111823561	111823961
chr8	105840292	105840692
chr7	40874628	40875028
chr1	167888799	167889199
chr15	99860036	99860436
chr6	34188055	34188455
chr10	122931460	122931860
chr8	35452840	35453240
chr2	179769814	179770214
chr2	173307047	173307447
chr6	97429539	97429939
chr9	29531163	29531563
chr9	64017032	64017432
chr14	86786876	86787276
chr5	138734319	138734719
chr7	81312738	81313138
chr2	33315176	33315576
chr14	54103149	54103549
chr17	24212151	24212551
chr18	80992392	80992792
chr1	84851918	84852318
chr5	37901889	37902289
chr8	88719621	88720021
chr14	101602802	101603202
chr1	40665894	40666294
chr12	33157860	33158260
chr5	146729668	146730068
chr9	102689401	102689801
chr6	32388359	32388759
chr6	39739550	39739950
chr17	83964474	83964874
chr1	119071237	119071637
chr16	15384069	15384469
chr8	120304012	120304412
chr8	119505467	119505867
chr5	113041556	113041956
chr1	185038172	185038572
chr3	103538165	103538565
chr12	83411883	83412283
chr6	91268228	91268628
chr16	10399118	10399518
chr11	65816241	65816641
chr11	113898687	113899087
chr9	7902269	7902669
chr7	29430655	29431055
chr9	107983256	107983656
chr4	139089271	139089671
chr8	84570176	84570576
chr7	100916721	100917121
chr2	179728767	179729167
chr8	128562591	128562991
chr4	139993075	139993475
chr6	53212045	53212445
chr4	142071619	142072019
chr1	156961461	156961861
chr17	56287807	56288207
chr7	4748293	4748693
chr16	29820242	29820642
chr11	114657755	114658155
chr9	107451970	107452370
chr8	93889096	93889496
chr5	120436917	120437317
chr15	82140398	82140798
chr14	101733845	101734245
chr11	119374191	119374591
chr6	97506194	97506594
chr18	65515864	65516264
chr6	83151616	83152016
chr17	83732778	83733178
chr3	136813840	136814240
chr11	81926438	81926838
chr8	32064575	32064975
chr11	77934061	77934461
chr18	24420054	24420454
chr4	137739161	137739561
chr12	109436245	109436645
chr14	67864522	67864922
chr13	34241989	34242389
chr7	136611162	136611562
chr8	88650912	88651312
chr6	30711328	30711728
chr10	59934107	59934507
chr13	37830960	37831360
chr8	47833899	47834299
chr5	146705960	146706360
chr11	101801281	101801681
chr12	57549284	57549684
chr3	145813747	145814147
chr14	45074998	45075398
chr2	70669880	70670280
chr11	88560703	88561103
chr2	26486697	26487097
chr4	138404839	138405239
chr12	118096408	118096808
chr9	108274960	108275360
chr2	33700617	33701017
chr5	118563594	118563994
chr7	84254281	84254681
chr17	28380333	28380733
chr1	71945727	71946127
chr11	118337565	118337965
chr11	69332038	69332438
chr12	17449711	17450111
chr11	36220498	36220898
chr11	115229521	115229921
chr12	110115727	110116127
chr5	92888619	92889019
chr19	41676438	41676838
chr14	33476051	33476451
chr4	58577560	58577960
chr4	150025488	150025888
chr3	50881661	50882061
chr8	26971459	26971859
chr8	120012893	120013293
chr12	105854636	105855036
chr2	153132203	153132603
chr8	11379794	11380194
chr8	121359191	121359591
chr2	117109336	117109736
chr17	45680573	45680973
chr7	29317558	29317958
chr15	99084239	99084639
chr12	105556458	105556858
chr2	33631673	33632073
chr9	37434669	37435069
chr19	5750884	5751284
chr2	168831594	168831994
chr4	133281971	133282371
chr14	34661559	34661959
chr2	133138961	133139361
chr5	131783264	131783664
chr1	131431785	131432185
chr1	170963333	170963733
chr11	105448590	105448990
chr1	34462835	34463235
chr1	71583363	71583763
chr1	187031712	187032112
chr12	13188246	13188646
chr5	131802417	131802817
chr12	70633289	70633689
chr2	133136473	133136873
chr15	86070978	86071378
chr7	139906753	139907153
chr10	24591098	24591498
chr13	20115458	20115858
chr11	101269529	101269929
chr9	107714460	107714860
chr8	115531990	115532390
chr2	93567720	93568120
chr12	84857726	84858126
chr15	7683530	7683930
chr8	107227150	107227550
chr2	27834437	27834837
chr4	120304573	120304973
chr12	104501707	104502107
chr19	53571075	53571475
chrX	41692093	41692493
chr5	125137292	125137692
chr13	42049440	42049840
chr2	113595479	113595879
chr10	78135032	78135432
chr11	83914603	83915003
chr10	9525243	9525643

## Sheet: HE1
HE1 stage specific enhancers (ATAC sites occuring only in the HE1 stage, containing 1 or more enhancer positive fragments)
chr1	93835913	93836313
chr10	19115857	19116257
chr1	60572219	60572619
chr19	56688937	56689337
chr11	68911801	68912201
chr5	58106745	58107145
chr4	62603541	62603941
chr5	142841406	142841806
chr14	77346124	77346524
chr5	9068880	9069280
chr19	6546059	6546459
chr3	84723796	84724196
chr11	104640831	104641231
chr2	132106058	132106458
chr3	152122115	152122515
chr15	86189032	86189432
chr14	45539699	45540099
chr10	111842135	111842535
chr2	59726178	59726578
chr9	110616938	110617338
chr8	124872691	124873091
chr11	48820285	48820685
chr5	151056937	151057337
chr12	85380268	85380668
chr6	31122942	31123342
chr3	28820607	28821007
chr16	55898589	55898989
chr4	87451285	87451685
chr19	10012686	10013086
chr4	46607635	46608035
chr5	111465938	111466338
chr10	70099011	70099411
chr7	6784416	6784816
chr1	184066062	184066462
chr11	50396847	50397247
chr9	30815014	30815414
chr10	120751910	120752310
chr3	65151777	65152177
chr5	105527904	105528304
chr1	194945385	194945785
chr7	75700689	75701089
chr11	8759833	8760233
chr14	62295679	62296079
chr2	60922331	60922731
chr8	15601575	15601975
chr5	54180109	54180509
chr9	107628723	107629123
chr19	29238251	29238651
chr5	106956422	106956822
chr4	86902242	86902642
chr6	127147652	127148052
chr12	16920486	16920886
chr1	136733132	136733532
chr5	36075162	36075562
chr13	46883456	46883856
chr1	131287321	131287721
chr18	54668525	54668925
chr10	24625106	24625506
chr17	63678225	63678625
chr11	55453582	55453982
chr10	61069217	61069617
chr14	28181414	28181814
chr6	6692077	6692477
chr5	67301721	67302121
chr5	119706600	119707000
chr13	91206157	91206557
chr13	12188564	12188964
chr18	4548374	4548774
chr15	78834239	78834639
chr9	48817335	48817735
chr19	26811597	26811997
chr8	8452172	8452572
chr15	78276105	78276505
chr9	21244241	21244641
chr4	57048737	57049137
chr19	18603049	18603449
chr4	119836098	119836498
chr14	31408014	31408414
chr2	168583541	168583941
chr1	153033094	153033494
chr17	84145844	84146244
chr18	12258356	12258756
chr16	91477997	91478397
chr10	68248663	68249063
chr9	58442249	58442649
chr4	100039822	100040222
chr1	169438684	169439084
chr18	6254971	6255371
chr2	3292084	3292484
chr16	29883596	29883996
chr13	45576185	45576585
chr9	103709698	103710098
chr12	59198815	59199215
chr1	44398059	44398459
chr17	66315482	66315882
chr19	10177105	10177505
chr10	19255293	19255693
chr5	123694453	123694853
chr2	18473436	18473836
chr9	101292295	101292695
chr5	135884624	135885024
chr2	156783419	156783819
chr6	122344737	122345137
chr2	61585425	61585825
chr7	139266898	139267298
chr2	9583738	9584138
chr5	75185543	75185943
chr18	56358862	56359262
chr5	31920939	31921339
chr12	85185845	85186245
chr2	33207012	33207412
chr8	72720524	72720924
chr19	46899882	46900282
chr11	69849200	69849600
chr5	103814484	103814884
chr13	72209880	72210280
chr2	119491997	119492397
chr17	67171349	67171749
chr11	115615154	115615554
chr4	57308575	57308975
chr5	29864867	29865267
chr11	70193281	70193681
chr2	30590890	30591290
chr13	101632754	101633154
chr5	115152289	115152689
chr8	47915479	47915879
chr7	129524341	129524741
chr17	12773904	12774304
chr7	44420561	44420961
chr5	123607254	123607654
chr4	126130399	126130799
chr7	116456973	116457373
chr8	109958174	109958574
chr3	90451465	90451865
chr17	60645958	60646358
chr5	65457884	65458284
chr15	78835748	78836148
chr10	100059258	100059658
chr19	41674402	41674802
chr8	121346877	121347277
chr6	94742937	94743337
chr3	52048111	52048511
chr19	43920502	43920902
chr1	194687776	194688176
chr14	11584915	11585315
chr9	90235358	90235758
chr8	85429269	85429669
chr4	54833205	54833605
chr11	109081432	109081832
chr17	23777146	23777546
chr9	7749478	7749878
chr2	57156317	57156717
chr9	83398193	83398593
chr1	74381413	74381813
chr2	167866737	167867137
chr1	191559801	191560201
chr2	5636827	5637227
chr13	60620445	60620845
chr5	36385084	36385484
chrX	101729974	101730374
chr6	83597961	83598361
chr6	85444586	85444986
chr2	168762207	168762607
chr4	120203378	120203778
chr17	31931414	31931814
chr16	34930188	34930588
chr18	34390831	34391231
chr2	12011476	12011876
chr2	161338920	161339320
chr5	111509768	111510168
chr12	32343507	32343907
chr12	24746869	24747269
chr11	46065348	46065748
chr5	111880154	111880554
chr15	78351948	78352348
chr12	16831087	16831487
chr5	63932253	63932653
chr2	27084061	27084461
chr2	156202805	156203205
chr12	102173535	102173935
chr17	44631998	44632398
chr11	35877634	35878034
chr11	121745513	121745913
chr14	77011808	77012208
chr2	83700989	83701389
chr8	111059092	111059492
chr8	87835575	87835975
chr13	103363201	103363601
chr14	46915516	46915916
chr16	32124666	32125066
chr16	45871455	45871855
chr13	88651083	88651483
chr11	64240618	64241018
chr9	62818299	62818699
chr2	159592823	159593223
chr3	79989845	79990245
chr7	123244576	123244976
chr17	80088147	80088547
chr17	50049706	50050106
chr17	79451482	79451882
chr6	48451501	48451901
chr7	132358204	132358604
chr7	122873413	122873813
chr6	126752432	126752832
chr7	135597850	135598250
chr16	76225056	76225456
chr4	11235497	11235897
chr14	66990579	66990979
chr4	137079663	137080063
chr4	119958750	119959150
chr14	65163659	65164059
chr3	41384462	41384862
chr2	34762891	34763291
chr14	72770214	72770614
chr15	103342428	103342828
chr6	137138298	137138698
chr2	127136899	127137299
chr18	80261406	80261806
chr4	138414736	138415136
chr3	57541174	57541574
chr12	85233444	85233844
chr11	104631348	104631748
chr14	30324992	30325392
chr5	53543455	53543855
chr17	83400118	83400518
chr7	123082219	123082619
chr4	128724193	128724593
chrX	107160682	107161082
chrX	99052154	99052554
chr6	125481914	125482314
chr12	4864052	4864452
chr10	87488751	87489151
chr8	122783618	122784018
chr3	34742454	34742854
chr12	79830626	79831026
chr1	92761456	92761856
chr2	90965533	90965933
chr13	44321265	44321665
chr8	123348277	123348677
chr12	111465625	111466025
chr8	128219550	128219950
chr9	3976787	3977187
chr10	13303862	13304262
chr7	139259555	139259955
chr8	114473575	114473975
chr7	109637308	109637708
chr7	132181242	132181642
chr9	122084222	122084622
chr9	67011597	67011997
chr17	5537178	5537578
chr17	27562122	27562522
chr2	171597726	171598126
chr16	13366842	13367242
chr10	116243378	116243778
chr4	115743040	115743440
chr7	29512016	29512416
chr9	21153678	21154078
chr4	132608236	132608636
chr11	117982433	117982833
chr5	113925702	113926102
chr8	13747612	13748012
chr11	115809248	115809648
chr5	51882215	51882615
chr8	36586028	36586428
chr11	70021352	70021752
chr17	65740147	65740547
chr14	31669241	31669641
chr18	26015070	26015470
chr12	85992023	85992423
chr7	80057433	80057833
chr4	82062696	82063096
chr9	29735862	29736262
chr6	71962709	71963109
chr8	125666288	125666688
chr1	38103819	38104219
chr18	80041720	80042120
chr11	100721178	100721578
chr2	38536333	38536733
chr12	55443132	55443532
chr2	172399952	172400352
chr15	50791868	50792268
chr9	73317197	73317597
chr11	32706630	32707030
chr1	191662207	191662607
chr17	34965616	34966016
chr11	89051819	89052219
chr11	115969175	115969575
chr8	125084267	125084667
chr16	16219850	16220250
chr10	8912311	8912711
chr19	46215459	46215859
chr16	12032471	12032871
chr2	102002915	102003315
chr2	29784278	29784678
chr5	57778101	57778501
chr11	88156264	88156664
chr3	97312031	97312431
chr17	5819301	5819701
chr8	70005262	70005662
chr5	110523001	110523401
chr4	134669921	134670321
chr5	143470788	143471188
chr13	53187297	53187697
chr2	7089060	7089460
chr12	40458872	40459272
chr12	103099252	103099652
chr1	72593429	72593829
chr11	96410876	96411276
chr1	89555361	89555761
chr13	76410676	76411076
chr11	49624096	49624496
chr8	73198281	73198681
chr4	148313579	148313979
chr12	100475498	100475898
chr11	82016366	82016766
chr13	70476473	70476873
chr17	56153706	56154106
chr3	152304427	152304827
chr1	89467605	89468005
chr16	3934743	3935143
chr14	75045190	75045590
chr3	95047892	95048292
chr5	105975699	105976099
chr2	31180212	31180612
chr1	161896088	161896488
chr9	41170198	41170598
chr15	64185175	64185575
chrX	166232175	166232575
chr8	107621148	107621548
chr1	3994512	3994912
chrX	99531264	99531664
chr3	21938110	21938510
chr10	61370705	61371105
chr5	131486563	131486963
chr12	16006661	16007061
chr5	123040916	123041316
chr3	65315785	65316185
chr16	18161167	18161567
chr15	102450897	102451297
chr2	31025552	31025952
chr4	108782455	108782855
chr16	76566143	76566543
chr9	62367681	62368081
chr6	86343662	86344062
chr8	120641330	120641730
chr12	75897777	75898177
chr9	72651781	72652181
chr15	25396271	25396671
chr4	101182570	101182970
chr10	120646913	120647313
chr3	30301115	30301515
chr14	27319376	27319776
chr6	56913333	56913733
chr4	82304305	82304705
chr13	113734111	113734511
chr9	66511637	66512037
chr11	113806953	113807353
chr1	152594717	152595117
chr4	46371099	46371499
chr8	78656595	78656995
chr11	3981491	3981891
chr8	121465794	121466194
chr3	85842237	85842637
chr2	30716498	30716898
chr10	67742300	67742700
chr12	111187003	111187403
chr1	64088245	64088645
chr17	85596479	85596879
chr1	143728032	143728432
chr1	95636644	95637044
chr7	137765880	137766280
chr10	89703090	89703490
chr17	84044384	84044784
chr19	21780701	21781101
chr14	69181754	69182154
chr19	3669199	3669599
chr19	19696613	19697013
chr3	108373158	108373558
chr16	90706270	90706670
chr7	101628480	101628880
chr8	124954664	124955064
chr18	35873512	35873912
chr10	96875631	96876031
chr9	120675769	120676169
chr10	127596586	127596986
chr8	106850081	106850481
chr14	71297533	71297933
chr14	114913253	114913653
chr1	135623143	135623543
chr10	80367791	80368191
chr6	33859535	33859935
chr19	6288243	6288643
chr17	29465523	29465923
chr1	193048386	193048786
chr1	88988249	88988649
chr8	104219852	104220252
chr16	8823633	8824033
chr19	47508700	47509100
chr4	133748351	133748751
chr11	57474364	57474764
chr14	63880916	63881316
chr12	91869345	91869745
chr7	96374054	96374454
chr13	42828932	42829332
chr4	137234533	137234933
chr5	119646955	119647355
chr13	54101110	54101510
chr9	63674633	63675033
chr3	53059911	53060311
chr6	83008609	83009009
chr2	71096101	71096501
chr3	120064848	120065248
chr2	27572187	27572587
chr9	90198334	90198734
chr18	61550444	61550844
chr11	74786378	74786778
chr1	190438905	190439305
chr5	134049243	134049643
chr1	57573719	57574119
chr18	73746505	73746905
chr7	28593595	28593995
chr11	96497445	96497845
chr11	86828412	86828812
chr3	81915961	81916361
chr1	106581824	106582224
chr2	124379953	124380353
chr5	64834168	64834568
chr11	51949422	51949822
chr17	5846207	5846607
chr10	80385699	80386099
chr4	126958236	126958636
chr7	78526237	78526637
chr6	24348213	24348613
chr16	44313420	44313820
chr3	126744410	126744810
chr13	93418294	93418694
chr2	121583741	121584141
chr2	133150146	133150546
chr14	25208505	25208905
chr15	73443159	73443559
chr14	103742147	103742547
chr8	68157163	68157563
chr17	27781101	27781501
chr15	73864991	73865391
chr2	131140229	131140629
chr9	25075999	25076399
chr7	66591892	66592292
chr11	44606849	44607249
chr12	70627639	70628039
chr15	64542392	64542792
chr13	97800895	97801295
chr5	140194151	140194551
chr10	45686206	45686606
chr10	94295111	94295511
chr5	53078405	53078805
chr12	116389914	116390314
chr13	103144375	103144775
chr9	21324303	21324703
chr11	97594188	97594588
chr3	52843965	52844365
chr6	146979148	146979548
chr16	92039511	92039911
chr9	123940625	123941025
chr2	59587427	59587827
chr10	84665678	84666078
chr3	53225774	53226174
chr8	122187351	122187751
chr13	9061463	9061863
chr8	126852991	126853391
chr18	80196213	80196613
chr16	31526641	31527041
chr3	153765019	153765419
chr11	102438227	102438627
chr10	12787911	12788311
chr11	80486462	80486862
chr1	59580275	59580675
chr15	100236947	100237347
chrX	166291195	166291595
chr8	73099342	73099742
chr2	9867182	9867582
chr6	52211315	52211715
chr12	52854395	52854795
chr14	70020106	70020506
chr6	91883861	91884261
chr5	93130000	93130400
chr11	8579832	8580232
chr12	25303639	25304039
chr8	94767084	94767484
chr2	102407775	102408175
chr8	70564821	70565221
chr6	86346036	86346436
chr18	36518910	36519310
chr1	39256465	39256865
chr3	107772969	107773369
chr2	127323596	127323996
chrX	12133339	12133739
chr10	86116228	86116628
chr8	61583800	61584200
chr11	114834205	114834605
chrX	101882114	101882514
chr1	188914257	188914657
chr17	83167372	83167772
chr6	137793721	137794121
chr19	36165248	36165648
chr2	140790393	140790793
chr8	108781196	108781596
chr2	91953784	91954184
chr19	3419328	3419728
chr17	12205754	12206154
chr2	29422453	29422853
chr7	83806905	83807305
chr15	101123178	101123578
chr5	118321725	118322125
chr13	36089398	36089798
chr1	130734439	130734839
chr7	130827393	130827793
chr4	102574349	102574749
chr11	118324558	118324958
chr2	34030861	34031261
chr17	12734322	12734722
chr2	93524530	93524930
chr1	91013751	91014151
chr18	47132970	47133370
chr16	19969524	19969924
chr17	83654560	83654960
chr4	155164509	155164909
chr14	10322983	10323383
chr18	76007845	76008245
chr12	86833714	86834114
chr8	35599825	35600225
chr9	63742867	63743267
chr8	124421407	124421807
chr15	79879262	79879662
chr1	119510839	119511239
chr12	85736213	85736613
chr7	65630627	65631027
chr7	139468349	139468749
chr6	38965626	38966026
chr6	72025491	72025891
chr14	86825688	86826088
chr14	31768538	31768938
chr7	100918165	100918565
chr10	8132719	8133119
chr4	150540390	150540790
chr4	66856984	66857384
chr7	3193957	3194357
chr2	103019019	103019419
chrX	168906949	168907349
chr9	71684195	71684595
chr13	13576360	13576760
chr11	17460925	17461325
chr12	52835450	52835850
chr1	77300998	77301398
chr7	123413778	123414178
chr8	117536925	117537325
chr4	59160997	59161397
chr2	153494407	153494807
chr18	88927038	88927438
chr1	84614640	84615040
chr5	101326169	101326569
chr10	60800645	60801045
chr11	117541625	117542025
chr12	84203238	84203638
chr14	64979623	64980023
chr17	30474630	30475030
chr10	20492534	20492934
chr7	122716238	122716638
chr3	79168113	79168513
chr17	75440519	75440919
chr15	79409040	79409440
chr13	109759721	109760121
chr11	51940483	51940883
chr4	116679193	116679593
chr8	106518716	106519116
chr17	7143903	7144303
chr15	36004320	36004720
chr9	54071156	54071556
chr5	53055795	53056195
chr9	46110676	46111076
chr8	104121752	104122152
chr11	116195162	116195562
chr3	38371722	38372122
chr8	73028844	73029244
chr19	33366595	33366995
chr10	60816849	60817249
chr12	84222545	84222945
chr1	131003306	131003706
chr1	137096825	137097225
chr19	37837973	37838373
chr16	92423420	92423820
chr15	73743648	73744048
chr2	22822316	22822716
chr7	109613765	109614165
chr8	3408357	3408757
chr7	65963073	65963473
chr8	34662536	34662936
chr11	51647319	51647719
chr1	12734413	12734813
chr12	31246673	31247073
chr3	52383361	52383761
chr7	43349628	43350028
chr3	36340812	36341212
chr12	118814528	118814928
chr17	43647806	43648206
chr7	110797744	110798144
chr17	75067371	75067771
chr4	151944182	151944582
chr6	137144939	137145339
chr17	46115577	46115977
chr14	31188934	31189334
chr12	80032498	80032898
chr1	128441063	128441463
chr14	59554914	59555314
chr14	104473030	104473430
chr8	128267276	128267676
chr7	65021301	65021701
chr9	41365263	41365663
chr11	81158904	81159304
chr7	117474285	117474685
chr5	111648996	111649396
chr2	102671863	102672263
chr2	137109885	137110285
chr13	95598407	95598807
chr6	22350151	22350551
chr11	68032486	68032886
chr6	51533805	51534205
chr2	127453774	127454174
chr5	115187531	115187931
chr8	106376955	106377355
chr12	113142579	113142979
chr7	110268462	110268862
chr10	78429199	78429599
chr13	102451226	102451626
chr1	77846112	77846512
chr15	72908714	72909114
chr15	73471164	73471564
chr13	113484096	113484496
chr2	75643184	75643584
chr12	33180428	33180828
chr7	128542497	128542897
chr5	121704831	121705231
chr5	66699927	66700327
chr6	94405383	94405783
chr4	69760182	69760582
chr10	59254977	59255377
chr16	14112215	14112615
chr1	184061398	184061798
chr12	80115282	80115682
chr7	58442553	58442953
chr11	79046759	79047159
chr7	119906539	119906939
chr15	7037572	7037972
chr17	25642063	25642463
chr6	100336616	100337016
chr4	144913701	144914101
chr10	116297802	116298202
chr5	111393798	111394198
chr5	96322888	96323288
chr7	143013444	143013844
chr4	63503957	63504357
chr14	57343153	57343553
chr16	45893017	45893417
chr8	24242147	24242547
chr5	66603700	66604100
chr18	61321034	61321434
chr10	37349254	37349654
chr18	67258306	67258706
chr4	98819378	98819778
chr14	32861158	32861558
chr1	155989418	155989818
chr14	48134308	48134708
chr3	104997571	104997971
chr2	125696211	125696611
chr2	170132934	170133334
chr19	34841979	34842379
chr18	60718580	60718980
chr10	21679003	21679403
chr11	103383564	103383964
chr5	151112639	151113039
chr19	30117717	30118117
chr15	25577596	25577996
chr13	97503482	97503882
chr7	105628642	105629042
chr10	89439374	89439774
chr18	66243346	66243746
chr10	30423611	30424011
chr1	191277722	191278122
chrX	36136392	36136792
chr8	27083811	27084211
chr8	122242205	122242605
chr19	56664229	56664629
chr3	84319435	84319835
chr9	72703699	72704099
chr8	126661390	126661790
chr16	32062351	32062751
chr4	12017922	12018322
chr16	30827709	30828109
chr7	99547869	99548269
chr11	82019370	82019770
chr1	191438513	191438913
chr8	54821732	54822132
chr2	9717955	9718355
chr16	77602619	77603019
chr12	100127917	100128317
chr19	5851399	5851799
chr10	99396614	99397014
chr6	7848031	7848431
chr4	58647114	58647514
chr11	118404378	118404778
chr2	156742311	156742711
chr2	45351468	45351868
chr5	24034070	24034470
chr9	86233756	86234156
chr5	138724444	138724844
chr5	105301351	105301751
chr13	6517024	6517424
chr15	83410159	83410559
chr1	104838166	104838566
chr12	85959907	85960307
chr16	32853453	32853853
chr4	24780092	24780492
chr7	19932133	19932533
chr17	83962790	83963190
chr5	149376837	149377237
chr14	60664708	60665108
chr10	125845075	125845475
chr4	135436205	135436605
chr11	98933217	98933617
chr12	108700051	108700451
chr4	144977057	144977457
chr1	161046965	161047365
chr2	144123381	144123781
chr14	31132004	31132404
chr3	34216907	34217307
chr15	80693442	80693842
chr4	95398365	95398765
chr6	125497993	125498393
chr13	39256717	39257117
chr13	97533811	97534211
chr6	4456238	4456638
chr13	48566196	48566596
chr5	27659425	27659825
chr11	62669340	62669740
chr8	84458885	84459285
chr9	83546296	83546696
chr19	31751358	31751758
chr2	146441254	146441654
chr19	36227790	36228190
chr17	25064342	25064742
chr5	31016009	31016409
chr6	137713112	137713512
chr4	107055979	107056379
chr6	134994262	134994662
chr18	24864967	24865367
chr15	26523594	26523994
chr5	115897036	115897436
chr11	95093101	95093501
chr11	116416112	116416512
chr4	57588371	57588771
chr1	88971600	88972000
chr2	133418563	133418963
chr14	64834493	64834893
chr10	93297755	93298155
chr6	127854020	127854420
chr16	91363446	91363846
chr1	55571393	55571793
chr15	86169756	86170156
chr1	77585475	77585875
chr5	72175492	72175892
chr9	71805648	71806048
chr12	3414144	3414544
chr12	117755992	117756392
chr11	95079496	95079896
chr4	135567073	135567473
chr3	52296274	52296674
chr15	79951961	79952361
chr8	79384796	79385196
chr5	101090811	101091211
chr4	115071686	115072086
chr3	145886141	145886541
chr8	119902014	119902414
chr7	101068837	101069237
chr8	24519285	24519685
chr15	100628815	100629215
chr14	103840487	103840887
chr8	80337893	80338293
chr6	126823042	126823442
chr2	59622525	59622925
chr1	152368413	152368813
chr14	63962698	63963098
chr8	126591944	126592344
chr8	48316500	48316900
chr12	33000332	33000732
chr1	59609878	59610278
chr5	148998554	148998954
chr17	31994082	31994482
chr4	123237368	123237768
chr7	113214466	113214866
chr8	118393835	118394235
chr8	25503572	25503972
chr17	30540589	30540989
chr17	12297371	12297771
chr6	126105055	126105455
chr1	36255655	36256055
chr18	61336989	61337389
chr12	105519287	105519687
chr14	76229216	76229616
chr9	106353768	106354168
chr5	107012040	107012440
chr12	118649164	118649564
chr14	21082860	21083260
chr2	158682953	158683353
chr14	39125675	39126075
chr9	56544604	56545004
chr8	68707287	68707687
chr16	90443773	90444173
chr11	97657184	97657584
chr7	100302375	100302775
chr5	33671664	33672064
chr3	86845543	86845943
chr4	134378610	134379010
chr1	52758207	52758607
chr14	65970424	65970824
chr2	125125793	125126193
chr2	167254238	167254638
chr1	192786192	192786592
chr7	82422480	82422880
chr6	52578276	52578676
chr2	146262797	146263197
chr17	26382147	26382547
chr5	114806005	114806405
chr9	100183941	100184341
chr2	36032854	36033254
chr7	142393116	142393516
chr2	83728370	83728770
chr5	57768628	57769028
chr19	47461425	47461825
chr6	112570467	112570867
chr19	30490926	30491326
chr2	169734120	169734520
chr8	121385550	121385950
chr3	51849450	51849850
chr2	24503135	24503535
chr3	21962409	21962809
chr12	8418965	8419365
chr6	59185240	59185640
chr7	130890791	130891191
chr8	104421136	104421536
chr7	110164134	110164534
chr4	150379754	150380154
chr7	98883306	98883706
chr17	84061648	84062048
chr19	42166109	42166509
chr8	32218911	32219311
chr5	32706291	32706691
chr8	123343436	123343836
chr15	67360542	67360942
chr14	54596381	54596781
chr6	16524457	16524857
chr4	62348199	62348599
chr2	92627602	92628002
chr8	36926050	36926450
chr5	118659669	118660069
chr3	108147844	108148244
chr11	5528096	5528496
chr1	172501883	172502283
chr4	133391175	133391575
chr10	83970609	83971009
chr2	122572421	122572821
chrX	94562530	94562930
chr1	89121502	89121902
chr16	72722058	72722458
chr8	10965428	10965828
chr9	43603811	43604211
chr12	77058665	77059065
chr2	26423038	26423438
chr5	147786821	147787221
chr15	37724148	37724548
chr11	98968655	98969055
chr6	146079308	146079708
chr3	14889970	14890370
chr11	115832511	115832911
chr5	144869670	144870070
chr4	123225986	123226386
chr2	5044304	5044704
chr6	17811111	17811511
chr17	44202990	44203390
chr8	68520393	68520793
chr2	117017828	117018228
chr5	89861166	89861566
chr17	80825952	80826352
chr9	66988792	66989192
chr17	31982778	31983178
chr8	125254835	125255235
chr4	139587354	139587754
chrX	73566527	73566927
chr4	82186026	82186426
chr14	61376153	61376553
chr1	155093529	155093929
chr12	83947239	83947639
chr15	46125638	46126038
chr11	90129868	90130268
chr5	91258422	91258822
chr4	133903434	133903834
chr9	113743288	113743688
chr13	64402461	64402861
chr2	165758497	165758897
chr3	56216404	56216804
chr4	137820661	137821061
chr3	51859301	51859701
chr9	66876588	66876988
chr2	29438524	29438924
chr11	59656057	59656457
chr10	12919271	12919671
chr7	125756736	125757136
chr5	92198301	92198701
chr18	32564456	32564856
chr8	118350162	118350562
chr5	133900771	133901171
chr5	107466465	107466865
chr9	116228483	116228883
chr2	32734878	32735278
chr2	31168965	31169365
chr8	119580683	119581083
chr2	165340103	165340503
chrX	95600580	95600980
chr10	108510237	108510637
chr2	93199449	93199849
chr11	98409396	98409796
chrX	161952002	161952402
chr11	50179004	50179404
chr18	53235940	53236340
chr6	54866784	54867184
chr3	138917178	138917578
chr10	93095256	93095656
chr13	95646753	95647153
chr1	179828850	179829250
chr1	172024130	172024530
chr9	30940287	30940687
chr11	105459924	105460324
chr3	63297770	63298170
chr1	194746138	194746538
chr4	155488179	155488579
chr19	56394124	56394524
chr4	138344870	138345270
chr12	12356349	12356749
chr7	80442524	80442924
chr7	125559067	125559467
chr8	126094560	126094960
chr6	31081977	31082377
chr10	86060265	86060665
chr15	36854833	36855233
chrX	134622969	134623369
chr8	120575809	120576209
chr3	107484336	107484736
chr13	30228833	30229233
chr14	47351007	47351407
chr18	57805223	57805623
chr5	93153531	93153931
chr3	58145976	58146376
chr8	64582684	64583084
chr15	50703850	50704250
chr14	19867591	19867991
chr11	64046606	64047006
chr5	24860308	24860708
chr13	49306963	49307363
chr12	12791983	12792383
chr14	19713041	19713441
chr7	81074524	81074924
chr2	60278277	60278677
chr8	68673875	68674275
chr6	146527569	146527969
chr15	50698379	50698779
chr4	33282403	33282803
chr17	24765116	24765516
chr1	184744918	184745318
chr13	94159060	94159460
chr13	115124298	115124698
chr3	27719005	27719405
chr16	57856609	57857009
chr3	153692565	153692965
chr2	19646921	19647321
chr13	89398268	89398668
chr16	52984190	52984590
chr15	61517331	61517731
chr2	37784464	37784864
chrX	73582688	73583088
chr12	52950696	52951096
chr4	139580940	139581340
chr9	65211556	65211956
chr15	12114531	12114931
chr17	28698173	28698573
chr3	87983113	87983513
chr16	92554265	92554665
chr3	102221092	102221492
chr2	60369506	60369906
chr10	108378040	108378440
chr17	73067415	73067815
chr2	168491707	168492107
chrX	101957433	101957833
chr10	128921768	128922168
chr18	67998760	67999160
chr11	113729896	113730296
chr17	30465068	30465468
chr7	16783364	16783764
chr8	120126719	120127119
chr3	84429278	84429678
chr4	100664884	100665284
chr10	14596889	14597289
chr2	103592300	103592700
chr8	33883797	33884197
chr10	19122259	19122659
chr3	95667931	95668331
chr7	27650911	27651311
chr1	155138810	155139210
chr8	106527206	106527606
chr2	167586100	167586500
chr15	43179486	43179886
chr18	44521546	44521946
chr10	68212219	68212619
chr8	120493486	120493886
chr8	35842346	35842746
chr8	80177865	80178265
chr10	25129555	25129955
chr5	45295163	45295563
chr4	130797078	130797478
chr9	65157559	65157959
chr2	130728029	130728429
chr14	9245279	9245679
chr3	103419788	103420188
chr7	84188198	84188598
chr8	128843783	128844183
chr18	61614694	61615094
chr2	153469686	153470086
chr11	102208160	102208560
chr12	86955828	86956228
chr2	51223070	51223470
chr15	38702845	38703245
chr6	87005578	87005978
chr17	12737995	12738395
chr2	151533660	151534060
chr11	93963034	93963434
chr8	35440578	35440978
chr10	93138353	93138753
chr12	33334880	33335280
chr13	5345743	5346143
chr16	78511011	78511411
chr18	11999590	11999990
chr3	81377450	81377850
chr5	143001172	143001572
chr16	22661033	22661433
chr15	61532059	61532459
chr12	111726088	111726488
chr4	85559751	85560151
chr4	41636417	41636817
chr3	65135003	65135403
chrX	142584902	142585302
chr4	134639332	134639732
chr7	109576621	109577021
chr16	33922695	33923095
chr13	114735100	114735500
chr4	148925968	148926368
chr16	31592042	31592442
chr9	121058079	121058479
chr15	89480649	89481049
chr18	4336463	4336863
chr18	61046572	61046972
chr1	86586983	86587383
chrX	101993823	101994223
chr3	131828123	131828523
chr7	100946489	100946889
chr4	152100990	152101390
chr8	71498885	71499285
chr2	167940031	167940431
chr1	151118491	151118891
chr14	20834136	20834536
chr4	62704971	62705371
chr18	62121856	62122256
chr2	4501595	4501995
chr12	52625442	52625842
chr2	27437833	27438233
chr17	88611029	88611429
chr8	120225663	120226063
chr18	54985587	54985987
chr15	62128752	62129152
chr2	26153310	26153710
chr4	151971107	151971507
chr5	113964899	113965299
chr8	41013410	41013810
chr7	27609312	27609712
chr1	74309817	74310217
chr8	86902004	86902404
chr14	54190450	54190850
chr8	7489928	7490328
chr10	44685192	44685592
chr2	103906508	103906908
chr11	79008420	79008820
chr6	29245704	29246104
chr13	94569593	94569993
chr5	92079260	92079660
chr2	92523375	92523775
chr11	106659552	106659952
chr10	95465525	95465925
chr1	183320574	183320974
chr19	53800551	53800951
chr10	45783845	45784245
chr17	84408727	84409127
chr11	106820999	106821399
chr18	4653708	4654108
chr9	65010616	65011016
chr1	150027212	150027612
chr14	54412712	54413112
chr11	103224275	103224675
chr13	23396249	23396649
chr10	62335365	62335765
chr2	11914777	11915177
chr2	118287621	118288021
chr11	93988433	93988833
chr10	95213015	95213415
chr2	141337566	141337966
chr13	60337363	60337763
chr7	128388933	128389333
chr7	101965595	101965995
chr4	8822541	8822941
chr5	143271613	143272013
chr15	84743308	84743708
chr1	58722082	58722482
chr11	74880981	74881381
chr17	10038087	10038487

## Sheet: HE2
HE2 stage specific enhancers (ATAC sites occuring only in the HE2 stage, containing 1 or more enhancer positive fragments)
chr7	63522409	63522809
chr10	95449038	95449438
chr13	74025118	74025518
chr3	136794818	136795218
chr2	22861223	22861623
chr5	125052327	125052727
chr14	11585442	11585842
chr5	107466925	107467325
chr8	33849317	33849717
chr3	51375310	51375710
chr1	72006639	72007039
chr2	166820650	166821050
chr8	3464252	3464652
chr1	180862511	180862911
chr4	148806843	148807243
chr10	122005564	122005964
chr2	59721119	59721519
chr2	131530041	131530441
chr15	83483481	83483881
chr12	8636916	8637316
chr8	104103411	104103811
chr11	20613141	20613541
chr6	92776386	92776786
chr7	28593121	28593521
chr5	115569330	115569730
chr13	43216220	43216620
chr2	104172637	104173037
chr13	51842818	51843218
chr10	42633099	42633499
chr5	64380677	64381077
chr13	109657347	109657747
chr19	56566043	56566443
chr2	75054723	75055123
chr12	70969773	70970173
chr7	80444720	80445120
chr5	138997422	138997822
chr2	74995040	74995440
chr10	45546822	45547222
chr11	115219304	115219704
chr3	88623385	88623785
chr12	117745056	117745456
chr15	93216234	93216634
chr9	87618319	87618719
chr11	61409914	61410314
chr15	58410408	58410808
chr7	28470955	28471355
chr7	112244750	112245150
chr4	10072483	10072883
chr6	146436916	146437316
chr9	121247977	121248377
chr1	144006545	144006945
chr9	55544033	55544433
chr4	135942216	135942616
chr2	84504213	84504613
chr8	120526556	120526956
chr1	89921792	89922192
chr15	101209392	101209792
chr1	60007582	60007982
chr8	84682190	84682590
chr5	115900423	115900823
chr7	79432667	79433067
chr1	39973913	39974313
chr17	52162594	52162994
chr15	25916193	25916593
chr9	31446605	31447005
chr10	60269568	60269968
chr12	80745889	80746289
chr5	38632515	38632915
chr3	94260572	94260972
chr11	31615168	31615568
chr3	122423821	122424221
chr5	123682378	123682778
chr7	142056805	142057205
chr8	83626110	83626510
chr9	57773587	57773987
chr2	29466373	29466773
chr12	84855087	84855487
chr2	120158915	120159315
chr4	83211615	83212015
chr11	120588541	120588941
chr9	61289758	61290158
chr6	39334273	39334673
chr11	69117940	69118340
chrX	18254731	18255131
chr1	77213426	77213826
chr14	59643583	59643983
chr6	31088791	31089191
chr1	37678367	37678767
chr2	168458644	168459044
chr3	95707561	95707961
chr1	173408977	173409377
chr7	80386243	80386643
chr3	52688436	52688836
chr15	7925433	7925833
chr11	5415583	5415983
chr16	8736105	8736505
chr13	80902809	80903209
chr4	156128810	156129210
chr1	184471315	184471715
chr18	34980490	34980890
chr11	107455085	107455485
chr6	54058976	54059376
chr9	73121778	73122178
chr4	46811142	46811542
chr5	32607975	32608375
chr16	58498289	58498689
chr2	6085803	6086203
chr18	36404732	36405132
chr1	170962310	170962710
chr9	62497892	62498292
chr2	27573078	27573478
chr2	165944903	165945303
chr11	93987735	93988135
chr2	27687999	27688399
chr4	108173458	108173858
chrX	105926164	105926564
chr8	47300653	47301053
chr1	165630074	165630474
chr8	85076032	85076432
chr15	85709355	85709755
chr13	43775304	43775704
chr18	64414937	64415337
chr10	81027303	81027703
chr19	57521672	57522072
chr7	12961783	12962183
chr9	64784833	64785233
chr10	98494391	98494791
chr8	23086912	23087312
chr5	31758761	31759161
chr13	104074630	104075030
chr8	121301704	121302104
chr8	93908524	93908924
chr7	117161048	117161448
chr5	112573886	112574286
chr11	98314076	98314476
chr2	163531938	163532338
chr7	19006518	19006918
chr16	33110566	33110966
chr10	11362205	11362605
chr13	97573452	97573852
chr16	13197344	13197744
chr13	52085057	52085457
chr7	80582753	80583153
chr1	53993889	53994289
chr10	122882609	122883009
chr12	24789678	24790078
chr4	55098346	55098746
chrX	153202592	153202992
chr11	90664334	90664734
chr8	22228622	22229022
chr4	106287332	106287732
chr13	119242668	119243068
chr2	165852474	165852874
chr14	75060563	75060963
chr6	125447259	125447659
chr12	79864219	79864619
chr10	111880329	111880729
chr12	94744492	94744892
chr10	77199239	77199639
chr19	37543459	37543859
chr1	134065315	134065715
chr11	103147247	103147647
chr3	100439923	100440323
chr4	101254045	101254445
chr2	120631964	120632364
chr10	88376706	88377106
chr11	96410450	96410850
chr4	128642263	128642663
chr19	7513117	7513517
chr11	89206735	89207135
chr11	71774990	71775390
chr18	39091404	39091804
chr3	51737019	51737419
chr5	24882561	24882961
chr16	58501958	58502358
chr16	24433997	24434397
chr6	136554771	136555171
chr1	78215873	78216273
chr2	170507772	170508172
chr9	56777950	56778350
chr16	31290258	31290658
chr6	137127670	137128070
chr10	45584297	45584697
chr17	80933407	80933807
chr10	19515942	19516342
chr8	88630240	88630640
chr6	146080111	146080511
chr15	71240942	71241342
chr15	83076036	83076436
chr3	52269734	52270134
chr8	73094225	73094625
chr17	74245323	74245723
chr6	49208347	49208747
chr7	72391303	72391703
chr2	73004362	73004762
chr9	58441755	58442155
chr10	61374129	61374529
chr11	67608388	67608788
chrX	42152003	42152403
chr5	72904952	72905352
chr10	13065388	13065788
chr15	41832409	41832809
chr6	134041738	134042138
chr2	26516284	26516684
chr10	79838038	79838438
chr9	116676503	116676903
chr11	117541185	117541585
chr14	63903108	63903508
chr16	91592141	91592541
chr7	74459138	74459538
chr4	131743548	131743948
chr7	99946290	99946690
chr4	126155782	126156182
chr15	79768276	79768676
chr18	24052197	24052597
chr9	102631703	102632103
chr11	116187446	116187846
chr5	92842413	92842813
chr11	120630037	120630437

## Sheet: HP
HP stage specific enhancers (ATAC sites occuring only in the HP stage, containing 1 or more enhancer positive fragments)
chr8	123416510	123416910
chr2	173685938	173686338
chr7	111049666	111050066
chr11	55410734	55411134
chr1	136135012	136135412
chr9	72780781	72781181
chr5	149202999	149203399
chr14	55386837	55387237
chr12	76537400	76537800
chr8	128202442	128202842
chr4	11682562	11682962
chr5	129000669	129001069
chr14	63135646	63136046
chr14	121298528	121298928
chr4	119959370	119959770
chr12	84275236	84275636
chr9	108279102	108279502
chr9	44567630	44568030
chr8	110911936	110912336
chr8	72751197	72751597
chr3	136684465	136684865
chr12	33315181	33315581
chr10	127054669	127055069
chr5	108031260	108031660
chr7	31148673	31149073
chr11	69854009	69854409
chr2	130974884	130975284
chr9	55023864	55024264
chr7	75701755	75702155
chr2	166771396	166771796
chr11	57954486	57954886
chr9	20902080	20902480
chr3	97971121	97971521
chr8	12755252	12755652
chr11	19863279	19863679
chr9	99252115	99252515
chr19	12464156	12464556
chr8	115589338	115589738
chr19	53565932	53566332
chr17	43557790	43558190
chr4	145233607	145234007
chr3	153658309	153658709
chr13	20120634	20121034
chr4	132198398	132198798
chr2	152347068	152347468
chr9	118602599	118602999
chr11	32704474	32704874
chr11	31169897	31170297
chr17	83699087	83699487
chr8	105746090	105746490
chr7	142399323	142399723
chr2	11390917	11391317
chr3	68499513	68499913
chr15	9131488	9131888
chr4	114711076	114711476
chr2	49503567	49503967
chr17	86978509	86978909
chrX	36689674	36690074
chr8	119380573	119380973
chr11	62609062	62609462
chr8	46789160	46789560
chr15	86202651	86203051
chr10	80044074	80044474
chr9	44109399	44109799
chr4	11016509	11016909
chr7	24850219	24850619
chr4	125145140	125145540
chr2	25432398	25432798
chr17	83908871	83909271
chr5	140379328	140379728
chr3	122247317	122247717
chr3	105900638	105901038
chr15	84256792	84257192
chr16	78473395	78473795
chr1	90234535	90234935
chr13	81136582	81136982
chr11	107102839	107103239
chr5	134607111	134607511
chr18	47367044	47367444
chr11	20346320	20346720
chr5	124204181	124204581
chr2	102867645	102868045
chr11	83572233	83572633
chr12	76486904	76487304
chr14	25486934	25487334
chr8	90876204	90876604
chr4	119118827	119119227
chr11	70413923	70414323
chr13	41571951	41572351
chr12	32131861	32132261
chr8	13685622	13686022
chr8	72215869	72216269
chr2	129904739	129905139
chr18	56407332	56407732
chr5	124475250	124475650
chr8	73293628	73294028
chr11	32250927	32251327
chr18	65802242	65802642
chr17	46622309	46622709
chr7	139131526	139131926
chr14	98873424	98873824
chr3	84022794	84023194
chr14	55470774	55471174
chr2	152739648	152740048
chr8	122932523	122932923
chr12	112141322	112141722
chr4	32768049	32768449
chr4	124540675	124541075
chr19	7264050	7264450
chr5	76132085	76132485
chr5	137000324	137000724
chr12	108990417	108990817
chr1	156212891	156213291
chr13	107646012	107646412
chr14	21813837	21814237
chr12	31059543	31059943
chr11	21425711	21426111
chr11	51594742	51595142
chr11	94253477	94253877
chr11	84597502	84597902
chr4	144908796	144909196
chr10	111977523	111977923
chr12	80853618	80854018
chr15	80076009	80076409
chr5	37243411	37243811
chr18	62166081	62166481
chr10	40328033	40328433
chr9	107737995	107738395
chr10	58405855	58406255
chr4	120762010	120762410
chr10	40125152	40125552
chr7	118594024	118594424
chr1	135544716	135545116
chr10	18846449	18846849
chr2	131223607	131224007
chr13	101233450	101233850
chr9	75431230	75431630
chr14	73408225	73408625
chr11	48873577	48873977
chr13	46983876	46984276
chr10	14207641	14208041
chr12	105955540	105955940
chr5	134352736	134353136
chr4	149719846	149720246
chr7	90165923	90166323
chr6	125600236	125600636
chr4	58585977	58586377
chr15	99040268	99040668
chr11	97408241	97408641
chr14	78548818	78549218
chr7	141046977	141047377
chr19	42176828	42177228
chr3	100482438	100482838
chr1	133164777	133165177
chr5	143579689	143580089
chr15	42962730	42963130
chr8	14992216	14992616
chr11	85686152	85686552
chr2	156982744	156983144
chr8	70853886	70854286
chr17	6816291	6816691
chr7	137427295	137427695
chr4	34581686	34582086
chr13	43268700	43269100
chr1	139438397	139438797
chr7	70334963	70335363
chr6	146755131	146755531
chr1	180302523	180302923
chr18	82985910	82986310
chr2	27438268	27438668
chr12	85468592	85468992
chr17	84100615	84101015
chr7	127285191	127285591
chr14	30761187	30761587
chr12	32104412	32104812
chr11	86657842	86658242
chr14	30694821	30695221
chr11	88173625	88174025
chr7	126230352	126230752
chr13	13523777	13524177
chr17	29111298	29111698
chr7	68683283	68683683
chr3	58366806	58367206
chr11	51875029	51875429
chr3	7535065	7535465
chr19	46899272	46899672
chr5	88831956	88832356
chr15	78258205	78258605
chr6	136683681	136684081
chr13	93977129	93977529
chr7	139208051	139208451
chr4	137345747	137346147
chr18	61505447	61505847
chr4	115902814	115903214
chr11	115831457	115831857
chr15	27687986	27688386
chr15	91969413	91969813
chr6	124921451	124921851
chr11	101708453	101708853
chr15	66297598	66297998
chr8	89253618	89254018
chr2	19004799	19005199
chr6	38891974	38892374
chr7	79987757	79988157
chr13	117211343	117211743
chr13	94098377	94098777
chr17	71127451	71127851
chr8	70941378	70941778
chr2	144004800	144005200
chr1	155862932	155863332
chr3	88097580	88097980
chr9	56508810	56509210
chr8	86908574	86908974
chr11	22842982	22843382
chr1	74880796	74881196
chr12	101994857	101995257
chr5	100860720	100861120
chr4	29123953	29124353
chr5	140508691	140509091
chr4	136177908	136178308
chr9	65075180	65075580
chr5	35970396	35970796
chr11	97533045	97533445
chr2	101732716	101733116
chr15	27871654	27872054
chr18	5320042	5320442
chr8	120423600	120424000
chr11	85003563	85003963
chr11	100536002	100536402
chr9	56108193	56108593
chr13	117223034	117223434
chr16	21339228	21339628
chr6	127253930	127254330
chr7	29144009	29144409
chr7	45309403	45309803
chr17	26535292	26535692
chr13	37958491	37958891
chr3	88491132	88491532
chr11	20084760	20085160
chr5	35531464	35531864
chr8	95012451	95012851
chr9	57259688	57260088
chr13	60454067	60454467
chr7	127919276	127919676
chr17	78328325	78328725
chr4	57306264	57306664
chr8	77367096	77367496
chr5	34960084	34960484
chr1	166048274	166048674
chr5	53194774	53195174
chr18	7702064	7702464
chr18	67460809	67461209
chr8	105355141	105355541
chr16	10897345	10897745
chr9	21947644	21948044
chr6	28880565	28880965
chr4	118144327	118144727
chr11	4599927	4600327
chr3	89448870	89449270
chr4	3712430	3712830
chr18	11202316	11202716
chr9	88273311	88273711
chr8	120479700	120480100
chr4	101155564	101155964
chr1	95339585	95339985
chr3	133659776	133660176
chr10	39458796	39459196
chr12	73399410	73399810
chr13	91457942	91458342
chr10	62332536	62332936
chr3	79883096	79883496
chr13	112760512	112760912
chr7	90460332	90460732
chr5	16376436	16376836
chr12	86008640	86009040
chr5	120560753	120561153
chr6	42353174	42353574
chr13	69691059	69691459
chr17	71117931	71118331
chr7	43553029	43553429
chr13	42064157	42064557
chr11	109420079	109420479
chr8	45414992	45415392
chr17	27106711	27107111
chr2	155107254	155107654
chr2	164084024	164084424
chr9	66802388	66802788
chr17	34681032	34681432
chr8	95149470	95149870
chr3	89132379	89132779
chr12	84129905	84130305
chr19	41321169	41321569
chr11	114917114	114917514
chr5	65514628	65515028
chr6	84385735	84386135
chr7	105777765	105778165
chr15	7113920	7114320
chr11	69585808	69586208
chr1	180417110	180417510
chr17	46994990	46995390
chr5	118664024	118664424
chr12	3759441	3759841
chr4	132596115	132596515
chr1	52722551	52722951
chr5	45689146	45689546
chr7	19830779	19831179
chr18	24675327	24675727
chr5	34670231	34670631
chr8	33679358	33679758
chr2	152047235	152047635
chr11	29808594	29808994
chr11	88054408	88054808
chr7	17066389	17066789
chr5	134373866	134374266
chr3	95987680	95988080
chr8	25074727	25075127
chr17	28269895	28270295
chr4	153993526	153993926
chr7	71411645	71412045
chr19	23489776	23490176
chr16	35763874	35764274
chr8	88279652	88280052
chr6	32586466	32586866
chr5	38588894	38589294
chr10	117860952	117861352
chr15	36751164	36751564
chr3	35482289	35482689
chr4	6452443	6452843
chr14	25789271	25789671
chr7	128133647	128134047
chr11	60084543	60084943
chr11	94161237	94161637
chr3	116737388	116737788
chr11	29727925	29728325
chr12	80594153	80594553
chr7	114316374	114316774
chr18	61060435	61060835
chr4	118000216	118000616
chr4	123460590	123460990
chr2	52955108	52955508
chr18	82534389	82534789
chr14	54527457	54527857
chr17	71056351	71056751
chr7	44886963	44887363
chr15	78248394	78248794
chr1	191660963	191661363
chr3	87215164	87215564
chr10	59166492	59166892
chr17	66412632	66413032
chr11	98361306	98361706
chr9	77527235	77527635
chr18	5806320	5806720
chr18	3481364	3481764
chr10	77572239	77572639
chr12	102646479	102646879
chr13	49191648	49192048
chr17	12745816	12746216
chr7	139224741	139225141
chr5	142445848	142446248
chr12	95746867	95747267
chr13	43725763	43726163
chr11	97591902	97592302
chr12	83017975	83018375
chr7	110796594	110796994
chr12	84854426	84854826
chr9	90255855	90256255
chr6	97353946	97354346
chr3	108134691	108135091
chr14	70485934	70486334
chr12	108241266	108241666
chr9	65560994	65561394
chr19	16252665	16253065
chr17	31018231	31018631
chr7	27251929	27252329
chr8	77822516	77822916
chr11	95800527	95800927
chr10	128710509	128710909
chr9	8964465	8964865
chr4	117041327	117041727
chr2	27088881	27089281
chrX	57298952	57299352
chr3	108608862	108609262
chrX	140505831	140506231
chr6	84569619	84570019
chr7	49763948	49764348
chr7	75110603	75111003
chr4	59238597	59238997
chr1	164002106	164002506
chr11	94225928	94226328
chr8	77534985	77535385
chr13	60672930	60673330
chr7	111712752	111713152
chr1	172493585	172493985
chr8	120332630	120333030
chr19	45591785	45592185
chr18	77783095	77783495
chr11	109369088	109369488
chr14	15432345	15432745
chr4	32909284	32909684
chr17	24687104	24687504
chr19	47531238	47531638
chr2	38514404	38514804
chr5	135951018	135951418
chr2	26086911	26087311
chr8	110312730	110313130
chr17	48045606	48046006
chr3	87993355	87993755
chr9	115387415	115387815
chr5	120094571	120094971
chr1	138752366	138752766
chr16	21399930	21400330
chr16	90523892	90524292
chr5	150176655	150177055
chr9	21558326	21558726
chr8	18856185	18856585
chr5	114902419	114902819
chr5	57715686	57716086
chr2	152773235	152773635
chr7	122099202	122099602
chr13	5845601	5846001
chr17	71285945	71286345
chr3	54718940	54719340
chr4	106582677	106583077
chr4	144889923	144890323
chr12	84046900	84047300
chr5	43923968	43924368
chr4	114402697	114403097
chr2	74606117	74606517
chr11	120405824	120406224
chr2	116004791	116005191
chr2	130491613	130492013
chr2	153298911	153299311
chr17	29837395	29837795
chr8	26066607	26067007
chr2	45279479	45279879
chr9	58657783	58658183
chr11	103249553	103249953
chr11	59418650	59419050
chr12	99874542	99874942
chr19	6304755	6305155
chr5	128617612	128618012
chr15	5139873	5140273
chr1	60627377	60627777
chr10	41204899	41205299
chr6	17359252	17359652
chr4	121023941	121024341
chr4	117136075	117136475
chr15	103183881	103184281
chr13	106893184	106893584
chr13	41017879	41018279
chr5	137289629	137290029
chr8	111929642	111930042
chr3	86169097	86169497
chr4	139602659	139603059
chr11	74577060	74577460
chr17	87326981	87327381
chr4	119167611	119168011
chr14	121455695	121456095
chr9	107369686	107370086
chr12	85385582	85385982
chr17	46341199	46341599
chr6	86884800	86885200
chr11	77372263	77372663
chr11	95834394	95834794
chr9	77744779	77745179
chr8	126536181	126536581
chr17	34047392	34047792
chr1	135700587	135700987
chr7	79930063	79930463
chr2	132229937	132230337
chr11	88631739	88632139
chr2	181302057	181302457
chr2	28602215	28602615
chr8	95396698	95397098
chr4	108392535	108392935
chr10	84935562	84935962
chr12	79983258	79983658
chr6	86009916	86010316
chr1	86342291	86342691
chr19	44518389	44518789
chr17	86477947	86478347
chr4	132428099	132428499
chr12	57243634	57244034
chr18	61697072	61697472
chr18	70563415	70563815
chr11	113492162	113492562
chr3	127787024	127787424
chr19	10104931	10105331
chr3	115692381	115692781
chr8	13208641	13209041
chr4	153907566	153907966
chr8	95832675	95833075
chr4	132808281	132808681
chr4	136122939	136123339
chr12	17715664	17716064
chr5	111364510	111364910
chr10	77550982	77551382
chr2	49417064	49417464
chr7	25683481	25683881
chr2	131205813	131206213
chr15	5517186	5517586
chr8	106191648	106192048
chr16	92874029	92874429
chr13	13529009	13529409
chr1	12754658	12755058
chr10	117732138	117732538
chr11	106986941	106987341
chr11	61647480	61647880
chr10	108432198	108432598
chr6	108248762	108249162
chr6	113654123	113654523
chr14	50833964	50834364
chr14	70065902	70066302
chr2	150678349	150678749
chr16	33166220	33166620
chr4	155894609	155895009
chr2	38718595	38718995
chr2	128342214	128342614
chr18	73744844	73745244
chr4	6415541	6415941
chr7	24852882	24853282
chr13	99502909	99503309
chr9	123270119	123270519
chr11	49739872	49740272
chr4	139208853	139209253
chr4	150030624	150031024
chr8	94584410	94584810
chr7	25632669	25633069
chr3	131057293	131057693
chr2	26492897	26493297
chr1	120614449	120614849
chr3	126609655	126610055
chr11	4297795	4298195
chr7	133697967	133698367
chr13	113423848	113424248
chr1	86501551	86501951
chr4	130722497	130722897
chr14	17405936	17406336
chr2	33452197	33452597
chr4	117070647	117071047
chr11	32565091	32565491
chr7	81339757	81340157
chr11	97137686	97138086
chr9	52175429	52175829
chr4	133029864	133030264
chr17	31574658	31575058
chr8	120131172	120131572
chr7	36696394	36696794
chr6	4587933	4588333
chr10	126625463	126625863
chr3	35688798	35689198
chr12	10598394	10598794
chr5	54025621	54026021
chr11	109479903	109480303
chr7	126348184	126348584
chr9	63780489	63780889
chr15	31366049	31366449
chr10	81347683	81348083
chr11	98580526	98580926
chr9	65545712	65546112
chr5	36742494	36742894
chr1	191085482	191085882
chr5	139789498	139789898
chr8	128363259	128363659
chr7	80208689	80209089
chr1	52703107	52703507
chr3	105001380	105001780
chr2	71338068	71338468
chr11	63151594	63151994
chr16	17252152	17252552
chr14	30631008	30631408
chr14	70792578	70792978
chr13	113635925	113636325
chr16	84966998	84967398
chr2	156415705	156416105
chr15	51689546	51689946
chr19	5665478	5665878
chr8	110921517	110921917
chr13	6647046	6647446
chr5	146250709	146251109
chr19	11807268	11807668
chr11	80145757	80146157
chr15	59721314	59721714
chr12	84150973	84151373
chr18	46564915	46565315
chr7	114292579	114292979
chr14	70179487	70179887
chr1	137560373	137560773
chr4	14898726	14899126
chr6	49242099	49242499
chr10	73098007	73098407
chr2	59652722	59653122
chr14	46410944	46411344
chr9	57637868	57638268
chr11	55433006	55433406
chr9	108492045	108492445
chr11	60185931	60186331
chr6	32717910	32718310
chr15	64209265	64209665
chr1	167384182	167384582
chr14	103694305	103694705
chr17	45545018	45545418
chr7	142571822	142572222
chr2	122156006	122156406
chr16	76314300	76314700
chr11	97424337	97424737
chr9	21451906	21452306
chr9	122128659	122129059
chr10	115343055	115343455
chr5	104043681	104044081
chr10	41509179	41509579
chr14	71082344	71082744
chr10	13967915	13968315
chr14	99265834	99266234
chr9	111062849	111063249
chr5	139287058	139287458
chr2	167497244	167497644
chr2	160361484	160361884
chr6	67034470	67034870
chr9	61363230	61363630
chr5	96898203	96898603
chr17	71299836	71300236
chr10	121374693	121375093
chr11	16969666	16970066
chr5	112280142	112280542
chr8	126804096	126804496
chr15	64155807	64156207
chr2	38914932	38915332
chr8	122464832	122465232
chr1	134077378	134077778
chr4	148509380	148509780
chr3	65418180	65418580
chr11	95568276	95568676
chr13	37854431	37854831
chr11	32650388	32650788
chr16	32113592	32113992
chr11	101131667	101132067
chr10	80553538	80553938
chr9	109017181	109017581
chr4	135507442	135507842
chr17	31039676	31040076
chr12	4505278	4505678
chr5	34235996	34236396
chr5	96177078	96177478
chr2	150976808	150977208
chr2	17742467	17742867
chr17	28706765	28707165
chr13	40968613	40969013
chr17	11996351	11996751
chr11	79118836	79119236
chr11	116522730	116523130
chr1	170998169	170998569
chr19	41402593	41402993
chr2	35156982	35157382
chr9	69715400	69715800
chr15	101148521	101148921
chr10	29398512	29398912
chrX	20910054	20910454
chr8	13753718	13754118
chr1	176827437	176827837
chr15	25726852	25727252
chr14	74990523	74990923
chr7	45447524	45447924
chr11	115838880	115839280
chr4	140283401	140283801
chr6	40235841	40236241
chr5	105565770	105566170
chr2	61514000	61514400
chr2	181090144	181090544
chr8	34097533	34097933
chr2	170577542	170577942
chr2	120099893	120100293
chr3	153719979	153720379
chr19	6331606	6332006
chr1	39944310	39944710
chr16	13193756	13194156
chr2	163599283	163599683
chr2	158677971	158678371
chr9	47734106	47734506
chr11	3930031	3930431
chr2	166665561	166665961
chr14	78878348	78878748
chr8	80870822	80871222
chr15	68924140	68924540
chr9	77923880	77924280
chr13	54821832	54822232
chr1	181009712	181010112
chr17	71489651	71490051
chr8	84614521	84614921
chr18	22343309	22343709
chr7	113197169	113197569
chr11	84523768	84524168
chr5	36451150	36451550
chr11	53461699	53462099
chr18	54839051	54839451
chrX	97648803	97649203
chr11	108925175	108925575
chr17	64201600	64202000
chr7	114356453	114356853
chr7	126470094	126470494
chr19	57894209	57894609
chr4	16102022	16102422
chr7	45553226	45553626
chr7	144523399	144523799
chr7	141585348	141585748
chr1	88654772	88655172
chr6	90721335	90721735
chr4	134251649	134252049
chr14	79313440	79313840
chr4	62661522	62661922
chr4	45487791	45488191
chr19	41989836	41990236
chr4	149504702	149505102
chr10	128516739	128517139
chr17	13009819	13010219
chr6	114400387	114400787
chr9	50444015	50444415
chr4	134762423	134762823
chr11	69418796	69419196
