# Supplementary material for: A genome-wide relay of signalling-responsive enhancers drives hematopoietic specification
Source: Nat Commun. 2023 Jan 17;14:267. doi: 10.1038/s41467-023-35910-9 (PMC9845378; doi:10.1038/s41467-023-35910-9)
Supplement: Supplementary file 6 — Supplementary Dataset 3 [file 41467_2023_35910_MOESM6_ESM.xlsx]

## Sheet: Enhancers All Stages
chr11	4661408	4661808	Zmat5
chr11	4659849	4660249	Zmat5
chr13	21408418	21408818	Zkscan4
chr11	59554255	59554655	Zkscan17
chr11	59526767	59527167	Zkscan17
chr17	21515736	21516136	Zfp948
chr17	24672156	24672556	Zfp598
chr17	24667412	24667812	Zfp598
chr17	36982625	36983025	Zfp57
chr19	40873224	40873624	Zfp518a
chr7	24133915	24134315	Zfp111
chr8	108915464	108915864	Zfhx3
chr14	55078616	55079016	Zfhx2
chr14	55077499	55077899	Zfhx2
chr14	55098040	55098440	Zfhx2
chr14	55079323	55079723	Zfhx2
chr14	25774117	25774517	Zcchc24
chr8	121665366	121665766	Zcchc14
chr4	108448034	108448434	Zcchc11
chr9	52172534	52172934	Zc3h12c
chr4	129272347	129272747	Zbtb8os
chr9	48817335	48817735	Zbtb16
chr9	48814549	48814949	Zbtb16
chr2	72389949	72390349	Zak
chr11	86840547	86840947	Ypel2
chr15	81956523	81956923	Xrcc6
chr15	82140398	82140798	Xrcc6
chr13	89889028	89889428	Xrcc4
chr12	111732521	111732921	Xrcc3
chr1	155447296	155447696	Xpr1
chr14	57656459	57656859	Xpo4
chr7	101965595	101965995	Xndc1
chr11	59309072	59309472	Wnt9a
chr6	119452097	119452497	Wnt5b
chr3	159885176	159885576	Wls
chr11	98785733	98786133	Wipf2
chr11	98776855	98777255	Wipf2
chr11	98783252	98783652	Wipf2
chr11	98786814	98787214	Wipf2
chr11	98788847	98789247	Wipf2
chr11	83616534	83616934	Wfdc17
chr7	110190025	110190425	Wee1
chr4	133301861	133302261	Wdtc1
chr3	105895220	105895620	Wdr77
chr12	8969830	8970230	Wdr35
chr1	181247223	181247623	Wdr26
chr14	34661559	34661959	Wapl
chr14	34660850	34661250	Wapl
chr14	34660225	34660625	Wapl
chr17	35021852	35022252	Vwa7
chr17	35021161	35021561	Vwa7
chr19	56776820	56777220	Vwa2
chr19	56801232	56801632	Vwa2
chr7	43465608	43466008	Vsig10l
chr12	84752282	84752682	Vrtn
chr17	56668531	56668931	Vmac
chr19	27218703	27219103	Vldlr
chr5	137025075	137025475	Vgf
chr13	89740194	89740594	Vcan
chr13	89739314	89739714	Vcan
chr17	57335645	57336045	Vav1
chr6	72333279	72333679	Vamp5
chr8	110605597	110605997	Vac14
chr11	79974014	79974414	Utp6
chr14	20640757	20641157	Usp54
chr10	93833847	93834247	Usp44
chr1	87961499	87961899	Usp40
chr1	87959979	87960379	Usp40
chr7	6770249	6770649	Usp29
chr10	60800645	60801045	Unc5b
chr10	60816849	60817249	Unc5b
chr10	60792796	60793196	Unc5b
chr10	60808428	60808828	Unc5b
chr10	60826716	60827116	Unc5b
chr10	60814482	60814882	Unc5b
chr11	116093736	116094136	Unc13d
chr9	57655756	57656156	Ulk3
chr17	56287807	56288207	Uhrf1
chr7	46838829	46839229	Uevld
chr5	66689805	66690205	Uchl1
chr12	4878288	4878688	Ubxn2a
chr11	102308934	102309334	Ubtf
chr9	57836759	57837159	Ubl7
chr14	45050051	45050451	Txndc16
chr12	33967507	33967907	Twist1
chr9	106192969	106193369	Twf2
chr15	98968999	98969399	Tuba1a
chr6	128102596	128102996	Tspan9
chr7	141480767	141481167	Tspan4
chr2	93303558	93303958	Tspan18
chr2	93277561	93277961	Tspan18
chr2	93261772	93262172	Tspan18
chrX	140520172	140520572	Tsc22d3
chr14	76513688	76514088	Tsc22d1
chr14	76505838	76506238	Tsc22d1
chr1	182528019	182528419	Trp53bp2
chr12	73201506	73201906	Trmt5
chr14	66235548	66235948	Trim35
chr14	66276871	66277271	Trim35
chr9	109017181	109017581	Trex1
chr4	114578384	114578784	Trabd2b
chr5	112280142	112280542	Tpst2
chr5	112283558	112283958	Tpst2
chr8	72131269	72131669	Tpm4
chr10	31544535	31544935	Tpd52l1
chr5	120605074	120605474	Tpcn1
chr5	120680168	120680568	Tpcn1
chr5	120605747	120606147	Tpcn1
chr8	75089306	75089706	Tom1
chr4	116824656	116825056	Toe1
chr11	94225928	94226328	Tob1
chr11	8641640	8642040	Tns3
chr11	8566452	8566852	Tns3
chr11	8579832	8580232	Tns3
chr11	8575269	8575669	Tns3
chr11	8585012	8585412	Tns3
chr11	8569507	8569907	Tns3
chr11	8589213	8589613	Tns3
chr11	8624549	8624949	Tns3
chr1	135844467	135844867	Tnnt2
chr1	135847107	135847507	Tnnt2
chr1	135794704	135795104	Tnni1
chr11	69849200	69849600	Tnk1
chr5	34538529	34538929	Tnip2
chr3	28301374	28301774	Tnik
chr17	57096312	57096712	Tnfsf14
chr17	56141731	56142131	Tnfaip8l1
chr17	56233800	56234200	Tnfaip8l1
chr18	50022243	50022643	Tnfaip8
chr18	50024031	50024431	Tnfaip8
chr18	50028236	50028636	Tnfaip8
chr12	111455890	111456290	Tnfaip2
chr12	111429021	111429421	Tnfaip2
chr12	111435028	111435428	Tnfaip2
chr12	111461477	111461877	Tnfaip2
chr12	111430337	111430737	Tnfaip2
chrX	167205780	167206180	Tmsb4x
chr6	72989012	72989412	Tmsb10
chr4	142098289	142098689	Tmem51
chr12	73476469	73476869	Tmem30b
chr9	79810537	79810937	Tmem30a
chr1	191281178	191281578	Tmem206
chr1	191269690	191270090	Tmem206
chr1	191277722	191278122	Tmem206
chr1	191286907	191287307	Tmem206
chr1	191275474	191275874	Tmem206
chr17	25083351	25083751	Tmem204
chr4	149710535	149710935	Tmem201
chr7	120097789	120098189	Tmem159
chr5	135674929	135675329	Tmem120a
chr10	94531557	94531957	Tmcc3
chr15	99341138	99341538	Tmbim6
chr1	74309817	74310217	Tmbim1
chr19	41321169	41321569	Tm9sf3
chr14	55743768	55744168	Tm9sf1
chr7	81854916	81855316	Tm6sf1
chr7	81868109	81868509	Tm6sf1
chrX	106135917	106136317	Tlr13
chr4	43560250	43560650	Tln1
chr4	43558383	43558783	Tln1
chr10	81191253	81191653	Tjp3
chr10	81190060	81190460	Tjp3
chr10	81192307	81192707	Tjp3
chr17	56264000	56264400	Ticam1
chr4	126130399	126130799	Thrap3
chr4	126131732	126132132	Thrap3
chr4	126110881	126111281	Thrap3
chr11	4882970	4883370	Thoc5
chr6	71164310	71164710	Thnsl2
chr17	70772387	70772787	Tgif1
chr17	70872356	70872756	Tgif1
chr17	70865180	70865580	Tgif1
chr13	56601234	56601634	Tgfbi
chr13	56634884	56635284	Tgfbi
chr2	172613920	172614320	Tfap2c
chr2	172547152	172547552	Tfap2c
chr1	15791598	15791998	Terf1
chr11	116187446	116187846	Ten1
chr11	116195162	116195562	Ten1
chr5	144221398	144221798	Tecpr1
chr5	144313356	144313756	Tecpr1
chr7	112854480	112854880	Tead1
chr14	63460869	63461269	Tdh
chr9	110949100	110949500	Tdgf1
chr17	13659214	13659614	Tcte2
chr17	13668495	13668895	Tcte2
chr17	28069390	28069790	Tcp11
chr18	60891385	60891785	Tcof1
chr12	105224688	105225088	Tcl1
chr12	105258873	105259273	Tcl1
chr8	123384877	123385277	Tcf25
chr11	85843349	85843749	Tbx2
chr11	85844367	85844767	Tbx2
chr11	50139521	50139921	Tbc1d9b
chr7	65639929	65640329	Tarsl2
chr11	77622138	77622538	Taok1
chr4	115071686	115072086	Tal1
chr4	115052549	115052949	Tal1
chr4	115047689	115048089	Tal1
chr4	115063070	115063470	Tal1
chr1	172501883	172502283	Tagln2
chr1	172508216	172508616	Tagln2
chr1	172513940	172514340	Tagln2
chr9	15318196	15318596	Taf1d
chr17	8408949	8409349	T
chr7	4647283	4647683	Syt5
chr7	4504653	4505053	Syt5
chr1	193001538	193001938	Syt14
chr17	5978236	5978636	Synj2
chr16	90994945	90995345	Synj1
chrX	8084770	8085170	Suv39h1
chr19	46522418	46522818	Sufu
chr19	46523792	46524192	Sufu
chr19	46524719	46525119	Sufu
chr19	46510875	46511275	Sufu
chr19	46499731	46500131	Sufu
chr19	46503737	46504137	Sufu
chr10	9880351	9880751	Stxbp5
chr3	108855394	108855794	Stxbp3
chr3	108856862	108857262	Stxbp3
chr4	45851787	45852187	Stra6l
chr10	127631904	127632304	Stat6
chr10	127614852	127615252	Stat6
chr11	100721752	100722152	Stat5b
chr11	100721178	100721578	Stat5b
chr11	100724903	100725303	Stat5b
chr17	56074777	56075177	Stap2
chr17	56081174	56081574	Stap2
chr5	86068419	86068819	Stap1
chr7	109613765	109614165	St5
chr7	109609973	109610373	St5
chr15	67201274	67201674	St3gal1
chr15	67151205	67151605	St3gal1
chr3	65297037	65297437	Ssr3
chr12	80938822	80939222	Srsf5
chr11	116816769	116817169	Srsf2
chr11	116821076	116821476	Srsf2
chr11	116814487	116814887	Srsf2
chr11	116811403	116811803	Srsf2
chr4	135942216	135942616	Srsf10
chr6	112728657	112729057	Srgap3
chr13	69585775	69586175	Srd5a1
chr7	47015826	47016226	Spty2d1
chr19	4718655	4719055	Sptbn2
chr11	30158106	30158506	Sptbn1
chr11	30166186	30166586	Sptbn1
chr11	30161056	30161456	Sptbn1
chr12	76673770	76674170	Sptb
chr2	119304758	119305158	Spint1
chr2	119300087	119300487	Spint1
chr2	91086334	91086734	Spi1
chr2	91082882	91083282	Spi1
chr4	141536588	141536988	Spen
chr11	55410734	55411134	Sparc
chr11	55417846	55418246	Sparc
chr11	93987735	93988135	Spag9
chr11	93988433	93988833	Spag9
chr11	93963034	93963434	Spag9
chr2	70456231	70456631	Sp5
chr14	63962698	63963098	Sox7
chr3	34642487	34642887	Sox2
chr3	34668395	34668795	Sox2
chr3	34664181	34664581	Sox2
chr2	181677100	181677500	Sox18
chr2	181675437	181675837	Sox18
chr1	133397684	133398084	Sox13
chr1	133493281	133493681	Sox13
chr19	40331917	40332317	Sorbs1
chr11	118015463	118015863	Socs3
chr11	117974722	117975122	Socs3
chr11	117991746	117992146	Socs3
chr11	118009663	118010063	Socs3
chr11	117996072	117996472	Socs3
chr11	117975390	117975790	Socs3
chr11	117912663	117913063	Socs3
chr9	56924554	56924954	Snx33
chr4	59863848	59864248	Snx30
chr10	75504750	75505150	Snrpd3
chr17	27781101	27781501	Snrpc
chr17	27851023	27851423	Snrpc
chr17	27827028	27827428	Snrpc
chr17	27826120	27826520	Snrpc
chr9	122084222	122084622	Snrk
chr2	158370161	158370561	Snhg11
chr1	93227588	93227988	Sned1
chr1	93224004	93224404	Sned1
chr16	17633537	17633937	Smpd4
chr12	81019154	81019554	Smoc1
chr8	72583045	72583445	Smim7
chr18	60481008	60481408	Smim3
chr16	4912962	4913362	Smim22
chr16	4913748	4914148	Smim22
chr16	4969419	4969819	Smim22
chr19	53565932	53566332	Smc3
chr19	53507554	53507954	Smc3
chr15	99714889	99715289	Smarcd1
chr4	121004793	121005193	Smap2
chr4	121002677	121003077	Smap2
chr1	12835879	12836279	Slco5a1
chr8	40893952	40894352	Slc7a2
chr3	50438047	50438447	Slc7a11
chr4	53491232	53491632	Slc44a1
chr2	84938317	84938717	Slc43a3
chr10	83152271	83152671	Slc41a2
chr10	83183537	83183937	Slc41a2
chr15	76619712	76620112	Slc39a4
chr15	76518546	76518946	Slc39a4
chr10	81018268	81018668	Slc39a3
chr9	37248553	37248953	Slc37a2
chr2	158613553	158613953	Slc32a1
chr2	122581687	122582087	Slc30a4
chr5	31095264	31095664	Slc30a3
chr1	185472040	185472440	Slc30a10
chr2	32967255	32967655	Slc2a8
chr2	32882363	32882763	Slc2a8
chr2	32966789	32967189	Slc2a8
chr17	45610228	45610628	Slc29a1
chr19	5823189	5823589	Slc25a45
chr11	102438227	102438627	Slc25a39
chr11	102437199	102437599	Slc25a39
chr14	75834255	75834655	Slc25a30
chr14	75834928	75835328	Slc25a30
chr11	115615154	115615554	Slc25a19
chr11	115509970	115510370	Slc25a19
chr11	115641185	115641585	Slc25a19
chr13	34348413	34348813	Slc22a23
chr17	12723986	12724386	Slc22a1
chr10	23812113	23812513	Slc18b1
chr10	23806091	23806491	Slc18b1
chr10	23813078	23813478	Slc18b1
chr9	78623466	78623866	Slc17a5
chr3	104541374	104541774	Slc16a1
chr15	66812444	66812844	Sla
chr15	66818561	66818961	Sla
chr15	9131488	9131888	Skp2
chr2	131096406	131096806	Siglec1
chr3	89835365	89835765	She
chr4	45426717	45427117	Shb
chr4	45591886	45592286	Shb
chr5	35722665	35723065	Sh3tc1
chr14	31408014	31408414	Sh3bp5
chr14	31403901	31404301	Sh3bp5
chr19	60939930	60940330	Sfxn4
chr19	60945999	60946399	Sfxn4
chr2	10374632	10375032	Sfmbt2
chr11	4232598	4232998	Sf3a1
chr11	4195527	4195927	Sf3a1
chr2	29122436	29122836	Setx
chr7	127278335	127278735	Sephs2
chr11	69715870	69716270	Senp3
chr11	69706799	69707199	Senp3
chr11	69709485	69709885	Senp3
chr19	45058379	45058779	Sema4g
chr13	51737865	51738265	Sema4d
chr7	80208689	80209089	Sema4b
chr7	80209754	80210154	Sema4b
chr7	80207506	80207906	Sema4b
chr9	107714460	107714860	Sema3f
chr5	14032063	14032463	Sema3e
chr3	58561415	58561815	Selt
chr2	125791497	125791897	Secisbp2l
chr18	65802242	65802642	Sec11c
chr7	80864858	80865258	Sec11a
chr4	6415541	6415941	Sdcbp
chr4	6357365	6357765	Sdcbp
chr17	28217782	28218182	Scube3
chr7	109852987	109853387	Scube2
chr4	108071188	108071588	Scp2
chr19	44314443	44314843	Scd2
chr11	75564196	75564596	Scarf1
chr11	75571199	75571599	Scarf1
chr11	75573329	75573729	Scarf1
chr5	125234403	125234803	Scarb1
chr14	61172593	61172993	Sacs
chr4	43499253	43499653	Rusc2
chr16	92715574	92715974	Runx1
chr16	92801627	92802027	Runx1
chr16	92822193	92822593	Runx1
chr17	31967342	31967742	Rrp1b
chr17	31994082	31994482	Rrp1b
chr7	45050924	45051324	Rras
chr4	123927988	123928388	Rragc
chr7	24845669	24846069	Rps19
chr2	26941452	26941852	Rpl7a
chr5	121298742	121299142	Rpl6
chr2	119857406	119857806	Rpap1
chr15	31366049	31366449	Ropn1l
chr15	31342525	31342925	Ropn1l
chr7	12949454	12949854	Rnf225
chr13	105299920	105300320	Rnf180
chr11	116368153	116368553	Rnf157
chr1	39555829	39556229	Rnf149
chr11	80170197	80170597	Rnf135
chr2	51140447	51140847	Rnd3
chr11	101480992	101481392	Rnd2
chr11	101479197	101479597	Rnd2
chr11	101485473	101485873	Rnd2
chr14	55795765	55796165	Ripk3
chr18	12223954	12224354	Riok3
chr19	29501151	29501551	Ric1
chr1	144006545	144006945	Rgs2
chr9	22054448	22054848	Rgl3
chr17	56883670	56884070	Rfx2
chr14	30694821	30695221	Rft1
chr14	30671914	30672314	Rft1
chr6	72552725	72553125	Retsat
chr5	77259295	77259695	Rest
chr5	22348409	22348809	Reln
chr18	34390831	34391231	Reep5
chr10	67115649	67116049	Reep3
chr18	34853642	34854042	Reep2
chr18	34855110	34855510	Reep2
chr19	7264050	7264450	Rcor2
chr12	111088238	111088638	Rcor1
chr4	140703603	140704003	Rcc2
chr5	53542015	53542415	Rbpj
chr5	66137286	66137686	Rbm47
chr5	65960213	65960613	Rbm47
chr5	66139608	66140008	Rbm47
chr18	11773443	11773843	Rbbp8
chr4	101254045	101254445	Raver2
chr4	101234397	101234797	Raver2
chr6	116682348	116682748	Rassf4
chr2	132094457	132094857	Rassf2
chr2	132020937	132021337	Rassf2
chr2	132017590	132017990	Rassf2
chr2	131902842	131903242	Rassf2
chr14	120520885	120521285	Rap2a
chr3	139042486	139042886	Rap1gds1
chr1	131690427	131690827	Rab7b
chr1	131691368	131691768	Rab7b
chr1	131658001	131658401	Rab7b
chr7	27255723	27256123	Rab4b
chr17	29111298	29111698	Rab44
chr3	51518452	51518852	Rab33b
chr8	11452821	11453221	Rab20
chr8	11460929	11461329	Rab20
chr8	11463788	11464188	Rab20
chr8	11464721	11465121	Rab20
chr9	64789335	64789735	Rab11a
chr9	64830049	64830449	Rab11a
chr10	128737459	128737859	Pym1
chr12	29944388	29944788	Pxdn
chr9	50478714	50479114	Pts
chr9	50495864	50496264	Pts
chr11	100965764	100966164	Ptrf
chr11	100957200	100957600	Ptrf
chr11	100959253	100959653	Ptrf
chr11	100960652	100961052	Ptrf
chr11	100962411	100962811	Ptrf
chr2	90504698	90505098	Ptprj
chr4	77310381	77310781	Ptprd
chr2	130488611	130489011	Ptpra
chr2	130491613	130492013	Ptpra
chr4	57279110	57279510	Ptpn3
chr9	110411474	110411874	Ptpn23
chr12	84327143	84327543	Ptgr2
chr12	84222545	84222945	Ptgr2
chr13	63642625	63643025	Ptch1
chr13	63411557	63411957	Ptch1
chr13	63595868	63596268	Ptch1
chr1	86059411	86059811	Psmd1
chr11	106269043	106269443	Psmc5
chr4	83500449	83500849	Psip1
chr9	72871829	72872229	Prtg
chr7	127932508	127932908	Prss8
chr7	127935427	127935827	Prss8
chr7	127953161	127953561	Prss36
chr17	35219570	35219970	Prrc2a
chr17	35185987	35186387	Prrc2a
chr17	35186675	35187075	Prrc2a
chr17	35258099	35258499	Prrc2a
chr4	62348199	62348599	Prpf4
chr8	26963252	26963652	Prosc
chr8	27106863	27107263	Prosc
chr8	26981660	26982060	Prosc
chr2	155755696	155756096	Procr
chr7	98815112	98815512	Prkrir
chr7	98815625	98816025	Prkrir
chr12	73682996	73683396	Prkch
chr14	30620049	30620449	Prkcd
chrX	7648843	7649243	Prickle3
chr1	13084925	13085325	Prdm14
chr2	92983136	92983536	Prdm11
chr2	93014388	93014788	Prdm11
chr2	92988232	92988632	Prdm11
chr4	143302413	143302813	Pramel1
chr18	80169881	80170281	Pqlc1
chr18	80280395	80280795	Pqlc1
chr7	29293680	29294080	Ppp1r14a
chr3	79542583	79542983	Ppid
chr18	53427091	53427491	Ppic
chr6	146884801	146885201	Ppfibp1
chr17	35490378	35490778	Pou5f1
chrX	8219631	8220031	Porcn
chr8	94955111	94955511	Polr2c
chr7	79469045	79469445	Polg
chr19	5929947	5930347	Pola2
chr19	5952245	5952645	Pola2
chr19	5871324	5871724	Pola2
chr12	44283281	44283681	Pnpla8
chr7	44860517	44860917	Pnkp
chr1	74397311	74397711	Pnkd
chr1	74386730	74387130	Pnkd
chr9	58275125	58275525	Pml
chr10	128710509	128710909	Pmel
chr15	89169448	89169848	Plxnb2
chr15	89177138	89177538	Plxnb2
chr15	89178880	89179280	Plxnb2
chr2	164867180	164867580	Pltp
chr13	112810791	112811191	Plpp1
chr13	112751760	112752160	Plpp1
chr7	122094557	122094957	Plk1
chr17	56124942	56125342	Plin5
chr19	29355525	29355925	Plgrkt
chr7	116286906	116287306	Plekha7
chr11	17004902	17005302	Plek
chr11	16977054	16977454	Plek
chr5	110086275	110086675	Plcxd1
chr4	154946376	154946776	Plch2
chr2	118709656	118710056	Plcb2
chr2	134872358	134872758	Plcb1
chr10	13076935	13077335	Plagl1
chr1	149947002	149947402	Pla2g4a
chr16	13733569	13733969	Pla2g10
chr9	59679992	59680392	Pkm
chr17	64341635	64342035	Pja2
chr3	129224086	129224486	Pitx2
chr3	129217223	129217623	Pitx2
chr2	18897822	18898222	Pip4k2a
chr4	138344870	138345270	Pink1
chr15	88876423	88876823	Pim3
chr9	99158264	99158664	Pik3cb
chr11	62494752	62495152	Pigl
chr3	105900638	105901038	Pifo
chr7	90068160	90068560	Picalm
chr16	17209971	17210371	Pi4ka
chr11	95688473	95688873	Phb
chr10	13240549	13240949	Phactr2
chr19	24794379	24794779	Pgm5
chr15	102393588	102393988	Pfdn5
chr15	102395007	102395407	Pfdn5
chr15	102399522	102399922	Pfdn5
chr2	92389409	92389809	Pex16
chr11	69117940	69118340	Per1
chr11	69118726	69119126	Per1
chr11	69124065	69124465	Per1
chr11	69035892	69036292	Per1
chr11	69040114	69040514	Per1
chr11	69122627	69123027	Per1
chr11	69037579	69037979	Per1
chr11	69062728	69063128	Per1
chr2	71867440	71867840	Pdk1
chr2	71866664	71867064	Pdk1
chr5	139014849	139015249	Pdgfa
chrX	93700819	93701219	Pcyt1b
chr19	17361150	17361550	Pcsk5
chr10	80323666	80324066	Pcsk4
chr10	80295858	80296258	Pcsk4
chr10	80350233	80350633	Pcsk4
chr5	137613548	137613948	Pcolce
chr5	137608193	137608593	Pcolce
chr18	38277963	38278363	Pcdh12
chr18	38174456	38174856	Pcdh1
chr18	38172319	38172719	Pcdh1
chr18	38148853	38149253	Pcdh1
chr18	38144741	38145141	Pcdh1
chr9	106450645	106451045	Pcbp4
chr9	106455170	106455570	Pcbp4
chr6	86570777	86571177	Pcbp1
chr2	105691162	105691562	Pax6
chr2	105687521	105687921	Pax6
chr11	3337506	3337906	Patz1
chr11	3332231	3332631	Patz1
chr2	168065532	168065932	Pard6b
chr2	168072815	168073215	Pard6b
chr2	168159019	168159419	Pard6b
chr2	168128520	168128920	Pard6b
chr4	134494767	134495167	Paqr7
chr4	57588371	57588771	Palm2
chr7	101051762	101052162	P2ry2
chr3	59079247	59079647	P2ry14
chr5	122764048	122764448	P2rx7
chr14	32076954	32077354	Oxnad1
chr8	119440548	119440948	Osgin1
chr8	119353389	119353789	Osgin1
chr8	119412695	119413095	Osgin1
chr10	111073994	111074394	Osbpl8
chr10	111365057	111365457	Osbpl8
chr5	124074902	124075302	Ogfod2
chr5	124059594	124059994	Ogfod2
chr5	124052225	124052625	Ogfod2
chr5	124050179	124050579	Ogfod2
chr9	43224991	43225391	Oaf
chr7	116462217	116462617	Nucb2
chr7	116494643	116495043	Nucb2
chr7	116524588	116524988	Nucb2
chr7	116484218	116484618	Nucb2
chr7	45447524	45447924	Nucb1
chr7	45553226	45553626	Nucb1
chr10	84392350	84392750	Nuak1
chr10	84444396	84444796	Nuak1
chr10	84450670	84451070	Nuak1
chr10	84447547	84447947	Nuak1
chr10	84387358	84387758	Nuak1
chr10	84437980	84438380	Nuak1
chr10	84383105	84383505	Nuak1
chr6	56917633	56918033	Nt5c3
chr19	46988470	46988870	Nt5c2
chr2	151536517	151536917	Nsfl1c
chr13	55211162	55211562	Nsd1
chr13	55327659	55328059	Nsd1
chr13	55190146	55190546	Nsd1
chr1	62707813	62708213	Nrp2
chr1	62701101	62701501	Nrp2
chr1	62706482	62706882	Nrp2
chr7	109787820	109788220	Nrip3
chr7	109709070	109709470	Nrip3
chr9	110709727	110710127	Nradd
chr7	30436867	30437267	Nphs1
chr2	174126934	174127334	Npepl1
chr7	19012120	19012520	Nova2
chr11	120658812	120659212	Notum
chr2	26516284	26516684	Notch1
chr6	125088740	125089140	Nop2
chr11	89298224	89298624	Nog
chr9	98333235	98333635	Nmnat3
chr1	153096307	153096707	Nmnat2
chr1	153101421	153101821	Nmnat2
chr1	153091995	153092395	Nmnat2
chr16	3895409	3895809	Nlrc3
chr16	3929092	3929492	Nlrc3
chr7	132597267	132597667	Nkx1-2
chr4	130576276	130576676	Nkain1
chr9	108280159	108280559	Nicn1
chr11	95545062	95545462	Ngfr
chr10	82768941	82769341	Nfyb
chr3	152171221	152171621	Nexn
chr3	152355381	152355781	Nexn
chr16	14112215	14112615	Nde1
chr9	100520602	100521002	Nck1
chr15	78351948	78352348	Ncf4
chr15	78320775	78321175	Ncf4
chr5	134231414	134231814	Ncf1
chr10	111539720	111540120	Nap1l1
chr10	111543898	111544298	Nap1l1
chr10	111516251	111516651	Nap1l1
chr6	122810897	122811297	Nanog
chr6	122702467	122702867	Nanog
chr15	9074666	9075066	Nadk2
chr11	51647319	51647719	N4bp3
chr11	51643458	51643858	N4bp3
chr11	51637911	51638311	N4bp3
chr19	10231872	10232272	Myrf
chr11	6615597	6615997	Myo1g
chr17	33566162	33566562	Myo1f
chr11	80602856	80603256	Myo1d
chr1	51879368	51879768	Myo1b
chr1	51931599	51931999	Myo1b
chr11	5902070	5902470	Myl7
chr14	55002349	55002749	Myh7
chr7	44604370	44604770	Myh14
chr10	5591949	5592349	Myct1
chr12	12938916	12939316	Mycn
chr7	44527850	44528250	Mybpc2
chr11	72416770	72417170	Mybbp1a
chr11	72415170	72415570	Mybbp1a
chr11	72458158	72458558	Mybbp1a
chr11	72407519	72407919	Mybbp1a
chr11	72481926	72482326	Mybbp1a
chr11	72484608	72485008	Mybbp1a
chr4	116788935	116789335	Mutyh
chr8	94183192	94183592	Mt1
chr5	37817022	37817422	Msx1
chr4	139345843	139346243	Mrto4
chr7	100547649	100548049	Mrpl48
chr1	4775004	4775404	Mrpl15
chr1	155093529	155093929	Mr1
chr19	12464156	12464556	Mpeg1
chr19	12463687	12464087	Mpeg1
chr16	93816509	93816909	Morc3
chr11	74837634	74838034	Mnt
chr14	34378500	34378900	Mmrn2
chr14	34372689	34373089	Mmrn2
chr11	90224909	90225309	Mmd
chr5	135042342	135042742	Mlxipl
chr2	144215194	144215594	Mgme1
chr10	80385699	80386099	Mex3d
chr2	115855801	115856201	Meis2
chr2	115859312	115859712	Meis2
chr11	18973827	18974227	Meis1
chr11	18969929	18970329	Meis1
chr7	67451358	67451758	Mef2a
chr7	67461859	67462259	Mef2a
chr7	67445597	67445997	Mef2a
chr7	67425612	67426012	Mef2a
chr7	67459905	67460305	Mef2a
chr7	67463545	67463945	Mef2a
chr7	28380967	28381367	Med29
chr7	28375554	28375954	Med29
chr7	28381784	28382184	Med29
chr7	28386505	28386905	Med29
chr4	132524293	132524693	Med18
chr4	132411360	132411760	Med18
chr4	132533361	132533761	Med18
chr4	132515481	132515881	Med18
chr4	132398036	132398436	Med18
chr3	59059016	59059416	Med12l
chr3	30354240	30354640	Mecom
chr13	76591646	76592046	Mctp1
chr13	76579406	76579806	Mctp1
chr8	18711652	18712052	Mcph1
chr6	88826558	88826958	Mcm2
chr17	87326981	87327381	Mcfd2
chr17	87246834	87247234	Mcfd2
chr17	87302401	87302801	Mcfd2
chr17	87330813	87331213	Mcfd2
chr14	120347781	120348181	Mbnl2
chr14	120308139	120308539	Mbnl2
chr8	70787842	70788242	Mast3
chr11	104293245	104293645	Mapt
chr11	104289563	104289963	Mapt
chr11	104289112	104289512	Mapt
chr11	104295626	104296026	Mapt
chr5	30775023	30775423	Mapre3
chr17	28785006	28785406	Mapk13
chr18	4302672	4303072	Map3k8
chr18	4266293	4266693	Map3k8
chr6	134670965	134671365	Mansc1
chr2	157447132	157447532	Manbal
chr17	64616237	64616637	Man2a1
chr10	54040678	54041078	Man1a
chr5	140379328	140379728	Mad1l1
chr6	145303575	145303975	Lyrm5
chr6	145276219	145276619	Lyrm5
chr8	84704343	84704743	Lyl1
chr14	55874033	55874433	Ltb4r1
chr7	31033744	31034144	Lsr
chr19	3586564	3586964	Lrp5
chr10	127604482	127604882	Lrp1
chr10	127596586	127596986	Lrp1
chr10	127591599	127591999	Lrp1
chr7	30373499	30373899	Lrfn3
chr1	191817789	191818189	Lpgat1
chr1	191834838	191835238	Lpgat1
chr19	42631550	42631950	Loxl4
chr3	92080702	92081102	Lor
chr16	10951620	10952020	Litaf
chr16	10950535	10950935	Litaf
chr16	10976171	10976571	Litaf
chr4	134011782	134012182	Lin28a
chr13	94098377	94098777	Lhfpl2
chr13	94159060	94159460	Lhfpl2
chr13	94173825	94174225	Lhfpl2
chr13	94143236	94143636	Lhfpl2
chr11	79008420	79008820	Lgals9
chr11	79003046	79003446	Lgals9
chr11	78980445	78980845	Lgals9
chr11	78973429	78973829	Lgals9
chr11	79002474	79002874	Lgals9
chr8	25620489	25620889	Letm2
chr8	25615707	25616107	Letm2
chr4	101723987	101724387	Lepr
chr9	21715224	21715624	Ldlr
chr7	46833277	46833677	Ldha
chr11	34031367	34031767	Lcp2
chrX	95968508	95968908	Las1l
chr4	130919733	130920133	Laptm5
chr8	70426443	70426843	Kxd1
chr8	70415521	70415921	Kxd1
chr8	70601255	70601655	Kxd1
chr8	70611838	70612238	Kxd1
chr8	70598282	70598682	Kxd1
chr11	79054644	79055044	Ksr1
chr11	79057777	79058177	Ksr1
chr16	19979785	19980185	Klhl6
chr15	58308314	58308714	Klhl38
chr1	134556741	134557141	Klhl12
chr13	5870352	5870752	Klf6
chr4	55477848	55478248	Klf4
chr4	55464284	55464684	Klf4
chr6	30978651	30979051	Klf14
chr19	5071924	5072324	Klc2
chr7	30467225	30467625	Kirrel2
chr3	87157929	87158329	Kirrel
chr3	87150677	87151077	Kirrel
chr9	110459311	110459711	Kif9
chr1	179010677	179011077	Kif26b
chr1	178492478	178492878	Kif26b
chr1	178544469	178544869	Kif26b
chr19	37362537	37362937	Kif11
chr5	75990227	75990627	Kdr
chr5	75970236	75970636	Kdr
chr5	75974708	75975108	Kdr
chr5	76013803	76014203	Kdr
chr5	123080066	123080466	Kdm2b
chr4	133595516	133595916	Kdf1
chr7	45857146	45857546	Kdelr1
chr7	97355098	97355498	Kctd21
chr12	11126328	11126728	Kcns3
chr15	66140076	66140476	Kcnq3
chr2	127511294	127511694	Kcnip3
chr11	106020339	106020739	Kcnh6
chr3	105538777	105539177	Kcnd3
chr4	142160013	142160413	Kazn
chr17	53573067	53573467	Kat2b
chr19	25375005	25375405	Kank1
chr16	84778983	84779383	Jam2
chr19	29253740	29254140	Jak2
chr3	41552793	41553193	Jade1
chr3	41557067	41557467	Jade1
chr6	146079308	146079708	Itpr2
chr6	146080111	146080511	Itpr2
chr6	146208894	146209294	Itpr2
chr6	146342939	146343339	Itpr2
chr6	146530747	146531147	Itpr2
chr1	85899451	85899851	Itm2c
chr11	115989613	115990013	Itgb4
chr11	104596431	104596831	Itgb3
chr11	104590069	104590469	Itgb3
chr11	102455830	102456230	Itga2b
chr11	102467064	102467464	Itga2b
chr13	116293884	116294284	Isl1
chr13	72639934	72640334	Irx2
chr1	82283229	82283629	Irs1
chr1	82292780	82293180	Irs1
chr8	120763289	120763689	Irf8
chr8	126615809	126616209	Irf2bp2
chr8	126566709	126567109	Irf2bp2
chr8	126550987	126551387	Irf2bp2
chr8	126517101	126517501	Irf2bp2
chr8	126614189	126614589	Irf2bp2
chr9	108031954	108032354	Ip6k1
chr9	107983256	107983656	Ip6k1
chr9	107982632	107983032	Ip6k1
chr11	3535409	3535809	Inpp5j
chr1	119397883	119398283	Inhbb
chr19	9954446	9954846	Incenp
chr18	67392213	67392613	Impa2
chr1	40294793	40295193	Il1rl2
chr14	27070113	27070513	Il17rd
chr14	27071901	27072301	Il17rd
chr14	27066350	27066750	Il17rd
chr14	27070777	27071177	Il17rd
chr14	27067910	27068310	Il17rd
chr6	120466658	120467058	Il17ra
chr14	57534784	57535184	Il17d
chr14	57537282	57537682	Il17d
chr8	82374442	82374842	Il15
chrX	36082883	36083283	Il13ra1
chrX	36136392	36136792	Il13ra1
chr9	45274192	45274592	Il10ra
chr1	69688968	69689368	Ikzf2
chr1	69687367	69687767	Ikzf2
chr11	99042958	99043358	Igfbp4
chr10	19693060	19693460	Ifngr1
chr16	91452263	91452663	Ifnar2
chr7	140981726	140982126	Ifitm6
chr7	142363084	142363484	Ifitm10
chr6	8771529	8771929	Ica1
chr6	8769798	8770198	Ica1
chr7	130982316	130982716	Htra1
chr17	34902876	34903276	Hspa1b
chr17	34912117	34912517	Hspa1b
chr2	131140229	131140629	Hspa12b
chr2	131148438	131148838	Hspa12b
chr2	131134406	131134806	Hspa12b
chr2	131144962	131145362	Hspa12b
chr2	131142637	131143037	Hspa12b
chr12	110706699	110707099	Hsp90aa1
chr12	110608849	110609249	Hsp90aa1
chr18	50038322	50038722	Hsd17b4
chr18	50062683	50063083	Hsd17b4
chrX	51488448	51488848	Hs6st2
chr6	65165139	65165539	Hpgds
chr2	74746646	74747046	Hoxd3
chr11	96341706	96342106	Hoxb2
chr11	96368880	96369280	Hoxb1
chr13	58148448	58148848	Hnrnpa0
chr16	96135771	96136171	Hmgn1
chr8	57503673	57504073	Hmgb2
chr14	64915855	64916255	Hmbox1
chr3	96277967	96278367	Hist2h2ab
chr3	96312299	96312699	Hist2h2ab
chr13	21709944	21710344	Hist1h2bm
chr15	76356253	76356653	Hgh1
chr16	30070212	30070612	Hes1
chr10	63366071	63366471	Herc4
chr4	46411484	46411884	Hemgn
chr16	36941168	36941568	Hcls1
chr2	153132203	153132603	Hck
chr2	153147681	153148081	Hck
chr10	82696514	82696914	Hcfc2
chr4	86671837	86672237	Haus6
chr4	86690169	86690569	Haus6
chr15	56685437	56685837	Has2
chr15	56692262	56692662	Has2
chr8	70087849	70088249	Hapln4
chr11	100375994	100376394	Hap1
chr16	34937606	34938006	Hacd2
chr17	83861791	83862191	Haao
chr17	83850491	83850891	Haao
chr4	149979753	149980153	H6pd
chr17	34101508	34101908	H2-Ke6
chr18	32564456	32564856	Gypc
chr18	32552652	32553052	Gypc
chr5	130089674	130090074	Gusb
chr3	82054579	82054979	Gucy1b3
chr3	82129338	82129738	Gucy1a3
chr10	75832198	75832598	Gstt1
chr3	108132454	108132854	Gstm4
chr3	108147844	108148244	Gstm4
chr2	25305004	25305404	Grin1
chr9	42532173	42532573	Grik4
chr4	125538414	125538814	Grik3
chr10	49782713	49783113	Grik2
chr2	65038058	65038458	Grb14
chr18	56407332	56407732	Gramd3
chr18	56358862	56359262	Gramd3
chr10	80160796	80161196	Gpx4
chr10	80165011	80165411	Gpx4
chr10	80159800	80160200	Gpx4
chr8	85481854	85482254	Gpt2
chr17	34572340	34572740	Gpsm3
chrX	135795938	135796338	Gprasp1
chr12	98283500	98283900	Gpr65
chr14	121946753	121947153	Gpr183
chr3	59113975	59114375	Gpr171
chr2	73470119	73470519	Gpr155
chr5	139388091	139388491	Gpr146
chr5	139382751	139383151	Gpr146
chr5	31567937	31568337	Gpn1
chr5	31576649	31577049	Gpn1
chr2	132607602	132608002	Gpcpd1
chr1	166154222	166154622	Gpa33
chr1	166160657	166161057	Gpa33
chr8	27186482	27186882	Got1l1
chr10	121374693	121375093	Gns
chr10	121455099	121455499	Gns
chr10	121404006	121404406	Gns
chr4	59036677	59037077	Gng10
chr5	18307309	18307709	Gnai1
chr11	109369088	109369488	Gna13
chr11	109413582	109413982	Gna13
chrX	109191310	109191710	Gm6377
chr8	70720747	70721147	Gm3336
chr11	55113674	55114074	Gm2a
chr16	4607775	4608175	Glis2
chr4	43978610	43979010	Glipr2
chr4	43965149	43965549	Glipr2
chr4	43972052	43972452	Glipr2
chr1	119003984	119004384	Gli2
chr4	127365594	127365994	Gjb5
chr4	127263794	127264194	Gjb4
chr4	127286945	127287345	Gjb4
chr4	127263289	127263689	Gjb4
chr4	127258204	127258604	Gjb4
chr14	57115804	57116204	Gjb2
chr10	56378757	56379157	Gja1
chr8	120607634	120608034	Gins2
chr10	7841672	7842072	Ginm1
chr6	48700221	48700621	Gimap6
chr6	48687034	48687434	Gimap4
chr2	35495380	35495780	Ggta1
chr2	35504132	35504532	Ggta1
chr2	35507191	35507591	Ggta1
chr2	35463403	35463803	Ggta1
chr11	86956397	86956797	Gdpd1
chr11	86953065	86953465	Gdpd1
chr4	9841972	9842372	Gdf6
chr10	128895482	128895882	Gdf11
chr10	128888827	128889227	Gdf11
chr9	77750404	77750804	Gclc
chr16	42305933	42306333	Gap43
chr13	51833689	51834089	Gadd45g
chr10	81027303	81027703	Gadd45b
chr10	80948486	80948886	Gadd45b
chr10	80955686	80956086	Gadd45b
chr11	102244949	102245349	G6pc3
chr11	102208160	102208560	G6pc3
chr11	102208867	102209267	G6pc3
chr11	55453582	55453982	G3bp1
chr9	123845124	123845524	Fyco1
chr13	114460579	114460979	Fst
chr5	142974466	142974866	Fscn1
chr2	4492503	4492903	Frmd4a
chr19	41900471	41900871	Frat2
chr19	41835826	41836226	Frat2
chr19	41841144	41841544	Frat2
chr4	120283108	120283508	Foxo6
chr3	52254010	52254410	Foxo1
chr7	101868963	101869363	Folr1
chr7	101866838	101867238	Folr1
chr11	49632266	49632666	Flt4
chr5	147721446	147721846	Flt1
chr5	147722658	147723058	Flt1
chr5	147657836	147658236	Flt1
chr12	95695182	95695582	Flrt2
chrX	74244700	74245100	Flna
chr17	34632408	34632808	Fkbpl
chr8	70565522	70565922	Fkbp8
chr8	70564821	70565221	Fkbp8
chr8	70560101	70560501	Fkbp8
chr8	70469231	70469631	Fkbp8
chr8	70618856	70619256	Fkbp8
chr9	79885298	79885698	Filip1
chr11	11811981	11812381	Fignl1
chr14	70623079	70623479	Fgf17
chr13	49352434	49352834	Fgd3
chr13	49371489	49371889	Fgd3
chr17	78387727	78388127	Fez2
chr8	71728286	71728686	Fcho1
chr4	148192636	148193036	Fbxo2
chr4	148092628	148093028	Fbxo2
chr4	148082265	148082665	Fbxo2
chr4	148084245	148084645	Fbxo2
chr18	84930437	84930837	Fbxo15
chr6	119485507	119485907	Fbxl14
chr14	121053120	121053520	Farp1
chr6	113654123	113654523	Fancd2
chr6	113668656	113669056	Fancd2
chr8	123334318	123334718	Fanca
chr8	104570986	104571386	Fam96b
chr8	124743822	124744222	Fam89a
chr8	124780268	124780668	Fam89a
chr9	85340319	85340719	Fam46a
chr5	114647234	114647634	Fam222a
chr5	114571413	114571813	Fam222a
chr5	114560974	114561374	Fam222a
chr4	41554955	41555355	Fam219a
chr5	122318038	122318438	Fam216a
chr11	102445406	102445806	Fam171a2
chr13	97064378	97064778	Fam169a
chr1	80218201	80218601	Fam124b
chr5	64884123	64884523	Fam114a1
chr19	10082096	10082496	Fads3
chr19	10025391	10025791	Fads3
chr19	10023003	10023403	Fads3
chr13	95534141	95534541	F2rl1
chr13	95535431	95535831	F2rl1
chr4	134378610	134379010	Extl1
chr8	111059092	111059492	Exosc6
chr8	111062383	111062783	Exosc6
chr8	105355141	105355541	Exoc3l
chr4	126155782	126156182	Eva1b
chr7	24599700	24600100	Ethe1
chr9	99368431	99368831	Esyt3
chr12	116254659	116255059	Esyt2
chr14	74643327	74643727	Esd
chr18	10532935	10533335	Esco1
chr4	150880308	150880708	Errfi1
chr4	150889644	150890044	Errfi1
chr6	137630701	137631101	Eps8
chr11	94491123	94491523	Epn3
chr11	61533571	61533971	Epn2
chr1	181009712	181010112	Ephx1
chr9	118488199	118488599	Eomes
chr9	118486791	118487191	Eomes
chr9	118489537	118489937	Eomes
chr7	45916670	45917070	Emp3
chr11	29808594	29808994	Eml6
chr11	29727925	29728325	Eml6
chr5	30915931	30916331	Emilin1
chr8	120671813	120672213	Emc8
chr4	118417292	118417692	Elovl1
chr6	72690594	72690994	Elmod3
chr6	72663021	72663421	Elmod3
chr6	72538681	72539081	Elmod3
chrX	48424563	48424963	Elf4
chr8	4322511	4322911	Elavl1
chr18	73746505	73746905	Elac1
chr18	73744844	73745244	Elac1
chr18	73751976	73752376	Elac1
chr2	120128541	120128941	Ehd4
chr2	120158915	120159315	Ehd4
chr2	120134698	120135098	Ehd4
chr7	15954909	15955309	Ehd2
chr2	26575960	26576360	Egfl7
chr2	26578428	26578828	Egfl7
chr2	26588596	26588996	Egfl7
chr2	26571786	26572186	Egfl7
chr2	26594052	26594452	Egfl7
chr2	26570011	26570411	Egfl7
chr11	102892965	102893365	Eftud2
chr11	69554789	69555189	Efnb3
chr11	69474737	69475137	Efnb3
chr11	69564346	69564746	Efnb3
chr11	69552871	69553271	Efnb3
chr11	69546650	69547050	Efnb3
chr11	69471546	69471946	Efnb3
chr3	89219491	89219891	Efna1
chr15	75857317	75857717	Eef1d
chr15	75856827	75857227	Eef1d
chr10	96015697	96016097	Eea1
chr14	103834588	103834988	Ednrb
chr4	137931224	137931624	Ece1
chr9	99563716	99564116	Dzip1l
chr6	84058611	84059011	Dysf
chr10	118766051	118766451	Dyrk2
chr6	6005913	6006313	Dync1i1
chr8	34808957	34809357	Dusp4
chr8	34804739	34805139	Dusp4
chr8	34815257	34815657	Dusp4
chr8	34816171	34816571	Dusp4
chr1	166125186	166125586	Dusp27
chr2	127328496	127328896	Dusp2
chr17	26535292	26535692	Dusp1
chr17	26532659	26533059	Dusp1
chr17	26538043	26538443	Dusp1
chr17	26497504	26497904	Dusp1
chr13	38155418	38155818	Dsp
chr13	38145113	38145513	Dsp
chr14	66845584	66845984	Dpysl2
chr14	66844612	66845012	Dpysl2
chr14	66846379	66846779	Dpysl2
chr9	65109320	65109720	Dpp8
chr2	30270201	30270601	Dolk
chr6	82996677	82997077	Dok1
chr6	83004839	83005239	Dok1
chr18	35730286	35730686	Dnajc18
chr9	54467558	54467958	Dmxl2
chr15	79464470	79464870	Dmc1
chr15	79466667	79467067	Dmc1
chr8	125066931	125067331	Disc1
chr14	55724392	55724792	Dhrs1
chr14	55767724	55768124	Dhrs1
chr2	91953784	91954184	Dgkz
chr2	91947706	91948106	Dgkz
chr10	75850955	75851355	Derl3
chr10	75883055	75883455	Derl3
chr10	75935674	75936074	Derl3
chr10	75853419	75853819	Derl3
chr7	25280300	25280700	Dedd2
chr7	25279007	25279407	Dedd2
chr9	78374761	78375161	Ddx43
chr8	83748738	83749138	Ddx39
chr8	83706432	83706832	Ddx39
chr8	83747941	83748341	Ddx39
chr17	35698111	35698511	Ddr1
chr3	86863017	86863417	Dclk2
chr9	99580589	99580989	Dbr1
chr2	35617405	35617805	Dab2ip
chr2	35615979	35616379	Dab2ip
chr2	35610542	35610942	Dab2ip
chr2	158166554	158166954	D630003M21Rik
chr15	78594749	78595149	Cyth4
chr11	69418796	69419196	Cyb5d1
chr11	69379673	69380073	Cyb5d1
chr11	69411013	69411413	Cyb5d1
chr11	69417738	69418138	Cyb5d1
chr11	69408535	69408935	Cyb5d1
chr18	84848939	84849339	Cyb5a
chrX	38564691	38565091	Cul4b
chr10	24591098	24591498	Ctgf
chr9	118995053	118995453	Ctdspl
chr10	78392112	78392512	Cstb
chr8	68606677	68607077	Csgalnact1
chr3	107772969	107773369	Csf1
chr3	107776269	107776669	Csf1
chr15	81943296	81943696	Csdc2
chr2	91923995	91924395	Creb3l1
chr2	92058383	92058783	Creb3l1
chr2	30487645	30488045	Crat
chr19	3325256	3325656	Cpt1a
chr6	21894414	21894814	Cped1
chr6	21981147	21981547	Cped1
chr6	21998128	21998528	Cped1
chr11	31796251	31796651	Cpeb4
chr17	83526184	83526584	Cox7a2l
chr17	83527231	83527631	Cox7a2l
chr5	139287058	139287458	Cox19
chr8	119791913	119792313	Cotl1
chr8	119837758	119838158	Cotl1
chr8	119813023	119813423	Cotl1
chr8	119744652	119745052	Cotl1
chr8	119743591	119743991	Cotl1
chr8	119737671	119738071	Cotl1
chr2	153594979	153595379	Commd7
chr2	153600371	153600771	Commd7
chr4	126313203	126313603	Col8a2
chr8	11272238	11272638	Col4a1
chr8	11258612	11259012	Col4a1
chr8	11267271	11267671	Col4a1
chr8	11279264	11279664	Col4a1
chr8	11253446	11253846	Col4a1
chr8	11259829	11260229	Col4a1
chr6	4489870	4490270	Col1a2
chr10	61877774	61878174	Col13a1
chr4	41658732	41659132	Cntfr
chr5	96164008	96164408	Cnot6l
chr2	156324720	156325120	Cnbd2
chr12	104845734	104846134	Clmn
chr16	92428496	92428896	Clic6
chr16	92423420	92423820	Clic6
chr16	92415647	92416047	Clic6
chr16	92445375	92445775	Clic6
chr16	92573347	92573747	Clic6
chr16	92443635	92444035	Clic6
chr16	92620720	92621120	Clic6
chr6	123252779	123253179	Clec4d
chr2	91934019	91934419	Chrm4
chr8	111712627	111713027	Cfdp1
chr15	86189032	86189432	Cerk
chr15	86169756	86170156	Cerk
chr19	37955384	37955784	Cep55
chr19	38015529	38015929	Cep55
chr11	120184809	120185209	Cep131
chr11	120136766	120137166	Cep131
chr11	120185708	120186108	Cep131
chr11	120142581	120142981	Cep131
chr11	120158876	120159276	Cep131
chr11	119989099	119989499	Cep131
chr11	119991293	119991693	Cep131
chr15	85935666	85936066	Celsr1
chr6	120567518	120567918	Cecr2
chr2	167685171	167685571	Cebpb
chr8	116674017	116674417	Cdyl2
chr5	147304535	147304935	Cdx2
chr11	115374131	115374531	Cdr2l
chr11	115393453	115393853	Cdr2l
chr12	69757859	69758259	Cdkl1
chr12	69751820	69752220	Cdkl1
chr8	106558877	106559277	Cdh1
chr8	106632576	106632976	Cdh1
chr8	106610879	106611279	Cdh1
chr8	106561097	106561497	Cdh1
chr15	78834239	78834639	Cdc42ep1
chr15	78835748	78836148	Cdc42ep1
chr15	78832576	78832976	Cdc42ep1
chr15	78839766	78840166	Cdc42ep1
chr15	78835139	78835539	Cdc42ep1
chr15	78844780	78845180	Cdc42ep1
chr4	137373790	137374190	Cdc42
chr4	137367520	137367920	Cdc42
chr4	137345747	137346147	Cdc42
chr2	148478302	148478702	Cd93
chr7	143058340	143058740	Cd81
chr2	104109537	104109937	Cd59a
chr1	194985804	194986204	Cd34
chr1	194995204	194995604	Cd34
chr11	114917114	114917514	Cd300lb
chr11	114884686	114885086	Cd300lb
chr11	114898068	114898468	Cd300c2
chr11	114907593	114907993	Cd300c2
chr10	43580756	43581156	Cd24a
chr3	96808123	96808523	Cd160
chr9	78619254	78619654	Cd109
chr5	129779042	129779442	Cct6a
chr9	123941306	123941706	Ccr1
chr9	123940625	123941025	Ccr1
chr9	73068655	73069055	Ccpg1os
chr9	72968446	72968846	Ccpg1
chr13	112985770	112986170	Ccno
chr7	38111944	38112344	Ccne1
chr17	47535684	47536084	Ccnd3
chr7	144908651	144909051	Ccnd1
chr7	144846192	144846592	Ccnd1
chr14	50799742	50800142	Ccnb1ip1
chr11	83640140	83640540	Ccl3
chr19	6855184	6855584	Ccdc88b
chr12	108241266	108241666	Ccdc85c
chr12	108244800	108245200	Ccdc85c
chr12	108237528	108237928	Ccdc85c
chr11	119238309	119238709	Ccdc40
chr11	119239473	119239873	Ccdc40
chr11	119213491	119213891	Ccdc40
chr11	119253258	119253658	Ccdc40
chr11	119248940	119249340	Ccdc40
chr5	108120283	108120683	Ccdc18
chr11	96837409	96837809	Cbx1
chr7	19824072	19824472	Cblc
chr7	19817402	19817802	Cblc
chr7	19816193	19816593	Cblc
chr7	19790105	19790505	Cblc
chr8	105290953	105291353	Cbfb
chr8	122685410	122685810	Cbfa2t3
chr1	58773901	58774301	Casp8
chr1	58722082	58722482	Casp8
chr1	58742461	58742861	Casp8
chr1	58726954	58727354	Casp8
chr1	58797325	58797725	Casp8
chr6	4634623	4635023	Casd1
chr4	8200238	8200638	Car8
chr7	45707590	45707990	Car11
chr3	104790642	104791042	Capza1
chr3	104794481	104794881	Capza1
chr1	182506535	182506935	Capn2
chr1	182504181	182504581	Capn2
chr1	182511836	182512236	Capn2
chr18	61039786	61040186	Camk2a
chr7	139971485	139971885	Caly
chr7	139975422	139975822	Caly
chr9	107463487	107463887	Cacna2d2
chr6	122869871	122870271	C3ar1
chr8	3552260	3552660	C330021F23Rik
chr11	118423296	118423696	C1qtnf1
chr5	139409347	139409747	C130050O18Rik
chr1	134077378	134077778	Btg2
chr1	134086955	134087355	Btg2
chr1	134083237	134083637	Btg2
chr1	134093007	134093407	Btg2
chr10	85539724	85540124	Btbd11
chr1	183320574	183320974	Brox
chr1	183345078	183345478	Brox
chr9	69992725	69993125	Bnip2
chr7	82012200	82012600	Bnc1
chr7	81995935	81996335	Bnc1
chr14	46387234	46387634	Bmp4
chr2	133554541	133554941	Bmp2
chr14	70516480	70516880	Bmp1
chr14	70505745	70506145	Bmp1
chr7	27433587	27433987	Blvrb
chr18	32431711	32432111	Bin1
chr15	83565418	83565818	Bik
chr15	83523519	83523919	Bik
chr5	67446513	67446913	Bend4
chr3	145950114	145950514	Bcl10
chr2	30985222	30985622	BC005624
chr3	37332127	37332527	Bbs12
chr2	60138842	60139242	Baz2b
chr10	128096598	128096998	Baz2a
chr10	128090888	128091288	Baz2a
chr16	38724960	38725360	B4galt4
chr16	38729650	38730050	B4galt4
chr11	22842982	22843382	B3gnt2
chr11	22853682	22854082	B3gnt2
chr2	122156006	122156406	B2m
chr15	38468264	38468664	Azin1
chr15	38470508	38470908	Azin1
chr15	38473537	38473937	Azin1
chr19	42135953	42136353	Avpi1
chr7	3193957	3194357	AU018091
chr7	3206504	3206904	AU018091
chr7	3201335	3201735	AU018091
chr8	109733959	109734359	Atxn1l
chr2	130974884	130975284	Atrn
chr15	38710088	38710488	Atp6v1c1
chr16	44018320	44018720	Atp6v1a
chr7	25683481	25683881	Atp5sl
chr7	25708011	25708411	Atp5sl
chr7	25711739	25712139	Atp5sl
chr11	95982621	95983021	Atp5g1
chr11	95981048	95981448	Atp5g1
chr6	72216853	72217253	Atoh8
chr6	124782451	124782851	Atn1
chr16	45090014	45090414	Atg3
chr16	45110451	45110851	Atg3
chr2	91656779	91657179	Atg13
chr7	44854702	44855102	Atf5
chr11	80067508	80067908	Atad5
chr11	80131991	80132391	Atad5
chr4	155776891	155777291	Atad3a
chr7	143038542	143038942	Ascl2
chr7	143042777	143043177	Ascl2
chr4	118000216	118000616	Artn
chr4	117997602	117998002	Artn
chr8	11778960	11779360	Arhgef7
chr8	11767415	11767815	Arhgef7
chr8	11774190	11774590	Arhgef7
chr8	11775803	11776203	Arhgef7
chr13	98031319	98031719	Arhgef28
chr10	127177692	127178092	Arhgef25
chr3	121982415	121982815	Arhgap29
chr8	77483682	77484082	Arhgap10
chr7	123459279	123459679	Aqp8
chr10	83637277	83637677	Appl2
chr10	83634518	83634918	Appl2
chr6	122669388	122669788	Apobec1
chr6	122491595	122491995	Apobec1
chr3	88150570	88150970	Apoa1bp
chr3	87983113	87983513	Apoa1bp
chr3	88138296	88138696	Apoa1bp
chr3	87960797	87961197	Apoa1bp
chr3	87986977	87987377	Apoa1bp
chr2	85129436	85129836	Aplnr
chr2	85131674	85132074	Aplnr
chr2	85140787	85141187	Aplnr
chr9	66682766	66683166	Aph1b
chr1	79687148	79687548	Ap1s3
chr1	58027697	58028097	Aox1
chr3	36467627	36468027	Anxa5
chr3	36449232	36449632	Anxa5
chr3	36495496	36495896	Anxa5
chr5	96898203	96898603	Anxa3
chr7	141070049	141070449	Ano9
chr7	141092287	141092687	Ano9
chr15	95828032	95828432	Ano6
chr15	95827509	95827909	Ano6
chr1	36562953	36563353	Ankrd23
chr5	114806005	114806405	Ankrd13a
chr5	114738653	114739053	Ankrd13a
chr5	114807457	114807857	Ankrd13a
chr8	71385271	71385671	Ankle1
chr8	71507535	71507935	Ankle1
chr15	27496876	27497276	Ank
chr3	107583090	107583490	Alx3
chr3	127787024	127787424	Alpk1
chr11	70306093	70306493	Alox12e
chr16	52470181	52470581	Alcam
chrX	150549610	150550010	Alas2
chr12	112693303	112693703	Akt1
chr12	76318556	76318956	Akap5
chr4	134078721	134079121	Aim1l
chr19	8976536	8976936	Ahnak
chr4	133169453	133169853	Ahdc1
chr2	155050570	155050970	Ahcy
chr10	81564264	81564664	Aes
chr11	5879880	5880280	Aebp1
chr8	27240378	27240778	Adrb3
chr8	27234496	27234896	Adrb3
chr3	151424517	151424917	Adgrl4
chr10	14460502	14460902	Adgrg6
chr10	80548688	80549088	Adat3
chr10	80533641	80534041	Adat3
chr9	90172878	90173278	Adamts7
chr9	90255855	90256255	Adamts7
chr9	90235358	90235758	Adamts7
chr9	90155557	90155957	Adamts7
chr9	90237698	90238098	Adamts7
chr10	61199589	61199989	Adamts14
chr16	85800923	85801323	Adamts1
chr8	25009800	25010200	Adam9
chr5	8357305	8357705	Adam22
chr8	119686223	119686623	Adad2
chr5	35713666	35714066	Acox3
chr12	83947239	83947639	Acot2
chr4	106778384	106778784	Acot11
chr1	173329229	173329629	Ackr1
chr4	86886203	86886603	Acer2
chr9	53603413	53603813	Acat1
chr13	23412677	23413077	Abt1
chr13	23317354	23317754	Abt1
chr9	122337451	122337851	Abhd5
chr7	79269908	79270308	Abhd2
chr11	77519046	77519446	Abhd15
chr11	77507986	77508386	Abhd15
chr5	24505494	24505894	Abcf2
chr5	24472778	24473178	Abcf2
chr5	24483349	24483749	Abcf2
chr11	110427163	110427563	Abca5
chr2	118782314	118782714	A430105I19Rik
chr11	52343199	52343599	9530068E07Rik
chr11	52389892	52390292	9530068E07Rik
chr7	118929939	118930339	9030624J02Rik
chr7	139914182	139914582	6430531B16Rik
chr7	139945485	139945885	6430531B16Rik
chr7	139949813	139950213	6430531B16Rik
chr14	75005794	75006194	5031414D18Rik
chr4	119239071	119239471	4930538K18Rik
chr19	3719054	3719454	1810055G02Rik
chr8	24420349	24420749	1810011O10Rik
chr8	24419264	24419664	1810011O10Rik
chr8	24519285	24519685	1810011O10Rik
chr14	22801301	22801701	1700112E06Rik
chr6	83151616	83152016	1700003E16Rik
chr17	24212151	24212551	1600002H07Rik
chr14	13022748	13023148	Cadps
chr5	133900771	133901171	Castor2
chr15	46125638	46126038	1700022A22Rik
chr9	69092045	69092445	Rora
chr5	16355846	16356246	Hgf
chr14	11992709	11993109	Ptprg
chr16	86094420	86094820	Adamts5
chr8	103911608	103912008	Cdh5
chr6	49633755	49634155	Npy
chr13	6836762	6837162	Pfkp
chr18	11239719	11240119	1010001N08Rik
chr9	23036269	23036669	Bmper
chr6	84779012	84779412	Cyp26b1
chr18	79293665	79294065	Setbp1
chr13	37642447	37642847	Rreb1
chr3	153480574	153480974	1700012D16Rik
chr4	66586215	66586615	Astn2
chr7	75666957	75667357	Klhl25
chr9	117859606	117860006	Azi2
chr11	45627507	45627907	F630206G17Rik
chr9	69109941	69110341	Rora
chr7	75669396	75669796	Klhl25
chr1	177014258	177014658	Hmga2-ps1
chr8	35143192	35143592	Tnks
chr1	186294669	186295069	Lyplal1
chr5	16376436	16376836	Hgf
chr3	144380933	144381333	Lmo4
chr16	11603626	11604026	4833415N18Rik
chr16	72409805	72410205	8030451O07Rik
chr15	33907072	33907472	Mtdh
chr9	30137826	30138226	Ntm
chr1	14484484	14484884	Eya1
chr3	131910633	131911033	Dkk2
chr3	56357776	56358176	Nbea
chr8	30915818	30916218	Dusp26
chr1	177008841	177009241	Hmga2-ps1
chr4	125300490	125300890	Zc3h12a
chr1	186289106	186289506	Lyplal1
chr2	137288233	137288633	Jag1
chr11	36152186	36152586	Wwc1
chr3	131913525	131913925	Dkk2
chr11	31156971	31157371	Chac2
chr10	98744169	98744569	Atp2b1
chr5	131584194	131584594	Gm29681
chr16	52984190	52984590	4930404A05Rik
chr12	119777464	119777864	Tmem196
chr9	117872348	117872748	Azi2
chr4	55183553	55183953	Rad23b
chr8	30923747	30924147	Dusp26
chr10	125800525	125800925	Lrig3
chr13	9929973	9930373	Zmynd11
chr9	90434824	90435224	Tbc1d2b
chr11	64600519	64600919	F930015N05Rik
chr3	130946109	130946509	Lef1
chr9	49961926	49962326	Ncam1
chr3	68305595	68305995	Schip1
chr8	128523781	128524181	Itgb1
chr10	17561413	17561813	Cited2
chr1	35907826	35908226	Hs6st1
chr10	96875631	96876031	4930556N09Rik
chr13	37666361	37666761	Rreb1
chr3	130951169	130951569	Lef1
chr10	95722101	95722501	Nudt4
chr3	83286913	83287313	Gm10710
chr10	29693521	29693921	Rspo3
chr13	72120974	72121374	Irx1
chr10	95720189	95720589	Nudt4
chr5	131724470	131724870	4930563F08Rik
chr15	93750954	93751354	Prickle1
chr12	117688595	117688995	Cdca7l
chr1	159889327	159889727	4930523C07Rik
chr16	24238310	24238710	Lpp
chr12	70670664	70671064	Frmd6
chr14	25304524	25304924	Zmiz1
chr2	133397588	133397988	Bmp2
chr1	62548917	62549317	Nrp2
chr11	112978928	112979328	1700012H19Rik
chr8	118129602	118130002	Cdh13
chr18	11205104	11205504	1010001N08Rik
chr8	87037788	87038188	N4bp1
chr9	69138302	69138702	Rora
chr5	43081806	43082206	Cpeb2
chr10	24444959	24445359	Ccn2
chr18	11202316	11202716	1010001N08Rik
chr16	5735141	5735541	Rbfox1
chr11	16108350	16108750	Vstm2a
chr7	72110532	72110932	Gm36633
chr15	93744185	93744585	Prickle1
chr3	30161083	30161483	Mecom
chr18	69196694	69197094	Tcf4
chr5	131732587	131732987	4930563F08Rik
chr6	37723318	37723718	Trim24
chr2	39373026	39373426	Ppp6c
chr14	122766421	122766821	4930594M22Rik
chr14	28359485	28359885	Wnt5a
chr5	3198447	3198847	Cdk6
chr3	86692760	86693160	Mab21l2
chr10	110455781	110456181	9230102K24Rik
chr13	109759721	109760121	Mir1904
chr15	30029279	30029679	Ctnnd2
chr2	114797431	114797831	Dph6
chr18	29638605	29639005	4930578E11Rik
chr9	30284768	30285168	Snx19
chr13	89398268	89398668	Hapln1
chr18	55133691	55134091	Zfp608
chr6	90950882	90951282	Iqsec1
chr14	25318049	25318449	Zmiz1
chr14	66494644	66495044	Adra1a
chr13	89401248	89401648	Hapln1
chr5	43094440	43094840	Cpeb2
chr12	73762610	73763010	Hif1a
chr6	37732346	37732746	Trim24
chr5	102206929	102207329	Wdfy3
chr8	35102097	35102497	Tnks
chr10	24458649	24459049	Ccn2
chr1	137096825	137097225	Nr5a2
chr3	34216907	34217307	Dnajc19
chr8	91937206	91937606	Irx3
chr2	97332111	97332511	Lrrc4c
chr1	62929482	62929882	4930487H11Rik
chr14	66501264	66501664	Adra1a
chr13	116443265	116443665	Isl1
chr2	133418563	133418963	Bmp2
chr12	77095267	77095667	Max
chr1	54690561	54690961	Pgap1
chr10	17590172	17590572	Cited2
chr10	98782040	98782440	Atp2b1
chr13	46096995	46097395	Atxn1
chr5	109690749	109691149	Crlf2
chr6	141118279	141118679	Pde3a
chr9	34986197	34986597	4930581F22Rik
chr3	55652251	55652651	Mab21l1
chr14	28375694	28376094	Wnt5a
chr10	120636105	120636505	4921513I03Rik
chr6	25085267	25085667	Tmem229a
chr5	26622079	26622479	4930584F24Rik
chr12	95563424	95563824	Flrt2
chr2	114782448	114782848	Dph6
chr13	109776035	109776435	Mir1904
chr18	11967035	11967435	Mir1901
chr1	35941593	35941993	Hs6st1
chr10	125839624	125840024	Lrig3
chr2	133425598	133425998	Bmp2
chr15	7683530	7683930	Gdnf
chr12	21543182	21543582	Ywhaq
chr5	118435038	118435438	Med13l
chr6	18639941	18640341	Cttnbp2
chr13	109778387	109778787	Mir1904
chr9	49923937	49924337	Ncam1
chr2	105523252	105523652	Rcn1
chr5	118436624	118437024	Med13l
chr1	137083546	137083946	Nr5a2
chr4	3413693	3414093	Mir3471-2
chr8	128562591	128562991	Itgb1
chr7	129134195	129134595	Plpp4
chr6	32388359	32388759	Plxna4os1
chr18	59456849	59457249	Mir6355
chr1	84406891	84407291	Pid1
chr2	133429671	133430071	Bmp2
chr10	17600783	17601183	Cited2
chr3	29768608	29769008	Mannr
chr7	129469521	129469921	Wdr11
chr10	91342075	91342475	4930534H03Rik
chr4	7112144	7112544	Tox
chr8	34287834	34288234	Mir6395
chr2	133430647	133431047	Bmp2
chr9	117373385	117373785	Rbms3
chr10	125845075	125845475	Lrig3
chr7	63796074	63796474	E030018B13Rik
chr10	17602481	17602881	Cited2
chr4	82186026	82186426	Gm11264
chr18	4514462	4514862	Jcad
chr14	16695517	16695917	Rarb
chr14	55358419	55358819	Dhrs4
chr13	102573368	102573768	Cd180
chr12	117723942	117724342	Cdca7l
chr14	120791651	120792051	Ipo5
chr4	66523480	66523880	Astn2
chr12	118649164	118649564	D230030E09Rik
chr2	140790393	140790793	Flrt3
chr3	36340812	36341212	Qrfpr
chr5	29854456	29854856	Gm5129
chr10	74848324	74848724	Gnaz
chr15	72928726	72929126	Peg13
chr14	28386767	28387167	Wnt5a
chr13	93939373	93939773	Lhfpl2
chr16	24274963	24275363	Lpp
chr5	118834165	118834565	4930413E15Rik
chr9	29531163	29531563	Ntm
chr6	53455445	53455845	Creb5
chr12	77079482	77079882	Max
chr3	34198219	34198619	Dnajc19
chr13	89423476	89423876	Hapln1
chr6	135542072	135542472	4930425L21Rik
chr3	49873693	49874093	Pcdh18
chr18	10935815	10936215	Gata6
chrX	95282094	95282494	Arhgef9
chr1	77629813	77630213	Epha4
chr16	74526534	74526934	Robo2
chr3	159724551	159724951	Wls
chr8	34281215	34281615	Mir6395
chr18	55107080	55107480	Zfp608
chr4	54833205	54833605	Zfp462
chr1	137074758	137075158	Nr5a2
chr9	28289723	28290123	Opcml
chr10	96502836	96503236	Btg1
chr7	63802733	63803133	E030018B13Rik
chr12	106829409	106829809	4933406K04Rik
chr17	16951235	16951635	Zfp960
chr11	19811682	19812082	Spred2
chr13	48130824	48131224	4931429P17Rik
chr5	150840025	150840425	Kl
chr5	118839860	118840260	4930413E15Rik
chr13	46161923	46162323	Stmnd1
chr4	100664884	100665284	Cachd1
chr8	8801608	8802008	Arglu1
chr1	190032683	190033083	Smyd2
chr9	23112715	23113115	Bmper
chr13	85398785	85399185	Rasa1
chr4	55240518	55240918	Rad23b
chr8	108827399	108827799	Mir3108
chr11	8773241	8773641	Tns3
chr14	105732143	105732543	Mir6390
chr14	122341989	122342389	1700108J01Rik
chr1	54665946	54666346	Pgap1
chr15	69161988	69162388	4930504C09Rik
chr9	47422202	47422602	Cadm1
chr13	37718363	37718763	Rreb1
chr3	75762520	75762920	Platr10
chr3	151943479	151943879	Ptgfr
chr6	49716483	49716883	Npy
chr3	9715617	9716017	Zfp704
chr1	59376441	59376841	Fzd7
chr7	145045222	145045622	Ccnd1
chr6	3182898	3183298	Gm8579
chr15	69165203	69165603	4930504C09Rik
chr13	110798247	110798647	Gm38397
chr12	46923497	46923897	Nova1
chr12	118634851	118635251	D230030E09Rik
chr4	46754831	46755231	Tbc1d2
chr9	117356978	117357378	Rbms3
chr9	56265554	56265954	Tspan3
chr3	38312072	38312472	5430434I15Rik
chr18	55095952	55096352	Zfp608
chr8	122126592	122126992	Zfp469
chr12	77134622	77135022	Fut8
chr12	82066832	82067232	Sipa1l1
chr6	97355357	97355757	Lmod3
chrX	142577532	142577932	Tmem164
chr8	88922028	88922428	Mir8110
chr18	34118325	34118725	Apc
chr12	70722888	70723288	Frmd6
chr15	27783565	27783965	Otulinl
chr6	97353946	97354346	Lmod3
chr6	73059708	73060108	Tmsb10
chr5	131515675	131516075	Gm29681
chr8	60405026	60405426	Aadat
chr10	43378328	43378728	Bend3
chr18	69243683	69244083	Tcf4
chr7	96442153	96442553	Gm15412
chr18	10885729	10886129	Mir1a-2
chr13	51996184	51996584	4921525O09Rik
chr4	33823918	33824318	Cnr1
chr7	63816525	63816925	E030018B13Rik
chr6	94400420	94400820	Slc25a26
chr14	45757389	45757789	Ddhd1
chr1	185098352	185098752	Mark1
chr8	95987133	95987533	Got2
chr12	58367842	58368242	Clec14a
chr10	6020949	6021349	Rgs17
chr15	72908714	72909114	Peg13
chr9	79617450	79617850	Gm10635
chr11	26103694	26104094	Mir6372
chr12	45171985	45172385	Stxbp6
chr10	87760435	87760835	Igf1
chr18	10882953	10883353	Mir1a-2
chr3	83938921	83939321	Tlr2
chr3	29539193	29539593	Mir21b
chr6	97349684	97350084	Lmod3
chr11	35024358	35024758	Slit3
chr5	131783264	131783664	4930563F08Rik
chr10	44555231	44555631	Prdm1
chr12	77058665	77059065	Max
chr6	94009924	94010324	Magi1
chr16	84583937	84584337	4930529L06Rik
chr12	91685923	91686323	Gtf2a1
chr11	8759833	8760233	Tns3
chr18	55087725	55088125	Zfp608
chrX	142584902	142585302	Tmem164
chr15	41352103	41352503	Oxr1
chr5	118465445	118465845	Med13l
chr15	41693694	41694094	Oxr1
chr4	26441480	26441880	Manea
chr6	94405383	94405783	Slc25a26
chr14	25237483	25237883	4930572O13Rik
chr12	91684291	91684691	Gtf2a1
chr13	51314629	51315029	S1pr3
chr10	3646463	3646863	Plekhg1
chr4	111626382	111626782	Spata6
chr17	50416041	50416441	Plcl2
chr12	91683562	91683962	Gtf2a1
chr10	37231978	37232378	Marcks
chr6	89455592	89455992	Plxna1
chr1	10325590	10325990	Arfgef1
chr3	30105522	30105922	Mecom
chr18	9865701	9866101	Thoc1
chrX	12252423	12252823	Bcor
chr3	38300155	38300555	5430434I15Rik
chr5	136467567	136467967	Mir721
chr10	21790178	21790578	Sgk1
chr3	109248808	109249208	Vav3
chr7	145030771	145031171	Ccnd1
chr15	97337911	97338311	Amigo2
chr12	77052761	77053161	Max
chr3	131019472	131019872	Lef1
chr4	31873508	31873908	Map3k7
chr1	177338747	177339147	Akt3
chr5	136465385	136465785	Mir721
chr2	63273854	63274254	Kcnh7
chr1	60656264	60656664	Raph1
chr15	72899062	72899462	Peg13
chr3	109251680	109252080	Vav3
chr5	53466869	53467269	Rbpj
chr10	94426238	94426638	Tmcc3
chr14	31918469	31918869	Ankrd28
chr3	151925495	151925895	Ptgfr
chr18	68139609	68140009	Ldlrad4
chr2	137204408	137204808	Jag1
chr8	25430597	25430997	Fgfr1
chr14	116837249	116837649	Gpc6
chr1	59394111	59394511	Fzd7
chr10	85510457	85510857	Btbd11
chr18	32647529	32647929	Gypc
chr6	112577200	112577600	Oxtr
chr17	4907328	4907728	Arid1b
chr12	99715254	99715654	1700064M15Rik
chr3	56270472	56270872	Nbea
chr8	25392849	25393249	5430421F17Rik
chr16	78473395	78473795	4930478L05Rik
chr17	4908175	4908575	Arid1b
chr18	4548374	4548774	Jcad
chr1	60652701	60653101	Raph1
chr3	151351710	151352110	Adgrl4
chr13	94702828	94703228	Tbca
chr5	18446009	18446409	Gnai1
chr7	145025516	145025916	Ccnd1
chr3	143157070	143157470	A830019L24Rik
chr3	109254912	109255312	Vav3
chr14	15524220	15524620	Lrrc3b
chr13	9191138	9191538	Dip2c
chr15	7044386	7044786	Lifr
chr19	28095836	28096236	Rfx3
chr17	87882590	87882990	Kcnk12
chrX	9747441	9747841	Dynlt3
chr3	143158506	143158906	A830019L24Rik
chr18	32644171	32644571	Gypc
chr16	97272253	97272653	Bace2
chr8	8774575	8774975	Arglu1
chr12	82085622	82086022	Sipa1l1
chr6	84677786	84678186	Cyp26b1
chr3	36773976	36774376	Trpc3
chr10	18323713	18324113	Nhsl1
chr10	70739495	70739895	D630013N20Rik
chr17	87530372	87530772	Calm2
chr1	106630068	106630468	Mir3473f
chr10	18318374	18318774	Ccdc28a
chr4	62881847	62882247	Zfp618
chr5	16469879	16470279	Hgf
chr2	70908657	70909057	Tlk1
chr4	53353364	53353764	AI427809
chrX	51288551	51288951	Mbnl3
chr15	25539667	25540067	Myo10
chr11	34916020	34916420	Spdl1
chr16	72580427	72580827	Robo1
chr13	94706669	94707069	Tbca
chr5	142319341	142319741	Foxk1
chr10	37220368	37220768	Marcks
chr15	91969413	91969813	Cntn1
chr17	3244942	3245342	Tiam2
chr13	52015163	52015563	4921525O09Rik
chr1	84614640	84615040	Mir5126
chr4	123535241	123535641	Mir6398
chr1	106627285	106627685	Mir3473f
chr6	112570467	112570867	Oxtr
chr18	10866134	10866534	Mir1a-2
chr18	80625085	80625485	Gm2176
chr3	55701634	55702034	Mab21l1
chr9	25400746	25401146	Eepd1
chr13	53553194	53553594	Msx2
chr10	44539061	44539461	Prdm1
chr15	7048919	7049319	Lifr
chr15	97327446	97327846	Amigo2
chr16	26185897	26186297	P3h2
chr10	27994353	27994753	Ptprk
chr8	61671127	61671527	Palld
chr13	34424960	34425360	Slc22a23
chr17	87877685	87878085	Kcnk12
chr5	102149503	102149903	Wdfy3
chr17	11962723	11963123	D17Ertd648e
chr18	54342385	54342785	Redrum
chr10	69845767	69846167	Ank3
chr15	36876218	36876618	Ywhaz
chr16	31508994	31509394	Gm15743
chr18	33292913	33293313	Stard4
chr12	28831063	28831463	Gm31508
chr13	94709756	94710156	Tbca
chr10	67458851	67459251	Egr2
chr13	55909818	55910218	Pitx1
chr18	56321600	56322000	Gramd3
chr1	105434984	105435384	Rnf152
chr3	115793300	115793700	S1pr1
chr13	103412612	103413012	Mast4
chr13	46043053	46043453	Atxn1
chr12	91668509	91668909	Gtf2a1
chr9	42550200	42550600	Tbcel
chr10	18329424	18329824	Nhsl1
chr16	10073226	10073626	Grin2a
chr16	31507180	31507580	Gm15743
chr1	189085229	189085629	Kctd3
chr5	102691200	102691600	Arhgap24
chr2	157837066	157837466	Vstm2l
chr4	123489089	123489489	D830031N03Rik
chr12	77039341	77039741	Max
chr18	11129510	11129910	1010001N08Rik
chr13	80806145	80806545	Arrdc3
chr8	35665822	35666222	Gm16793
chr3	151914068	151914468	Ptgfr
chr9	60940148	60940548	Gm5122
chr10	120552958	120553358	Hmga2
chr15	36873322	36873722	Ywhaz
chr18	63463449	63463849	Piezo2
chr13	37749490	37749890	Rreb1
chr13	99592744	99593144	Map1b
chr10	108255796	108256196	Pawr
chr4	119738569	119738969	Hivep3
chr12	118377013	118377413	Sp4
chr3	122169597	122169997	Gclm
chr8	93889096	93889496	4930488L21Rik
chr18	35043345	35043745	Ctnna1
chr8	11084073	11084473	Irs2
chr18	11915541	11915941	Mir1901
chr18	66366618	66367018	Ccbe1
chr2	93567720	93568120	Alx4
chr19	44672135	44672535	Pax2
chr3	29562388	29562788	Mir21b
chr9	24848241	24848641	Tbx20
chr14	29795306	29795706	Cacna2d3
chr5	148191431	148191831	Mtus2
chr13	115005352	115005752	Itga2
chr1	180403771	180404171	Gm5069
chr13	13516893	13517293	Lyst
chr1	189080752	189081152	Kctd3
chr18	35027093	35027493	Hspa9
chr15	59154511	59154911	Mtss1
chr7	37842178	37842578	Zfp536
chr10	18307400	18307800	Ccdc28a
chr18	75441853	75442253	Gm10532
chr12	107807824	107808224	4930465M20Rik
chr1	59409598	59409998	Fzd7
chr6	133963281	133963681	Etv6
chr5	131486563	131486963	Gm29681
chr16	31546238	31546638	Gm536
chr12	51521645	51522045	Coch
chr16	66585785	66586185	1700010K23Rik
chr19	60073406	60073806	E330013P04Rik
chr1	189473097	189473497	Kcnk2
chr5	35176463	35176863	Lrpap1
chr12	32131861	32132261	Prkar2b
chr18	68157194	68157594	Ldlrad4
chr1	64191503	64191903	Klf7
chr4	57434178	57434578	1700042G15Rik
chr8	31297599	31297999	7420700N18Rik
chr8	125827914	125828314	A730098A19Rik
chr10	20882588	20882988	Ahi1
chr3	117938444	117938844	Snx7
chr10	43676278	43676678	1700027J07Rik
chr4	53339583	53339983	AI427809
chr13	97365561	97365961	Lncenc1
chr18	20815364	20815764	B4galt6
chr1	157008185	157008585	Ralgps2
chr15	36865380	36865780	Ywhaz
chr6	97321194	97321594	Lmod3
chr1	157343532	157343932	2810025M15Rik
chr2	165159074	165159474	1700025C18Rik
chr10	117515746	117516146	Gm32141
chr18	62853825	62854225	Apcdd1
chr13	15395237	15395637	Gli3
chr1	64189461	64189861	Klf7
chr18	35022276	35022676	Hspa9
chr14	7749662	7750062	Flnb
chr17	67422360	67422760	Ptprm
chr14	72777870	72778270	Fndc3a
chr1	10300513	10300913	Arfgef1
chr5	32950716	32951116	Ywhah
chr2	45185132	45185532	Zeb2
chr16	97288651	97289051	Bace2
chr13	107619574	107619974	1700006H21Rik
chr14	7889767	7890167
chr5	147793118	147793518	Flt1
chr3	109273360	109273760	Vav3
chr8	122162986	122163386	Zfp469
chr13	107620165	107620565	1700006H21Rik
chr3	117508085	117508485	Plppr5
chr2	45184162	45184562	Zeb2
chr12	8854263	8854663	Laptm4a
chr8	88454304	88454704	Nkd1
chr14	105360557	105360957	5430440P10Rik
chr12	32127806	32128206	Prkar2b
chr10	17656340	17656740	Cited2
chr6	91617192	91617592	Slc6a6
chr16	65629214	65629614	Chmp2b
chr5	125245653	125246053	Ncor2
chr15	37166199	37166599	Grhl2
chr4	70601355	70601755	Megf9
chr16	13189692	13190092	Mrtfb
chr13	13523777	13524177	Lyst
chr15	25555938	25556338	Myo10
chr4	111653489	111653889	Spata6
chr18	7692949	7693349	Mpp7
chr15	36004320	36004720	Cox6c
chr10	17656822	17657222	Cited2
chr14	115475271	115475671	4930505G20Rik
chr13	46030692	46031092	Atxn1
chr8	88455433	88455833	Nkd1
chr1	167532540	167532940	Rxrg
chr17	71117931	71118331	Lpin2
chr13	107955227	107955627	Zswim6
chr3	60937295	60937695	P2ry1
chr18	32311740	32312140	Bin1
chr13	59888011	59888411	Tut7
chr9	117317255	117317655	Rbms3
chrX	12225093	12225493	Bcor
chr5	53490677	53491077	Rbpj
chr4	57780758	57781158	Akap2
chrX	143030802	143031202	Ammecr1
chr11	105525663	105526063	Tanc2
chr15	59145697	59146097	Mtss1
chr3	33956125	33956525	Fxr1
chr8	95951804	95952204	Got2
chr14	67135665	67136065	Ppp2r2a
chr2	136827630	136828030	Slx4ip
chr4	125191021	125191421	Zc3h12a
chr16	97293200	97293600	Bace2
chr8	33992985	33993385	Rbpms
[truncated: 25,270 more rows]
