# Supplementary material for: A genome-wide relay of signalling-responsive enhancers drives hematopoietic specification
Source: Nat Commun. 2023 Jan 17;14:267. doi: 10.1038/s41467-023-35910-9 (PMC9845378; doi:10.1038/s41467-023-35910-9)
Supplement: Supplementary file 7 — Supplementary Dataset 4 [file 41467_2023_35910_MOESM7_ESM.xlsx]

## Sheet: HE1 VEGF Responsive Enh Up
Enhancer Coordinates			Enhancer Associated Gene	Log Fold Change VEGF/-VEGF	P-Adj
chr8	104095653	104096053	Cdh5	1.98202	0		Genes Up regulated 0.25 Log FC	243
chr11	101248582	101248982	Ramp2	1.91223	0		Genes Down regulated 0.25 Log FC	94					VEGF Responsive enhancers	Linked VEGF Responsive Genes Up	Linked VEGF Responsive Genes Down
chr7	145025516	145025916	Ccnd1	1.67306	0							HE1 UP	2413	243	94
chr7	145111485	145111885	Ccnd1	1.67306	0							HE2 UP	2175	145	63
chr7	145198360	145198760	Ccnd1	1.67306	0							HE1 Down	1354	42	99
chr6	4009527	4009927	Gng11	1.57448	0							HE2 Down	1872	49	63
chr2	26575960	26576360	Egfl7	1.46671	0							Total	7814	479	319
chr2	26578428	26578828	Egfl7	1.46671	0
chr2	26571786	26572186	Egfl7	1.46671	0
chr5	75970236	75970636	Kdr	1.42545	0
chr5	75974708	75975108	Kdr	1.42545	0
chr5	76013803	76014203	Kdr	1.42545	0
chr8	11279264	11279664	Col4a1	1.39468	0
chr8	11308468	11308868	Col4a1	1.39468	0
chr2	148478302	148478702	Cd93	1.28851	0
chr1	192532218	192532618	Cd34	1.2784	0
chr18	69543807	69544207	Tcf4	1.27433	0
chr14	31408014	31408414	Sh3bp5	1.07021	0
chr11	50240284	50240684	Ltc4s	1.06649	0
chr6	116006720	116007120	Plxnd1	1.03784	0
chr2	181677100	181677500	Sox18	1.02594	0
chr2	181675437	181675837	Sox18	1.02594	0
chr9	107628723	107629123	Gnai2	1.02548	0
chr9	107724682	107725082	Gnai2	1.02548	0
chr14	73253441	73253841	Lpar6	0.995368	0
chr14	73234419	73234819	Lpar6	0.995368	0
chr10	80587285	80587685	Abhd17a	0.981713	0
chr9	71606517	71606917	Myzap	0.972767	0
chr10	5591949	5592349	Myct1	0.971143	0
chr3	151351710	151352110	Adgrl4	0.964774	0
chr3	151383527	151383927	Adgrl4	0.964774	0
chr9	32673932	32674332	Ets1	0.955866	0
chr9	32716101	32716501	Ets1	0.955866	0
chr11	8443629	8444029	Upp1	0.941151	0
chr10	96238874	96239274	Btg1	0.912586	0
chr1	119510839	119511239	Ralb	0.91253	0
chr6	72333279	72333679	Vamp5	0.901569	0
chr15	80011741	80012141	Pdgfb	0.895867	0
chr11	51647319	51647719	N4bp3	0.8608	0
chr17	75407312	75407712	Rasgrp3	0.855161	0
chr1	39982085	39982485	Map4k4	0.851741	0
chr1	39761640	39762040	Map4k4	0.851741	0
chr3	115709056	115709456	S1pr1	0.846174	0
chr1	171441487	171441887	F11r	0.818181	0
chr19	9940931	9941331	Fth1	0.817716	0
chr16	42746163	42746563	Gap43	0.79573	0
chr8	24427587	24427987	Tcim	0.793286	0
chr8	24365940	24366340	Tcim	0.793286	0
chr9	32525790	32526190	Fli1	0.776845	0
chr16	19979785	19980185	Klhl6	0.759355	0
chr13	42412620	42413020	Edn1	0.757709	0
chr13	41643702	41644102	Edn1	0.757709	0
chr18	61767753	61768153	Afap1l1	0.757686	0
chr16	10950535	10950935	Litaf	0.750088	0
chr16	38701821	38702221	Arhgap31	0.736569	0
chr13	103363201	103363601	Mast4	0.736464	0
chr13	103225352	103225752	Mast4	0.736464	0
chr2	32637800	32638200	Eng	0.732422	0
chr2	31130979	31131379	Eng	0.732422	0
chr2	93261772	93262172	Tspan18	0.720007	0
chr2	93346584	93346984	Tspan18	0.720007	0
chr11	54887950	54888350	Anxa6	0.684798	0
chr11	54879858	54880258	Anxa6	0.684798	0
chr11	55039600	55040000	Anxa6	0.684798	0
chr16	31005668	31006068	Fam43a	0.661404	0
chr16	30769083	30769483	Fam43a	0.661404	0
chr10	121971669	121972069	Srgap1	0.653845	0
chr2	152810176	152810576	Id1	0.648072	0
chr11	106737256	106737656	Limd2	0.642594	0
chr4	134256311	134256711	Grrp1	0.641148	0
chr5	44726513	44726913	Ldb2	0.640239	0
chr5	45323449	45323849	Ldb2	0.640239	0
chr12	111461477	111461877	Tnfaip2	0.63272	0
chr12	26452940	26453340	Rsad2	0.631328	0
chr2	71779504	71779904	Itga6	0.625167	0
chr12	8344898	8345298	Rhob	0.622865	0
chr4	137476470	137476870	Hspg2	0.604969	0
chr4	137478266	137478666	Hspg2	0.604969	0
chr4	137498298	137498698	Hspg2	0.604969	0
chr3	145729921	145730321	Ddah1	0.59995	0
chr8	111555320	111555720	Znrf1	0.59587	0
chr13	98192548	98192948	Arhgef28	0.585844	0
chr13	98138800	98139200	Arhgef28	0.585844	0
chr13	98120336	98120736	Arhgef28	0.585844	0
chr10	8866260	8866660	Sash1	0.582413	0
chr10	21883555	21883955	Sgk1	0.576756	0
chr10	21679003	21679403	Sgk1	0.576756	0
chr18	61632584	61632984	Bvht	0.572685	0
chr2	120128541	120128941	Ehd4	0.57039	0
chr8	11778960	11779360	Arhgef7	0.563165	0
chr19	37443683	37444083	Hhex	0.562855	0
chr19	36237753	36238153	Hhex	0.562855	0
chr19	37918514	37918914	Hhex	0.562855	0
chr10	37483576	37483976	Lama4	0.560279	0
chr9	107566854	107567254	Hyal2	0.559668	0
chr7	143058340	143058740	Cd81	0.558801	0
chr8	46792606	46793006	Irf2	0.553778	0
chr8	46859229	46859629	Irf2	0.553778	0
chr8	36158976	36159376	Gm38414	0.548192	0
chr2	119161280	119161680	Gchfr	0.547286	0
chr3	87974273	87974673	Nes	0.547117	0
chr1	62724362	62724762	Nrp2	0.541365	0
chr1	61851167	61851567	Nrp2	0.541365	0
chr1	62181655	62182055	Nrp2	0.541365	0
chr6	90941219	90941619	Fgd5	0.540888	0
chr4	82435761	82436161	Nfib	0.538725	0
chr9	78619254	78619654	Cd109	0.535492	0
chr15	25791875	25792275	Myo10	0.530038	0
chr4	155710604	155711004	Ssu72	0.521599	0
chr7	110260031	110260431	Swap70	0.514729	0
chr4	133132069	133132469	Wasf2	0.509233	0
chr3	89853805	89854205	Efna1	0.506172	0
chr9	62372878	62373278	Anp32a	0.501101	0
chr8	70276451	70276851	Homer3	0.496997	0
chr19	21780701	21781101	Cemip2	0.488388	0
chr19	21942309	21942709	Cemip2	0.488388	0
chr8	79382889	79383289	Smad1	0.485197	0
chr2	128392329	128392729	Bcl2l11	0.47867	0
chr4	53592404	53592804	Abca1	0.478442	0
chr3	96001032	96001432	Plekho1	0.47609	0
chr3	95993835	95994235	Plekho1	0.47609	0
chr15	73731940	73732340	Ptp4a3	0.468333	0
chr5	142998212	142998612	Fscn1	0.466308	0
chr5	143001172	143001572	Fscn1	0.466308	0
chr4	41636417	41636817	Enho	0.461594	0
chr1	51780325	51780725	Myo1b	0.461066	0
chr18	38277963	38278363	Pcdh12	0.45365	0
chr18	38024887	38025287	Pcdh12	0.45365	0
chr11	97412527	97412927	Rpl23	0.444566	0
chr5	75826334	75826734	Kit	0.438874	0
chr12	111465625	111466025	Exoc3l4	0.432557	0
chr12	111503076	111503476	Exoc3l4	0.432557	0
chr17	25067377	25067777	Tmem204	0.42682	0
chr10	99228899	99229299	Dusp6	0.425639	0
chr14	120544484	120544884	Rap2a	0.420705	0
chr5	77374979	77375379	Igfbp7	0.419162	5.5641e-300
chr2	83714702	83715102	Tfpi	0.411827	0
chr2	84737562	84737962	Tfpi	0.411827	0
chr12	17770540	17770940	Hpcal1	0.409248	0
chr12	21119530	21119930	Hpcal1	0.409248	0
chr12	21135902	21136302	Hpcal1	0.409248	0
chr12	21167098	21167498	Hpcal1	0.409248	0
chr11	55405682	55406082	Atox1	0.406853	0
chr17	46115577	46115977	Mrps18a	0.404622	7.92761e-300
chr6	84058611	84059011	Dysf	0.403979	0
chr15	101123178	101123578	Acvrl1	0.403396	0
chr15	101134264	101134664	Acvrl1	0.403396	0
chr1	135631504	135631904	Nav1	0.401778	0
chr11	49632266	49632666	Flt4	0.400896	0
chr2	85129436	85129836	Aplnr	0.397179	0
chr2	25163312	25163712	Nrarp	0.395325	0
chr12	27328095	27328495	Rnf144a	0.394396	0
chr18	38174456	38174856	Pcdh1	0.393553	0
chr18	38172319	38172719	Pcdh1	0.393553	0
chr18	38148853	38149253	Pcdh1	0.393553	0
chr18	38127228	38127628	Pcdh1	0.393553	0
chr6	17529488	17529888	Tes	0.390258	0
chr3	104253755	104254155	Magi3	0.387696	0
chr3	104431716	104432116	Magi3	0.387696	0
chr2	127328496	127328896	Dusp2	0.387308	0
chr2	127313844	127314244	Dusp2	0.387308	0
chr15	97828988	97829388	Hdac7	0.385326	0
chr9	122084222	122084622	Snrk	0.382748	0
chr2	84184706	84185106	Calcrl	0.378342	0
chr5	105649422	105649822	Lrrc8c	0.37337	0
chr5	105623298	105623698	Lrrc8c	0.37337	0
chr13	92241452	92241852	Rps23	0.373261	0
chr1	165589214	165589614	Mpzl1	0.365555	0
chr1	165618336	165618736	Mpzl1	0.365555	0
chr5	63959281	63959681	Rell1	0.364632	0
chr9	61259669	61260069	Rplp1	0.361923	0
chr12	112947870	112948270	Nudt14	0.355595	0
chr17	67422360	67422760	Ptprm	0.354141	0
chr12	55389766	55390166	Nfkbia	0.351576	2.27652e-155
chr11	103371179	103371579	Arhgap27	0.350068	0
chr8	13644171	13644571	Rasa3	0.349483	0
chr7	24599700	24600100	Ethe1	0.349433	4.51236e-211
chr9	60837407	60837807	Uaca	0.349188	7.18112e-298
chr1	155050140	155050540	Stx6	0.348361	0
chr3	131139725	131140125	Rpl34	0.345013	0
chr2	124616746	124617146	Sema6d	0.343366	0
chr4	59163927	59164327	Ptbp3	0.341403	1.58121e-259
chr4	59239223	59239623	Ptbp3	0.341403	1.58121e-259
chr4	59363043	59363443	Ptbp3	0.341403	1.58121e-259
chr13	43236655	43237055	Gmpr	0.340584	0
chr8	36168621	36169021	Gsr	0.335213	3.39834e-283
chr10	93285412	93285812	Cdk17	0.335014	0
chr10	93391226	93391626	Cdk17	0.335014	0
chr10	93374959	93375359	Cdk17	0.335014	0
chr3	109248808	109249208	Vav3	0.331842	0
chr4	130910664	130911064	Laptm5	0.32783	0
chr10	95595955	95596355	Nudt4	0.327516	2.63384e-205
chr2	91953784	91954184	Dgkz	0.326251	0
chr2	91947706	91948106	Dgkz	0.326251	0
chr4	127319615	127320015	Gja4	0.325844	1.66667e-235
chr5	113122624	113123024	2900026A02Rik	0.325068	0
chr11	32345461	32345861	Sh3pxd2b	0.325045	0
chr4	101182570	101182970	Jak1	0.321302	3.94167e-231
chr17	70834481	70834881	Myl12b	0.320996	7.67251e-259
chr18	47318574	47318974	Sema6a	0.319092	0
chr18	47230649	47231049	Sema6a	0.319092	0
chr18	47219174	47219574	Sema6a	0.319092	0
chr13	115124298	115124698	Itga1	0.31655	4.87219e-283
chr14	121648678	121649078	Dock9	0.315892	0
chr1	64302698	64303098	Klf7	0.314629	1.06229e-200
chr18	55133691	55134091	Zfp608	0.311539	0
chr18	55095952	55096352	Zfp608	0.311539	0
chr8	124743822	124744222	Fam89a	0.310258	0
chr18	5740424	5740824	Zeb1	0.304369	2.15115e-293
chr5	96164008	96164408	Cnot6l	0.303017	7.69158e-288
chr12	69502342	69502742	Rps29	0.302458	0
chr11	72469220	72469620	Spns2	0.296614	0
chr15	36004320	36004720	Cox6c	0.296403	4.07621e-294
chr10	3646463	3646863	Plekhg1	0.295303	0
chr10	3718296	3718696	Plekhg1	0.295303	0
chr10	3758321	3758721	Plekhg1	0.295303	0
chr9	78488940	78489340	Eef1a1	0.294612	0
chr13	98093232	98093632	Enc1	0.2926	1.23188e-286
chr13	97442419	97442819	Enc1	0.2926	1.23188e-286
chr19	6553802	6554202	Ppp1r14b	0.290675	5.87845e-198
chr2	59726178	59726578	Tanc1	0.287261	1.93309e-264
chr8	36586028	36586428	Dlc1	0.281838	5.21539e-172
chr10	121471509	121471909	Rassf3	0.280251	0
chr7	134650044	134650444	Dock1	0.278139	6.55379e-249
chr7	134663209	134663609	Dock1	0.278139	6.55379e-249
chr2	160741529	160741929	Plcg1	0.277894	0
chr2	30547798	30548198	Ier5l	0.27774	4.27942e-277
chr1	143820405	143820805	Rgs2	0.274206	0
chr7	99384306	99384706	Gdpd5	0.269058	0
chr2	132272568	132272968	Cds2	0.267916	2.3413e-282
chr5	104112083	104112483	Sparcl1	0.265105	0
chr3	142424124	142424524	Pdlim5	0.260745	1.57564e-121
chr8	122665179	122665579	Rpl13	0.259995	0
chr11	79307037	79307437	Tnfaip1	0.259933	5.46567e-135
chr17	12171155	12171555	Agpat4	0.25962	2.49208e-166
chr11	3573153	3573553	Smtn	0.258556	4.59112e-192
chr11	3545731	3546131	Smtn	0.258556	4.59112e-192
chr10	52309274	52309674	Dcbld1	0.256265	0
chr7	65410586	65410986	Tjp1	0.255387	2.94365e-120
chr9	21846691	21847091	Dock6	0.255148	0
chr1	165653530	165653930	Creg1	0.254906	1.6205e-224
chr2	4409750	4410150	Frmd4a	0.254098	2.28225e-215
chr2	4555149	4555549	Frmd4a	0.254098	2.28225e-215
chr5	115530142	115530542	Pxn	0.248467	0
chr5	115521903	115522303	Pxn	0.248467	0
chr5	115516284	115516684	Pxn	0.248467	0
chr1	34005734	34006134	Dst	0.248282	6.80642e-105
chr1	34244596	34244996	Dst	0.248282	6.80642e-105
chr2	37767189	37767589	Strbp	0.246942	3.9542e-234
chr15	88855437	88855837	Pim3	0.24686	5.59271e-172
chr8	118393835	118394235	Cdh13	0.245651	0
chr8	118286513	118286913	Cdh13	0.245651	0
chr3	80800398	80800798	Gria2	0.245621	3.9615e-283
chr2	152863295	152863695	Mcts2	0.244963	2.61281e-161
chr11	90224909	90225309	Mmd	0.243071	5.0703e-209
chr16	33043256	33043656	Iqcg	0.23953	0
chr11	20269286	20269686	Cep68	0.236979	8.96652e-255
chr11	21414928	21415328	Cep68	0.236979	8.96652e-255
chr11	54972325	54972725	Cnot8	0.236766	2.19191e-192
chr11	58099919	58100319	Cnot8	0.236766	2.19191e-192
chr17	67384301	67384701	Rab12	0.236002	9.39474e-163
chr6	98872268	98872668	Foxp1	0.235187	8.87453e-221
chr7	110876976	110877376	Lyve1	0.234294	2.16386e-205
chr13	95598407	95598807	F2r	0.233841	3.15492e-147
chr15	3232455	3232855	Rpl37	0.231576	0
chr1	165717662	165718062	Rcsd1	0.227595	2.59502e-210
chr2	132094457	132094857	Rassf2	0.225728	0
chr2	132020937	132021337	Rassf2	0.225728	0
chr15	78835748	78836148	Cdc42ep1	0.224163	1.94805e-218
chr15	78844780	78845180	Cdc42ep1	0.224163	1.94805e-218
chr9	96324724	96325124	Atp1b3	0.22269	7.85355e-140
chr3	79966726	79967126	Gask1b	0.220226	2.60173e-261
chr8	95392646	95393046	Mmp15	0.220127	0
chr8	94892812	94893212	Mmp15	0.220127	0
chr8	95411583	95411983	Mmp15	0.220127	0
chr5	140815078	140815478	Gna12	0.218988	2.13655e-244
chr4	62629979	62630379	Rgs3	0.216799	1.16096e-185
chr4	62643340	62643740	Rgs3	0.216799	1.16096e-185
chr18	33036901	33037301	Epb41l4aos	0.214713	1.10978e-193
chr11	62660927	62661327	Mmgt2	0.214644	1.78481e-202
chr11	116195162	116195562	Ten1	0.214437	1.39497e-134
chr15	59105899	59106299	Mtss1	0.213163	1.70108e-133
chr15	59089744	59090144	Mtss1	0.213163	1.70108e-133
chr15	59029967	59030367	Mtss1	0.213163	1.70108e-133
chr15	59010571	59010971	Mtss1	0.213163	1.70108e-133
chr18	60696728	60697128	Rps14	0.211917	0
chr3	52634379	52634779	Foxo1	0.211125	1.3333e-291
chr11	44740243	44740643	Ebf1	0.210312	4.83286e-278
chr2	92883085	92883485	Trp53i11	0.209948	7.81852e-266
chr10	66928181	66928581	Reep3	0.20941	1.49914e-156
chr8	86852061	86852461	N4bp1	0.208744	3.05896e-93
chr1	106549055	106549455	Bcl2	0.207968	2.54625e-299
chr3	84525724	84526124	Rps3a1	0.20661	1.44687e-256
chr15	89497732	89498132	Shank3	0.206317	0
chr18	4514462	4514862	Jcad	0.205584	3.32365e-198
chr18	5609941	5610341	Jcad	0.205584	3.32365e-198
chr18	5945007	5945407	Jcad	0.205584	3.32365e-198
chr12	73671473	73671873	Prkch	0.203823	0
chr12	69424914	69425314	Prkch	0.203823	0
chr12	72820986	72821386	Prkch	0.203823	0
chr6	37723318	37723718	Trim24	0.199909	7.06541e-151
chr6	37732346	37732746	Trim24	0.199909	7.06541e-151
chr9	14608564	14608964	Amotl1	0.198908	2.86656e-133
chr8	8801608	8802008	Arglu1	0.196365	1.14397e-77
chr14	57921754	57922154	Zdhhc20	0.195243	2.47265e-148
chr14	57881778	57882178	Zdhhc20	0.195243	2.47265e-148
chr11	85367802	85368202	Bcas3	0.195005	1.90549e-219
chr11	75153139	75153539	Smg6	0.194577	3.04377e-141
chr11	75137014	75137414	Smg6	0.194577	3.04377e-141
chr7	74524543	74524943	Slco3a1	0.193331	5.25162e-138
chr6	15726481	15726881	Mdfic	0.192946	4.82939e-204
chr5	121181050	121181450	Sh2b3	0.192855	3.69034e-250
chr5	121833801	121834201	Sh2b3	0.192855	3.69034e-250
chr8	8994582	8994982	Efnb2	0.191766	6.1195e-100
chr11	30166186	30166586	Sptbn1	0.191501	2.96375e-61
chr8	117298131	117298531	Cmip	0.18877	1.03984e-147
chr14	97559541	97559941	Dach1	0.188441	8.46075e-278
chr11	61533571	61533971	Epn2	0.18827	2.40647e-106
chr14	40959146	40959546	Ccser2	0.186475	3.39034e-165
chr11	86840547	86840947	Ypel2	0.186371	1.73319e-275
chr11	86995629	86996029	Ypel2	0.186371	1.73319e-275
chr1	55196413	55196813	Rftn2	0.186311	2.29097e-269
chr1	55193254	55193654	Rftn2	0.186311	2.29097e-269
chr5	124929537	124929937	Zfp664	0.186236	4.92522e-131
chr11	120206640	120207040	Slc38a10	0.18474	1.35083e-128
chr11	120199740	120200140	Slc38a10	0.18474	1.35083e-128
chr3	51739258	51739658	Maml3	0.184724	2.76795e-206
chr7	19466742	19467142	Exoc3l2	0.181538	0
chr2	148879170	148879570	Cst3	0.177077	5.47924e-89
chr8	122517520	122517920	Aprt	0.176318	1.72257e-38
chr8	122523065	122523465	Aprt	0.176318	1.72257e-38
chr2	174561887	174562287	Rbm38	0.176012	9.78215e-153
chr2	167949271	167949671	Rbm38	0.176012	9.78215e-153
chr2	172412424	172412824	Rbm38	0.176012	9.78215e-153
chr4	115962946	115963346	Tal1	0.176008	7.71626e-298
chr4	94715174	94715574	Tek	0.174243	1.05457e-108
chr13	113442186	113442586	Itga2	0.170415	4.55124e-291
chr14	31215735	31216135	Sema3g	0.170265	7.59883e-279
chr15	73446821	73447221	Ptk2	0.169141	3.67687e-112
chr15	73443159	73443559	Ptk2	0.169141	3.67687e-112
chr15	73471164	73471564	Ptk2	0.169141	3.67687e-112
chr4	128729668	128730068	Phc2	0.167698	1.62063e-127
chr6	34874494	34874894	Cyren	0.167444	2.15447e-179
chr11	77766462	77766862	Myo18a	0.166209	3.91942e-90
chr15	26365346	26365746	Fbxl7	0.166036	8.23957e-174
chr8	114473575	114473975	Maf	0.165438	4.36561e-27
chr8	114743162	114743562	Maf	0.165438	4.36561e-27
chr8	114777239	114777639	Maf	0.165438	4.36561e-27
chr2	30242458	30242858	Lrrc8a	0.163292	7.02705e-166
chr17	67955867	67956267	Arhgap28	0.162815	7.21384e-105
chr11	120281361	120281761	Bahcc1	0.162325	4.2957e-231
chr9	79885298	79885698	Filip1	0.157792	3.68394e-228
chr17	46885911	46886311	Tbcc	0.157642	3.82575e-118
chr17	45584804	45585204	Tbcc	0.157642	3.82575e-118
chr3	121891350	121891750	Fnbp1l	0.157528	1.89951e-75
chr5	111269631	111270031	Chek2	0.15746	2.7061e-200
chr11	22584564	22584964	Peli1	0.157255	1.15475e-128
chr11	20958030	20958430	Peli1	0.157255	1.15475e-128
chr3	135596988	135597388	Nfkb1	0.155002	2.85092e-137
chr19	32794078	32794478	Pten	0.154862	9.39687e-99
chr15	99317288	99317688	Fmnl3	0.151309	8.82963e-198
chr15	99326421	99326821	Fmnl3	0.151309	8.82963e-198
chr16	35869091	35869491	Parp14	0.149322	2.71461e-220
chr10	25331665	25332065	Epb41l2	0.1491	9.43909e-77
chr4	135301239	135301639	Rsrp1	0.149001	5.09574e-66
chr14	70020106	70020506	Nefl	0.148826	1.83734e-106
chr6	116286903	116287303	Zfp422	0.148185	9.47967e-129
chr14	79521735	79522135	Elf1	0.145733	2.86209e-146
chr1	4775004	4775404	Mrpl15	0.145014	6.91492e-55
chr9	66213531	66213931	Dapk2	0.144133	6.84489e-194
chr2	28525620	28526020	Ralgds	0.143707	2.26352e-194
chr2	52918106	52918506	Fmnl2	0.14327	4.3307e-151
chr4	134548107	134548507	Selenon	0.141368	4.28794e-113
chr4	133122223	133122623	Selenon	0.141368	4.28794e-113
chr12	69751820	69752220	Cdkl1	0.141254	4.19078e-130
chr19	34490160	34490560	Lipa	0.140696	4.68475e-112
chr19	34503191	34503591	Lipa	0.140696	4.68475e-112
chr10	7582231	7582631	Lrp11	0.140639	3.31109e-182
chr2	156718792	156719192	Rab5if	0.140433	1.27783e-50
chr11	106098243	106098643	Map3k3	0.139214	1.79955e-130
chr11	102327252	102327652	Slc25a39	0.137729	6.34816e-78
chr11	102338590	102338990	Slc25a39	0.137729	6.34816e-78
chr9	72029650	72030050	Tcf12	0.137027	2.66587e-100
chr9	71654658	71655058	Tcf12	0.137027	2.66587e-100
chr16	94601582	94601982	Ripply3	0.136607	5.76942e-234
chr11	67578065	67578465	Gas7	0.136164	1.3743e-204
chr11	46068759	46069159	Adam19	0.135693	2.43772e-65
chr11	44665264	44665664	Adam19	0.135693	2.43772e-65
chr13	5870352	5870752	Klf6	0.134779	1.5083e-29
chr13	5302148	5302548	Klf6	0.134779	1.5083e-29
chr13	5614841	5615241	Klf6	0.134779	1.5083e-29
chr2	33918393	33918793	Mvb12b	0.134228	1.50378e-140
chr17	24559215	24559615	Gfer	0.134144	9.95234e-65
chr18	13848515	13848915	Zfp521	0.133919	1.5243e-194
chr17	13737392	13737792	Afdn	0.133547	5.30823e-59
chr15	27981807	27982207	Trio	0.132299	2.26535e-104
chr15	27923595	27923995	Trio	0.132299	2.26535e-104
chr11	62075024	62075424	Specc1	0.131054	1.58556e-55
chr9	41084179	41084579	Ubash3b	0.130471	2.06827e-196
chr8	111801464	111801864	Bcar1	0.129693	4.167e-76
chr8	111735432	111735832	Bcar1	0.129693	4.167e-76
chr8	111733731	111734131	Bcar1	0.129693	4.167e-76
chr3	38918888	38919288	Fat4	0.129485	1.61054e-183
chr3	39219950	39220350	Fat4	0.129485	1.61054e-183
chr17	29316017	29316417	Pi16	0.129366	2.04411e-162
chr12	17507127	17507527	Odc1	0.128892	1
chr12	21426065	21426465	Odc1	0.128892	1
chr12	17468358	17468758	Odc1	0.128892	1
chr19	36227790	36228190	Pcgf5	0.128826	1.92403e-56
chr2	3185316	3185716	Fam171a1	0.124203	7.05437e-125
chr5	123979979	123980379	Hip1r	0.123286	1.31369e-206
chr17	86156987	86157387	Prkce	0.123018	4.17779e-140
chr2	132106058	132106458	Slc23a2	0.121686	6.4146e-171
chr6	39256745	39257145	Kdm7a	0.121652	3.73044e-163
chr17	5885496	5885896	Snx9	0.121094	1.14845e-78
chr4	135436205	135436605	Rcan3	0.121093	1.15334e-117
chr12	54187694	54188094	Egln3	0.120481	1.95706e-192
chr5	149588842	149589242	Ubl3	0.120402	2.62753e-77
chr2	29122436	29122836	Setx	0.120075	1.65851e-77
chr1	97672800	97673200	D1Ertd622e	0.119625	1.20034e-158
chr15	79323498	79323898	Pla2g6	0.11932	5.06282e-134
chr2	73509312	73509712	Wipf1	0.118164	6.55537e-121
chr10	60800645	60801045	Unc5b	0.117453	1.60884e-62
chr10	60792796	60793196	Unc5b	0.117453	1.60884e-62
chr10	60808428	60808828	Unc5b	0.117453	1.60884e-62
chr15	59567559	59567959	Myc	0.117418	5.22066e-70
chr1	51934503	51934903	Slc39a10	0.117167	1.65457e-65
chr9	57562944	57563344	Scamp2	0.11375	1.73115e-75
chr10	62217233	62217633	Tspan15	0.113311	8.42814e-169
chr2	35487217	35487617	Ggta1	0.112758	1.08662e-83
chr9	66276782	66277182	Herc1	0.112592	9.57511e-76
chr13	93418294	93418694	Jmy	0.112494	1.65003e-100
chr2	131140229	131140629	Hspa12b	0.112311	7.73818e-123
chr2	131134406	131134806	Hspa12b	0.112311	7.73818e-123
chr15	80850015	80850415	Tnrc6b	0.112229	2.12416e-71
chr12	40458872	40459272	Zfp277	0.112056	8.76872e-80
chr19	57123818	57124218	Ablim1	0.111375	6.51091e-86
chr6	82084100	82084500	Eva1a	0.110195	8.54488e-163
chr10	58405380	58405780	Lims1	0.109258	6.15258e-56
chr10	58416762	58417162	Lims1	0.109258	6.15258e-56
chr15	99449089	99449489	Nckap5l	0.109189	3.77069e-105
chr5	66524183	66524583	Apbb2	0.108717	2.03398e-68
chr11	22693025	22693425	Commd1	0.108583	6.49689e-36
chr11	22672049	22672449	Commd1	0.108583	6.49689e-36
chr8	87927382	87927782	Zfp423	0.107757	5.62547e-134
chr8	87891885	87892285	Zfp423	0.107757	5.62547e-134
chr7	87241144	87241544	Nox4	0.107623	4.60915e-115
chr11	89051819	89052219	Trim25	0.107117	2.91061e-73
chr11	88996386	88996786	Trim25	0.107117	2.91061e-73
chr11	89977984	89978384	Trim25	0.107117	2.91061e-73
chr11	88241885	88242285	Trim25	0.107117	2.91061e-73
chr11	88118965	88119365	Trim25	0.107117	2.91061e-73
chr15	62139215	62139615	Trib1	0.106802	8.99849e-115
chr12	85227777	85228177	Eif2b2	0.106211	2.76862e-64
chr15	96474622	96475022	Ano6	0.105733	4.0778e-69
chr8	71528623	71529023	Ccdc194	0.104849	1.58099e-186
chr8	125066931	125067331	Disc1	0.104393	1.27865e-179
chr10	18323713	18324113	Nhsl1	0.10341	3.54783e-96
chr10	18329424	18329824	Nhsl1	0.10341	3.54783e-96
chr5	105800218	105800618	Lrrc8d	0.10226	2.33426e-140
chr5	105693954	105694354	Lrrc8d	0.10226	2.33426e-140
chr10	86250444	86250844	Timp3	0.100254	1.492e-43
chr10	95623955	95624355	Atp2b1	0.0980199	1.2993e-41
chr15	37215681	37216081	Rrm2b	0.0977427	3.48043e-77
chr12	108255578	108255978	Ccdc85c	0.0972706	5.84329e-144
chr12	108267566	108267966	Ccdc85c	0.0972706	5.84329e-144
chr17	10740099	10740499	Rps6ka2	0.0972383	3.97637e-131
chr8	121687774	121688174	Zcchc14	0.0963849	1.606e-104
chr2	79566487	79566887	Itprid2	0.0960037	5.08205e-96
chr8	122989926	122990326	Ankrd11	0.0949243	8.09179e-22
chr6	95682468	95682868	Suclg2	0.0940342	9.11203e-58
chr5	112283558	112283958	Tpst2	0.0936294	6.35863e-50
chr5	112298586	112298986	Tpst2	0.0936294	6.35863e-50
chr14	21822734	21823134	Plau	0.093354	5.10028e-107
chr8	69957945	69958345	Gatad2a	0.0932992	8.60423e-32
chr5	64224776	64225176	Tbc1d1	0.093252	3.4017e-68
chr5	64174476	64174876	Tbc1d1	0.093252	3.4017e-68
chr1	157443316	157443716	Cryzl2	0.0917222	6.89573e-70
chr1	157449814	157450214	Cryzl2	0.0917222	6.89573e-70
chr6	43272540	43272940	Arhgef5	0.0908585	1.44744e-57
chr1	4602342	4602742	Rb1cc1	0.090068	1.67704e-46
chr14	27319376	27319776	Arhgef3	0.0899244	1.96899e-127
chr19	3645765	3646165	Lrp5	0.0882461	7.58701e-107
chr7	126324754	126325154	Rabep2	0.0877839	4.59497e-75
chr2	18897822	18898222	Pip4k2a	0.0874667	9.00294e-58
chr2	18956947	18957347	Pip4k2a	0.0874667	9.00294e-58
chr15	36489792	36490192	Ankrd46	0.0873609	1.74712e-69
chr15	37036667	37037067	Ankrd46	0.0873609	1.74712e-69
chr17	26497504	26497904	Dusp1	0.0867928	5.43499e-32
chr18	24101612	24102012	Ino80c	0.0866319	7.6374e-76
chr5	21144460	21144860	Gsap	0.0866147	1.52362e-70
chr19	46518428	46518828	Trim8	0.086173	1.26809e-92
chr9	53603413	53603813	Acat1	0.0861431	1.97638e-44
chr16	49769892	49770292	Cd47	0.0861046	1.938e-31
chr17	80683883	80684283	Map4k3	0.0851318	8.0717e-48
chr11	22871824	22872224	Aftph	0.0850232	4.07756e-67
chr11	20915121	20915521	Aftph	0.0850232	4.07756e-67
chr1	152497704	152498104	Arpc5	0.0839711	1.97387e-18
chr1	153202145	153202545	Arpc5	0.0839711	1.97387e-18
chr13	43900831	43901231	Jarid2	0.0835724	2.24003e-72
chr15	77837043	77837443	Myh9	0.0830977	6.87839e-11
chr2	31088278	31088678	Fnbp1	0.0830781	9.62759e-62
chr2	31068753	31069153	Fnbp1	0.0830781	9.62759e-62
chr12	21431039	21431439	Ywhaq	0.0830234	3.29421e-25
chr7	99974574	99974974	Rnf169	0.0823156	7.72828e-66
chr1	58742461	58742861	Casp8	0.082265	9.53236e-57
chr1	58726954	58727354	Casp8	0.082265	9.53236e-57
chr5	20945323	20945723	A630072M18Rik	0.0821575	7.18735e-98
chr8	122497133	122497533	Chmp1a	0.0819355	2.41399e-47
chr8	71496460	71496860	Gtpbp3	0.081574	7.6597e-72
chr8	71498885	71499285	Gtpbp3	0.081574	7.6597e-72
chr7	80044072	80044472	Btbd1	0.0814086	1.05195e-41
chr7	83810346	83810746	Btbd1	0.0814086	1.05195e-41
chr9	114550056	114550456	Trim71	0.0811005	8.14397e-52
chr5	123654965	123655365	Clip1	0.0804679	2.00364e-49
chr9	96437871	96438271	Rnf7	0.080308	5.94375e-18
chr17	30495201	30495601	Btbd9	0.0802048	7.6848e-76
chr1	133397684	133398084	Sox13	0.0800144	1.89832e-96
chr1	133493281	133493681	Sox13	0.0800144	1.89832e-96
chr15	64185175	64185575	Asap1	0.079989	5.85083e-30
chr9	46112242	46112642	Sik3	0.0791603	1.29441e-56
chr9	46110676	46111076	Sik3	0.0791603	1.29441e-56
chr9	44722933	44723333	Sik3	0.0791603	1.29441e-56
chr9	46185144	46185544	Sik3	0.0791603	1.29441e-56
chr2	153457900	153458300	Nol4l	0.0786614	2.8665e-84
chr2	153437237	153437637	Nol4l	0.0786614	2.8665e-84
chr15	89480649	89481049	Arsa	0.0779999	9.45775e-66
chr11	115692863	115693263	Grb2	0.0753652	5.75117e-25
chr4	133706917	133707317	Arid1a	0.0747157	4.07719e-48
chr5	151023418	151023818	N4bp2l2	0.0746169	1.31357e-42
chr7	132338402	132338802	Chst15	0.0739523	2.40702e-68
chr1	88639525	88639925	Hes6	0.0731465	5.00192e-66
chr11	19890947	19891347	Spred2	0.0725822	1.08087e-73
chr11	19979323	19979723	Spred2	0.0725822	1.08087e-73
chr12	100444986	100445386	Calm1	0.0724613	5.12514e-17
chr12	100533981	100534381	Calm1	0.0724613	5.12514e-17
chr18	82942877	82943277	Zfp407	0.0720891	2.06703e-56
chr17	50331696	50332096	Plcl2	0.0711065	9.98119e-103
chr8	110711536	110711936	Mtss2	0.0710573	6.19417e-73
chr7	130727021	130727421	Tacc2	0.0686148	4.02481e-53
chr11	79083120	79083520	Ksr1	0.0675213	1.31039e-75
chr11	79069718	79070118	Ksr1	0.0675213	1.31039e-75
chr13	112810791	112811191	Plpp1	0.0670785	2.19949e-48
chr14	63957741	63958141	Pinx1	0.0669802	4.60531e-36
chr5	96170432	96170832	Antxr2	0.0668549	1.30076e-63
chr4	102635838	102636238	Leprot	0.066039	1.05803e-42
chr9	105136412	105136812	Nudt16	0.0660064	4.48392e-55
chr6	7848031	7848431	C1galt1	0.0658846	7.54849e-60
chr2	148599350	148599750	Thbd	0.0656227	1.83353e-59
chr6	134186296	134186696	Etv6	0.065187	3.76122e-42
chr6	134189772	134190172	Etv6	0.065187	3.76122e-42
chr9	57278290	57278690	Ppcdc	0.0649324	1.03422e-62
chr2	112374588	112374988	Katnbl1	0.0645585	4.54202e-45
chr1	87900948	87901348	Gigyf2	0.0642427	9.13423e-34
chr1	180848528	180848928	Sde2	0.0637915	1.66603e-38
chr10	80385699	80386099	Mex3d	0.0630058	3.78124e-60
chr9	13230576	13230976	Maml2	0.0629822	3.65033e-74
chr14	19867591	19867991	Saysd1	0.0628012	5.44496e-44
chr18	68139609	68140009	Ldlrad4	0.0624221	1.48864e-55
chr18	68230220	68230620	Ldlrad4	0.0624221	1.48864e-55
chr19	42018989	42019389	Mms19	0.0623951	6.71806e-55
chr18	60723182	60723582	Ndst1	0.0623086	9.78653e-44
chr12	102242054	102242454	Rin3	0.0615699	1.20488e-52
chr11	78706011	78706411	Lyrm9	0.061184	5.3883e-47
chr13	5845069	5845469	Akr1e1	0.0609017	2.93352e-48
chr6	125513007	125513407	Grcc10	0.0606163	1.79831e-57
chr7	71400263	71400663	Nr2f2	0.0601977	4.41853e-44
chr8	11322806	11323206	Atp11a	0.0598804	4.18686e-46
chr13	32242180	32242580	Foxc1	0.0594239	2.85377e-81
chr13	32018826	32019226	Foxc1	0.0594239	2.85377e-81
chr8	72131269	72131669	Tpm4	0.0579876	1
chr5	101967956	101968356	Wdfy3	0.0578131	1.007e-49
chr3	52296274	52296674	Proser1	0.0574773	7.3796e-50
chr3	105023390	105023790	Capza1	0.0574631	9.47389e-22
chr10	111073994	111074394	Osbpl8	0.0568536	4.07401e-56
chr6	33859535	33859935	Exoc4	0.0565385	3.86218e-26
chr18	9428736	9429136	Mpp7	0.0565275	1.53196e-45
chr13	63642625	63643025	Ptch1	0.0564413	2.06222e-68
chr13	63595868	63596268	Ptch1	0.0564413	2.06222e-68
chr9	115434718	115435118	Dync1li1	0.0550985	1.24633e-22
chr5	114806005	114806405	Ankrd13a	0.0537384	1.1962e-35
chr18	61550444	61550844	Csnk1a1	0.0537228	1.55232e-08
chr10	8805394	8805794	Stxbp5	0.0536563	6.76361e-53
chr12	84958949	84959349	Fcf1	0.0535137	8.1094e-23
chr9	72703699	72704099	Nedd4	0.053267	2.13131e-11
chr11	62669340	62669740	Ulk2	0.0528607	7.72976e-35
chr5	140265142	140265542	Psmg3	0.0524798	5.49099e-38
chr11	31796251	31796651	Cpeb4	0.0518899	4.91612e-40
chr11	31237437	31237837	Cpeb4	0.0518899	4.91612e-40
chr11	31759820	31760220	Cpeb4	0.0518899	4.91612e-40
chr6	84053870	84054270	Zfp638	0.0507921	3.38341e-26
chr2	20666002	20666402	Etl4	0.0500177	2.12049e-54
chr10	5208262	5208662	Armt1	0.0498037	1.25066e-47
chr10	26995890	26996290	L3mbtl3	0.0497466	2.4646e-38
chr9	77927386	77927786	Elovl5	0.0497361	3.36581e-36
chr13	103914344	103914744	Erbin	0.0488231	1.2594e-34
chr9	40783929	40784329	Msantd2	0.0485339	1.91807e-44
chr1	127345037	127345437	Slc41a1	0.04832	5.91902e-46
chr2	170132934	170133334	Zfp217	0.0481571	6.66636e-47
chr1	43113806	43114206	Ercc5	0.0477172	2.03079e-25
chr12	117723942	117724342	Cdca7l	0.047713	2.43192e-51
chr12	118856135	118856535	Cdca7l	0.047713	2.43192e-51
chr10	117409418	117409818	Cdk4	0.0474651	1.96867e-13
chr14	34660225	34660625	Wapl	0.0473313	3.51815e-21
chr2	45184162	45184562	Zeb2	0.0470919	4.08691e-26
chr2	45067205	45067605	Zeb2	0.0470919	4.08691e-26
chr19	53199054	53199454	Smndc1	0.0469941	3.46845e-24
chr19	53571657	53572057	Smndc1	0.0469941	3.46845e-24
chr5	142945383	142945783	E130309D02Rik	0.0463333	6.01032e-39
chr5	142881179	142881579	E130309D02Rik	0.0463333	6.01032e-39
chr5	76929177	76929577	Paics	0.0461581	2.4232e-23
chr2	18681095	18681495	Bmi1	0.0460791	8.98434e-49
chr6	18639941	18640341	Cttnbp2	0.0449369	1.13352e-67
chr7	110268462	110268862	Sbf2	0.0447866	2.71032e-28
chr7	112204641	112205041	Sbf2	0.0447866	2.71032e-28
chr12	31145445	31145845	Lamb1	0.0447855	9.19707e-20
chr8	105504607	105505007	Zdhhc1	0.0433849	4.65476e-49
chr11	115809248	115809648	Tmem94	0.0433616	2.17143e-38
chr11	115746727	115747127	Tmem94	0.0433616	2.17143e-38
chr8	86807711	86808111	Siah1a	0.0430524	3.45225e-33
chr5	123080066	123080466	Kdm2b	0.0429579	2.20499e-39
chr2	125470521	125470921	Bloc1s6	0.0428381	1.05388e-35
chr2	125318337	125318737	Bloc1s6	0.0428381	1.05388e-35
chr2	32167794	32168194	Prrc2b	0.0424808	1.2594e-19
chr2	32174436	32174836	Prrc2b	0.0424808	1.2594e-19
chr6	149093451	149093851	Klhl42	0.0421245	4.28173e-37
chr16	89857586	89857986	Sod1	0.0413391	1.68455e-12
chr13	34398411	34398811	Slc22a23	0.040124	5.32705e-21
chr19	28946754	28947154	9930021J03Rik	0.0389478	2.45099e-33
chr11	59664808	59665208	Mprip	0.0385421	7.07982e-07
chr7	45004527	45004927	Irf3	0.0383813	9.48498e-30
chr11	75621382	75621782	Sdf2	0.0376748	1.25834e-12
chr2	126177883	126178283	Eid1	0.0372207	7.51727e-11
chr2	132613557	132613957	Shld1	0.0370129	8.35672e-30
chr18	75377232	75377632	Atp5a1	0.0353487	0.000358079
chr13	96510636	96511036	Polk	0.0341065	3.81419e-22
chr10	119107890	119108290	Rap1b	0.0338167	1.84535e-08
chr3	138917178	138917578	Rap1gds1	0.0336105	3.65017e-24
chr2	20526039	20526439	Spopl	0.0334002	3.59592e-26
chr19	29238251	29238651	Jak2	0.0326994	9.29946e-23
chr12	3393087	3393487	Kif3c	0.0325377	3.41111e-27
chr8	114121791	114122191	Wwox	0.0323652	4.554e-32
chr5	46073208	46073608	Slit2	0.0306361	2.62142e-25
chr9	104375548	104375948	Dnajc13	0.0299446	3.13721e-21
chr2	60369506	60369906	Ly75	0.0297018	5.08527e-19
chr14	27347320	27347720	Tasor	0.0287697	4.77118e-28
chr7	90146291	90146691	Hikeshi	0.0286294	2.68667e-10
chr9	77835731	77836131	Gclc	0.0271393	2.18531e-33
chr2	166657625	166658025	Trp53rkb	0.0267799	6.61121e-28
chr2	165133531	165133931	Trp53rkb	0.0267799	6.61121e-28
chr2	166000787	166001187	Trp53rkb	0.0267799	6.61121e-28
chr4	124705051	124705451	Fhl3	0.0263736	1.41732e-22
chr2	29624725	29625125	Rapgef1	0.0261867	1.47038e-15
chr1	151287515	151287915	Ivns1abp	0.0256849	2.64375e-24
chr6	125148125	125148525	Iffo1	0.0246869	1.52717e-26
chr3	52088436	52088836	Setd7	0.0240612	1.61616e-18
chr17	46570938	46571338	Klhdc3	0.0235589	7.88729e-25
chr15	90109451	90109851	Alg10b	0.0234206	7.10707e-24
chr16	92412800	92413200	Rcan1	0.02342	1.65464e-13
chr2	29784278	29784678	Coq4	0.0231241	5.87778e-23
chr12	8320008	8320408	Hs1bp3	0.0230173	1.80541e-20
chr2	71850521	71850921	Metap1d	0.0218929	1.79886e-24
chr3	52383361	52383761	Nhlrc3	0.0216401	7.46724e-16
chr3	104298825	104299225	Lamtor5	0.0204577	6.02213e-05
chr4	47139462	47139862	Msantd3	0.0204262	8.99107e-27
chr8	79350226	79350626	Otud4	0.0203342	1.41818e-19
chr17	34640721	34641121	Fkbpl	0.0202588	1.72256e-18
chr17	5819301	5819701	Tmem242	0.0198397	2.85277e-18
chr17	6016409	6016809	Tmem242	0.0198397	2.85277e-18
chr1	162509277	162509677	Pigc	0.0198305	2.16779e-24
chr13	8849356	8849756	Wdr37	0.019699	8.91975e-21
chr11	107529368	107529768	Helz	0.0195244	1.19737e-11
chr18	55055598	55055998	Cep120	0.019474	3.85593e-21
chr15	102393588	102393988	Pfdn5	0.0183936	0.00578551
chr1	172203609	172204009	Dcaf8	0.0182584	6.85527e-17
chr13	52236099	52236499	Secisbp2	0.0182081	5.89885e-20
chr17	74288606	74289006	Memo1	0.0175252	1.71784e-14
chr11	88156264	88156664	Cuedc1	0.0167736	1.34041e-17
chr12	70031569	70031969	Dmac2l	0.0166438	2.00952e-14
chr2	94001453	94001853	Alkbh3	0.016618	9.75497e-16
chr16	36821517	36821917	Sec22a	0.0165664	1.1181e-17
chr18	35098613	35099013	Ctnna1	0.0163973	0.19082
chr2	137109885	137110285	Jag1	0.0160329	1.14246e-08
chr13	34627440	34627840	Pxdc1	0.0143363	6.48839e-15
chr7	28923871	28924271	Nfkbib	0.0143322	1.18813e-18
chr7	144575091	144575491	Fadd	0.0141302	5.20767e-17
chr7	144770161	144770561	Fadd	0.0141302	5.20767e-17
chr11	79003046	79003446	Lgals9	0.0132187	0.534809
chr2	29973397	29973797	Gle1	0.0129135	6.63223e-16
chr19	56394124	56394524	Casp7	0.0127405	1.06239e-11
chr19	56703632	56704032	Casp7	0.0127405	1.06239e-11
chr4	123927988	123928388	Rragc	0.0123187	3.76695e-10
chr4	124772191	124772591	Rragc	0.0123187	3.76695e-10
chr16	30442456	30442856	Atp13a3	0.0122824	1.09738e-11
chr7	132799594	132799994	Bub3	0.0119345	9.65918e-07
chr15	99420476	99420876	Bcdin3d	0.0116321	2.5768e-11
chr12	69485736	69486136	Arf6	0.0110801	1.17848e-13
chr9	102690321	102690721	Msl2	0.0109541	2.87168e-18
chr3	153668804	153669204	Miga1	0.010158	3.86798e-12
chr9	65109320	65109720	Dpp8	0.010013	9.92168e-17
chr10	127426788	127427188	R3hdm2	0.0100045	3.1934e-16
chr17	64609677	64610077	Fer	0.00986419	6.48248e-15
chr8	61247592	61247992	Sh3rf1	0.00874613	6.04782e-17
chr5	120566701	120567101	Ddx54	0.00868333	5.86973e-08
chr18	35707852	35708252	Dnajc18	0.0084649	5.37904e-11
chr12	54293157	54293557	Nubpl	0.00791402	7.80423e-14
chr4	117356112	117356512	Rnf220	0.00773062	4.02485e-13
chr4	117480022	117480422	Rnf220	0.00773062	4.02485e-13
chr12	86832174	86832574	Irf2bpl	0.007556	4.9552e-10
chr12	86810977	86811377	Irf2bpl	0.007556	4.9552e-10
chr2	153350596	153350996	Asxl1	0.00735606	4.83702e-14
chr6	87005578	87005978	Nfu1	0.0072762	0.000201555
chr5	135713389	135713789	Por	0.00713547	8.09017e-15
chr3	79153025	79153425	Rapgef2	0.0068319	2.2151e-11
chr3	105917910	105918310	Strip1	0.00604611	1.56698e-10
chr11	28906315	28906715	Pnpt1	0.00599247	6.21982e-12
chr10	80751446	80751846	Dot1l	0.00591916	1.32544e-15
chr11	106819005	106819405	Cep95	0.00553006	2.25018e-11
chr11	106820999	106821399	Cep95	0.00553006	2.25018e-11
chr11	106795689	106796089	Cep95	0.00553006	2.25018e-11
chr2	139723314	139723714	Macrod2	0.00527934	1.61736e-09
chr4	40777095	40777495	Smim27	0.00427568	1.62029e-13
chr8	111209929	111210329	Rfwd3	0.00415038	5.66818e-16
chr15	40953676	40954076	Zfpm2	0.00396976	1.18624e-16
chr2	103583261	103583661	Fbxo3	0.00379294	3.23018e-13
chr13	28724277	28724677	Cdkal1	0.00364362	2.17113e-13
chr16	4894218	4894618	Mgrn1	0.00354716	2.52424e-09
chr1	180627738	180628138	Lin9	0.00261452	9.15601e-08
chr11	60301772	60302172	Atpaf2	0.0025331	1.40213e-09
chr14	31132004	31132404	Smim4	0.00251075	1.27141e-13
chr11	9113194	9113594	Hus1	0.00219667	1.46022e-09
chr10	12809666	12810066	Utrn	0.00212702	0.00124155
chr8	34815257	34815657	Dusp4	0.00180447	1.70423e-12
chr8	34502711	34503111	Dusp4	0.00180447	1.70423e-12
chr16	32853453	32853853	Rubcn	0.00152919	3.65727e-05
chr3	116307439	116307839	Slc35a3	0.000870575	0.0208375
chr17	30882225	30882625	Cyp4f16	0.000519675	8.48795e-08
chr11	119676949	119677349	Rptor	-0.000434295	2.64952e-08
chr11	119777291	119777691	Rptor	-0.000434295	2.64952e-08
chr9	121803587	121803987	1110059G10Rik	-0.000473458	3.49608e-15
chr1	191599193	191599593	Utp25	-0.000488251	1.44494e-07
chr16	31019585	31019985	Lsg1	-0.00203039	2.43783e-11
chr16	31066552	31066952	Lsg1	-0.00203039	2.43783e-11
chr16	31003942	31004342	Lsg1	-0.00203039	2.43783e-11
chr12	111143159	111143559	Traf3	-0.00223521	4.66319e-07
chr10	84968872	84969272	Ric8b	-0.0026468	2.15761e-07
chr14	47445243	47445643	Naa30	-0.00344856	1.9465e-05
chr15	69079345	69079745	Khdrbs3	-0.00377925	5.01736e-09
chr1	181168422	181168822	Iars2	-0.00394763	2.95466e-06
chr17	25410914	25411314	Capn15	-0.00404198	3.94118e-10
chr9	58275125	58275525	Pml	-0.00427945	6.89105e-05
chr9	110071829	110072229	Elp6	-0.0048486	3.534e-05
chr11	32662318	32662718	Fbxw11	-0.00529281	1.66657e-12
chr19	55496366	55496766	Vti1a	-0.00567876	0.000101373
chr15	12424251	12424651	Golph3	-0.00650869	2.3529e-08
chr8	94363264	94363664	Herpud1	-0.0067896	2.55619e-05
chr8	94678583	94678983	Herpud1	-0.0067896	2.55619e-05
chr6	67069201	67069601	Gadd45a	-0.00751798	1.9845e-07
chr17	15993918	15994318	Rgmb	-0.00822912	7.18512e-05
chr17	15997149	15997549	Rgmb	-0.00822912	7.18512e-05
chr14	18939947	18940347	Ube2e2	-0.00925183	6.81772e-10
chr16	91433483	91433883	Scaf4	-0.00996144	2.36818e-07
chr19	5952245	5952645	Pola2	-0.0100609	0.000389685
chr8	122314891	122315291	Zfpm1	-0.0102159	8.83542e-14
chr8	122783618	122784018	Zfpm1	-0.0102159	8.83542e-14
chr1	135686754	135687154	Eif2d	-0.0103666	1.28224e-06
chr17	50124766	50125166	Foxp4	-0.0107236	9.35164e-08
chr16	85736523	85736923	N6amt1	-0.0111058	2.5872e-08
chr12	17440337	17440737	Cpsf3	-0.0112653	3.91754e-10
chr12	17446923	17447323	Cpsf3	-0.0112653	3.91754e-10
chr18	49770889	49771289	Dmxl1	-0.0115257	2.39223e-07
chr5	24344563	24344963	Rint1	-0.0121337	0.00117541
chr10	54026755	54027155	Man1a	-0.0123406	2.20648e-05
chr11	50108559	50108959	Phykpl	-0.0135892	3.92277e-06
chr7	35307103	35307503	Lsm14a	-0.0136754	4.18472e-07
chr7	38093151	38093551	Lsm14a	-0.0136754	4.18472e-07
chr7	132714181	132714581	Acadsb	-0.0138548	2.72024e-06
chr16	35742893	35743293	Slc49a4	-0.0141595	0.311551
chr10	121497945	121498345	Gns	-0.0151568	0.000404151
chr10	121496667	121497067	Gns	-0.0151568	0.000404151
chr16	34937606	34938006	Hacd2	-0.0154682	0.0211303
chr3	136933173	136933573	Lamtor3	-0.0159425	0.000201379
chr15	12230485	12230885	6030458C11Rik	-0.0159531	0.061544
chr1	106581824	106582224	Pign	-0.0160756	0.105636
chr1	106316960	106317360	Pign	-0.0160756	0.105636
chr1	106362949	106363349	Pign	-0.0160756	0.105636
chr1	106407938	106408338	Pign	-0.0160756	0.105636
chr1	143728032	143728432	Cdc73	-0.0164813	4.57182e-05
chr4	109147614	109148014	Btf3l4	-0.0165383	0.00156374
chr4	109150202	109150602	Btf3l4	-0.0165383	0.00156374
chr1	51584927	51585327	Nab1	-0.0172623	2.80791e-07
chr7	16405614	16406014	Zc3h4	-0.0175636	0.00135787
chr1	159812772	159813172	Cop1	-0.0176015	2.46295e-05
chr17	27851023	27851423	Snrpc	-0.0178544	1
chr5	76040553	76040953	Clock	-0.018232	0.00208339
chr2	32061175	32061575	Crat	-0.0184263	1
chr18	56321600	56322000	Gramd3	-0.0184717	0.030773
chr6	140514671	140515071	Plekha5	-0.0188319	0.000474899
chr2	168478423	168478823	Adnp	-0.0190943	4.84764e-05
chr12	77095267	77095667	Max	-0.0192726	0.00269955
chr2	120652607	120653007	Tmem87a	-0.0193742	0.000719735
chr9	61349639	61350039	Neo1	-0.0199743	1
chr9	61351164	61351564	Neo1	-0.0199743	1
chr6	134700862	134701262	Borcs5	-0.0202171	1
chr2	158722964	158723364	Ift52	-0.0202613	8.99271e-05
chr18	32398809	32399209	Sft2d3	-0.0207903	8.58136e-05
chr5	67301721	67302121	Slc30a9	-0.0208444	0.00559846
chr5	148912240	148912640	Katnal1	-0.0208962	1
chr5	148908911	148909311	Katnal1	-0.0208962	1
chr4	82530746	82531146	Mpdz	-0.0211393	9.09003e-05
chr1	87959979	87960379	Usp40	-0.0214107	1
chr11	70446706	70447106	Med11	-0.0216745	0.00697215
chr11	62217698	62218098	Ttc19	-0.0217484	0.000479717
chr11	61915372	61915772	Ttc19	-0.0217484	0.000479717
chr8	119902014	119902414	Usp10	-0.0219418	1
chr3	115768783	115769183	Dph5	-0.0228529	0.0528097
chr19	3665542	3665942	Sart1	-0.0232333	0.00408828
chr8	18711652	18712052	Mcph1	-0.0233922	0.000509831
chr5	23774154	23774554	Pus7	-0.0234789	1
chr2	32029548	32029948	Nup214	-0.0235997	3.56532e-05
chr8	83799522	83799922	Adgrl1	-0.0236734	0.501635
chr16	90396373	90396773	Paxbp1	-0.0236985	0.000309125
chr9	67261007	67261407	Tln2	-0.0254474	1.09814e-06
chr13	9014417	9014817	Larp4b	-0.0262784	0.131884
chr14	40956265	40956665	Ghitm	-0.0272861	1
chr2	70908657	70909057	Tlk1	-0.0273892	0.00552085
chr9	122064968	122065368	Zfp105	-0.0275634	1
chr7	101628480	101628880	Arhgef17	-0.0279138	1
chr18	70644378	70644778	4930503L19Rik	-0.0286566	1
chr16	94559331	94559731	Dyrk1a	-0.0287802	1
chr4	81659673	81660073	Zdhhc21	-0.0292729	1
chr4	82166146	82166546	Zdhhc21	-0.0292729	1
chr11	22657643	22658043	Zrsr1	-0.0308348	0.240372
chr10	12912194	12912594	Fbxo30	-0.0310104	1
chr5	118331754	118332154	2410131K14Rik	-0.031937	1
chr13	99857863	99858263	Mrps27	-0.0325062	0.831978
chr2	144215194	144215594	Mgme1	-0.0326866	1
chr3	37769389	37769789	Spry1	-0.033206	1
chr14	32516111	32516511	Ercc6	-0.0332131	1
chr2	31168965	31169365	Gpr107	-0.0334341	0.0102118
chr2	31171999	31172399	Gpr107	-0.0334341	0.0102118
chr2	181663258	181663658	Polr3k	-0.0337291	0.000454953
chr17	80284402	80284802	Morn2	-0.033973	1
chr3	51220807	51221207	Noct	-0.0341366	1
chr3	51365207	51365607	Noct	-0.0341366	1
chr15	38384625	38385025	Dcaf13	-0.0341439	1
chr9	27109448	27109848	Zbtb44	-0.034544	1
chr16	45369556	45369956	Cd200	-0.0356827	1
chr16	44680761	44681161	Cd200	-0.0356827	1
chr5	136500424	136500824	Bcl7b	-0.0358026	0.285039
chr17	46287663	46288063	Tjap1	-0.0358217	1
chr9	107626872	107627272	Poc1a	-0.0359557	1
chr5	66723135	66723535	Bend4	-0.0360385	1
chr11	86005145	86005545	Med13	-0.0366511	0.692065
chr12	12840482	12840882	Mycn	-0.0369807	1
chr12	12498621	12499021	Mycn	-0.0369807	1
chr12	12351676	12352076	Mycn	-0.0369807	1
chr11	68911801	68912201	Rangrf	-0.0370169	0.1503
chr3	144604235	144604635	Odf2l	-0.0371207	1
chr11	102208160	102208560	G6pc3	-0.0371364	0.907645
chr5	125134781	125135181	Ncor2	-0.0371948	1
chr11	96642489	96642889	Hoxb3os	-0.0373592	1
chr7	16365072	16365472	Ercc1	-0.0376962	1
chr5	5342800	5343200	Cdk14	-0.0384782	1
chr17	28029356	28029756	Axin1	-0.038515	1
chr8	121465794	121466194	Mthfsd	-0.0389048	1
chr8	121635576	121635976	Mthfsd	-0.0389048	1
chr16	45349539	45349939	Abhd10	-0.0392393	1
chr16	4096905	4097305	1810013L24Rik	-0.0394953	1
chr4	129496686	129497086	Stk40	-0.0395794	1
chr17	24375129	24375529	Rnps1	-0.0396379	1
chr7	125581266	125581666	Zfp771	-0.0398333	1
chr18	33084796	33085196	Stard4	-0.0398431	1
chr1	36255655	36256055	Uggt1	-0.039864	1
chr8	34763792	34764192	Leprotl1	-0.040666	1
chr8	36122508	36122908	Leprotl1	-0.040666	1
chr11	121285716	121286116	Foxk2	-0.0407342	1
chr2	174126934	174127334	Npepl1	-0.040873	1
chr8	61583800	61584200	Nek1	-0.0416588	1
chr8	61616305	61616705	Nek1	-0.0416588	1
chr11	86051403	86051803	Ppm1d	-0.0417443	1
chr6	128349649	128350049	Tulp3	-0.0423059	1
chr3	88630908	88631308	Ubqln4	-0.042378	1
chr10	4079694	4080094	Mthfd1l	-0.0425017	1
chr15	103382798	103383198	Zfp385a	-0.0435124	1
chr18	9380724	9381124	Wac	-0.0445405	1
chr8	88792699	88793099	Cyld	-0.0445503	1
chr2	128430856	128431256	Nphp1	-0.0447391	1
chr19	5809940	5810340	Malat1	-0.0470461	1
chr5	3502694	3503094	Fam133b	-0.0471344	1
chr1	72364725	72365125	Xrcc5	-0.0475551	1
chr15	58927589	58927989	Tatdn1	-0.0480453	1
chr15	59638090	59638490	Tatdn1	-0.0480453	1
chr12	40559100	40559500	Dnajb9	-0.0481973	1
chr10	25314104	25314504	Akap7	-0.0484224	1
chr10	25129555	25129955	Akap7	-0.0484224	1
chr10	121461523	121461923	Tmbim4	-0.0488608	1
chr5	105975699	105976099	Zfp326	-0.0488662	1
chr6	72162194	72162594	Polr1a	-0.0491327	1
chr6	72164853	72165253	Polr1a	-0.0491327	1
chr19	44908925	44909325	Hif1an	-0.0496237	1
chr19	43930188	43930588	Hif1an	-0.0496237	1
chr7	110190025	110190425	Wee1	-0.0496986	1
chr7	110157303	110157703	Wee1	-0.0496986	1
chr13	94883319	94883719	Zbed3	-0.0519548	1
chr15	97373146	97373546	Scaf11	-0.0522879	1
chr19	11813601	11814001	Tmem216	-0.0532845	1
chr2	152360196	152360596	Srxn1	-0.0537894	1
chr2	152189546	152189946	Srxn1	-0.0537894	1
chr4	98091351	98091751	Nfia	-0.054327	1
chr11	62058211	62058611	Zswim7	-0.0547126	1
chr2	29944684	29945084	Odf2	-0.0556509	1
chr8	82306471	82306871	Elmod2	-0.0558363	1
chr10	62665153	62665553	Ddx50	-0.0565815	1
chr4	95106175	95106575	Jun	-0.0573026	1
chr4	95117391	95117791	Jun	-0.0573026	1
chr11	49195787	49196187	Irgm1	-0.0576467	1
chr12	98215474	98215874	Spata7	-0.0582465	1
chr2	11596728	11597128	Rbm17	-0.0591414	1
chr2	157376262	157376662	Src	-0.0592425	1
chr17	86256859	86257259	Lrpprc	-0.0594941	1
chr5	74001713	74002113	Usp46	-0.0607576	1
chr8	33916270	33916670	Rbpms	-0.0619328	1
chr13	32008802	32009202	Wrnip1	-0.0623399	0.292772
chr5	121537207	121537607	Erp29	-0.0627329	0.799013
chr11	86575944	86576344	Ptrh2	-0.063629	1
chr11	86592993	86593393	Ptrh2	-0.063629	1
chr11	86577195	86577595	Ptrh2	-0.063629	1
chr16	38724960	38725360	B4galt4	-0.0642238	1
chr12	73383250	73383650	Pcnx4	-0.0661562	1
chr11	19112142	19112542	Etaa1	-0.0662895	1
chr11	60436614	60437014	Drg2	-0.0666337	1
chr19	37481692	37482092	Aldh18a1	-0.0670075	0.00359693
chr11	20594462	20594862	Sertad2	-0.067311	1
chr8	45875275	45875675	Dctd	-0.0676897	1
chr10	86273749	86274149	Rtcb	-0.0696281	1
chr2	104098484	104098884	Cd59a	-0.0697721	2.3577e-06
chr18	69415528	69415928	Fam210a	-0.0702029	1
chr18	69586022	69586422	Fam210a	-0.0702029	1
chr5	110476947	110477347	Pitpnb	-0.0702915	1
chr5	110479197	110479597	Pitpnb	-0.0702915	1
chr12	108285169	108285569	Vrk1	-0.0714459	1
chr1	74248822	74249222	Arpc2	-0.0717902	2.22482e-06
chr13	28842787	28843187	E2f3	-0.0718948	1
chr3	105036339	105036739	Mov10	-0.0719283	1
chr1	154791353	154791753	Acbd6	-0.0722939	1
chr1	155028657	155029057	Acbd6	-0.0722939	1
chr18	67369721	67370121	Seh1l	-0.0724382	1
chr5	134394643	134395043	Gtf2ird1	-0.072984	1
chr13	63324811	63325211	Aopep	-0.0733516	1
chr8	106404883	106405283	Prmt7	-0.0743661	1
chr11	95104242	95104642	Itga3	-0.0746981	1
chr5	143055633	143056033	Actb	-0.0750253	1.75071e-22
chr14	25304524	25304924	Zmiz1	-0.0759265	1
chr14	25318049	25318449	Zmiz1	-0.0759265	1
chr14	25484094	25484494	Zmiz1	-0.0759265	1
chr14	25517142	25517542	Zmiz1	-0.0759265	1
chr1	151999677	152000077	1700025G04Rik	-0.076205	1
chr6	90950882	90951282	Iqsec1	-0.0765838	1
chr11	117954135	117954535	Socs3	-0.0779852	1
chr5	3310398	3310798	Cdk6	-0.0784765	1
chr10	61370705	61371105	Slc25a16	-0.0786837	1
chr10	61365882	61366282	Slc25a16	-0.0786837	1
chr12	55365233	55365633	Brms1l	-0.0798306	1
chr6	116189411	116189811	Hnrnpf	-0.0798372	0.0152698
chr12	13358843	13359243	Nbas	-0.0808056	1
chr8	22491349	22491749	Smim19	-0.0817216	1
chr6	72758266	72758666	Tcf7l1	-0.0818095	1
chr9	72871829	72872229	Prtg	-0.0831239	0.00725661
chr9	72812556	72812956	Prtg	-0.0831239	0.00725661
chr5	35689358	35689758	Fam193a	-0.083932	1
chr10	62066205	62066605	Macroh2a2	-0.0842914	1
chr4	135254732	135255132	Syf2	-0.0844352	1
chr12	3781250	3781650	Dnmt3a	-0.0853248	1
chr5	123607254	123607654	Denr	-0.0856669	0.106984
chr4	62348199	62348599	Prpf4	-0.0862004	1
chr7	28593595	28593995	Pak4	-0.0865922	1
chr8	92724015	92724415	Nup93	-0.0878115	1
chr3	108435664	108436064	Sars	-0.0903253	0.00520609
chr5	31567937	31568337	Gpn1	-0.0910825	1
chr11	4724868	4725268	Tbc1d10a	-0.0915798	0.142899
chr9	99098730	99099130	Pik3cb	-0.0922575	1
chr3	79238769	79239169	Ppid	-0.0928914	1
chr3	79516227	79516627	Ppid	-0.0928914	1
chr8	119425629	119426029	Mbtps1	-0.0931502	1
chr8	119423802	119424202	Mbtps1	-0.0931502	1
chr6	100203479	100203879	Rybp	-0.0945443	1
chr2	155742963	155743363	Trpc4ap	-0.0955709	1
chr17	87330813	87331213	Mcfd2	-0.0969544	0.953128
chr3	146253718	146254118	Ttll7	-0.0971561	5.6426e-32
chr1	128441063	128441463	Dars	-0.0972634	1
chr17	35848106	35848506	Mdc1	-0.0973928	0.00051838
chr17	46874088	46874488	2310039H08Rik	-0.0986215	1
chr15	101320690	101321090	Spryd3	-0.0987753	5.8525e-07
chr5	31634788	31635188	Fosl2	-0.102695	8.30015e-14
chr4	105223991	105224391	Dhcr24	-0.103145	1
chr4	106429047	106429447	Dhcr24	-0.103145	1
chr1	60825841	60826241	Nbeal1	-0.103189	1
chr8	34163203	34163603	Eri1	-0.104124	1
chr5	43081806	43082206	Cpeb2	-0.104682	1.92413e-30
chr6	87857055	87857455	Cnbp	-0.105669	1.12492e-06
chr8	88340297	88340697	Brd7	-0.10586	0.000339935
chr19	32186839	32187239	Sgms1	-0.107075	1
chr19	32179490	32179890	Sgms1	-0.107075	1
chr2	128839498	128839898	Snrpb	-0.108859	1.41504e-16
chr5	148977582	148977982	Hmgb1	-0.109273	1
chr1	153224523	153224923	Lamc2	-0.110239	1.64834e-40
chr3	108997403	108997803	Taf13	-0.111464	0.00444897
chr3	87117720	87118120	Kirrel	-0.114064	2.67008e-14
chr5	75835625	75836025	Tmem165	-0.114485	0.0189473
chr19	53412171	53412571	Dusp5	-0.114739	1.22521e-21
chr7	47144300	47144700	Tsg101	-0.115616	2.78606e-05
chr4	62743132	62743532	Alad	-0.120115	1
chr2	38485941	38486341	Nek6	-0.120952	0.0118275
chr2	38522353	38522753	Nek6	-0.120952	0.0118275
chr11	8556807	8557207	Tns3	-0.121751	0.00365589
chr14	7826224	7826624	Flnb	-0.121956	1
chr14	7851608	7852008	Flnb	-0.121956	1
chr14	7873510	7873910	Flnb	-0.121956	1
chr4	86690169	86690569	Haus6	-0.122271	1.15943e-16
chr2	50824292	50824692	Rif1	-0.122783	1
chr5	129002454	129002854	Stx2	-0.122936	0.0870185
chr10	69276092	69276492	Tfam	-0.124961	0.410377
chr2	165043064	165043464	Slc35c2	-0.125014	2.57483e-12
chr5	65731521	65731921	N4bp2	-0.12623	1
chr17	80008595	80008995	Eif2ak2	-0.127433	1
chr9	75196326	75196726	Arpp19	-0.128646	6.69582e-27
chr17	31994082	31994482	Rrp1b	-0.129885	1.07188e-08
chr5	96804336	96804736	Fras1	-0.130848	1.8807e-83
chr11	95688473	95688873	Phb	-0.131189	0.00820244
chr1	90599201	90599601	Cops8	-0.131394	0.00016877
chr1	88345507	88345907	Cops8	-0.131394	0.00016877
chr1	89656648	89657048	Cops8	-0.131394	0.00016877
chr16	94510001	94510401	Pigp	-0.131755	0.0195312
chr14	31182989	31183389	Nisch	-0.131756	1.59115e-17
chr3	37657138	37657538	Spata5	-0.133277	2.08309e-18
chr10	95708060	95708460	Ube2n	-0.134379	1.06012e-11
chr12	16831087	16831487	Rock2	-0.135444	1.44542e-10
chr12	21129434	21129834	Rock2	-0.135444	1.44542e-10
chr5	139014849	139015249	Pdgfa	-0.136745	7.77803e-07
chr10	8829010	8829410	Ppil4	-0.137915	0.00218438
chr9	94691751	94692151	Plscr1	-0.138663	1.77658e-35
chr3	115642022	115642422	Sass6	-0.140369	1.698e-11
chr1	52150634	52151034	Ormdl1	-0.141137	7.88706e-26
chr8	78720010	78720410	Lsm6	-0.141865	2.45992e-11
chr18	75578340	75578740	BC031181	-0.14202	2.07929e-06
chr4	8938995	8939395	Rab2a	-0.142156	1.12166e-34
chr4	7314326	7314726	Rab2a	-0.142156	1.12166e-34
chr10	24173374	24173774	Stx7	-0.142974	1.87198e-06
chr3	145886141	145886541	Znhit6	-0.143493	0.000316071
chr3	89123299	89123699	Krtcap2	-0.144144	1.62512e-35
chr3	89251343	89251743	Krtcap2	-0.144144	1.62512e-35
chr1	191559801	191560201	Dtl	-0.145451	4.99341e-13
chr1	191557128	191557528	Dtl	-0.145451	4.99341e-13
chr10	93297755	93298155	Tmpo	-0.145693	0.000154749
chr14	31431765	31432165	Dph3	-0.145737	2.91909e-11
chr9	102777645	102778045	Cep63	-0.146907	2.04212e-20
chr11	105901499	105901899	Mrc2	-0.14759	2.43841e-96
chr14	99058976	99059376	Dis3	-0.148495	1.23798e-15
chr3	79537123	79537523	Ctso	-0.148579	2.12701e-17
chr5	25695647	25696047	Smarcd3	-0.149862	1.28438e-103
chr11	31748308	31748708	Fgf18	-0.15013	3.78063e-107
chr10	79106504	79106904	Slc1a6	-0.150979	5.28806e-116
chr7	6770249	6770649	Usp29	-0.152241	3.99003e-08
chr4	54979814	54980214	Zfp462	-0.15281	7.11239e-09
chr4	55042485	55042885	Zfp462	-0.15281	7.11239e-09
chr4	117056657	117057057	Eif2b3	-0.153462	8.36341e-08
chr10	120218962	120219362	Msrb3	-0.154028	6.04057e-51
chr19	46186616	46187016	Gbf1	-0.154149	2.78849e-10
chr16	30070212	30070612	Hes1	-0.154368	1.70418e-06
chr16	29996105	29996505	Hes1	-0.154368	1.70418e-06
chr8	105874201	105874601	Nip7	-0.154941	1.18578e-12
chr6	51485652	51486052	Cbx3	-0.155256	3.84825e-20
chr4	106986509	106986909	Ssbp3	-0.155996	3.26746e-08
chr4	106936708	106937108	Ssbp3	-0.155996	3.26746e-08
chr11	3418873	3419273	Limk2	-0.156251	1.44721e-12
chr14	24763909	24764309	Ppif	-0.156296	4.49401e-36
chr10	22699834	22700234	Vnn1	-0.158969	1.09703e-116
chr8	69920233	69920633	Ndufa13	-0.159749	2.65951e-44
chr6	53130731	53131131	Scrn1	-0.162308	9.21189e-61
chr5	117303798	117304198	Rfc5	-0.165554	2.73705e-21
chr10	119040177	119040577	Dyrk2	-0.165923	1.89341e-43
chr11	101568452	101568852	Fkbp10	-0.171103	2.5362e-16
chr8	22765660	22766060	Plat	-0.171477	9.73596e-33
chr11	68864717	68865117	Spag7	-0.17221	7.03974e-29
chr9	46172938	46173338	Pafah1b2	-0.173711	5.01571e-20
chr9	46175391	46175791	Pafah1b2	-0.173711	5.01571e-20
chr15	96543443	96543843	Slc38a1	-0.174499	4.48512e-09
chr8	27058139	27058539	Rab11fip1	-0.177079	7.54655e-117
chr9	116218877	116219277	Ctdspl	-0.178637	6.60876e-49
chr9	116213218	116213618	Ctdspl	-0.178637	6.60876e-49
chr11	119856638	119857038	Eif4a3	-0.178783	5.73725e-39
chr11	119955452	119955852	Eif4a3	-0.178783	5.73725e-39
chr2	152821005	152821405	H13	-0.179674	7.62862e-15
chr10	95465525	95465925	Mrpl42	-0.180534	1.11454e-23
chr18	38384856	38385256	Ndfip1	-0.181315	3.98117e-31
chr17	62783946	62784346	Efna5	-0.182309	1.05654e-85
chr10	4249116	4249516	Fbxo5	-0.186537	7.24769e-40
chr4	57675488	57675888	Lpar1	-0.188596	1.74462e-90
chr12	71864509	71864909	Tmx1	-0.190943	8.32388e-20
chr7	49601234	49601634	Nav2	-0.19199	1.94903e-121
chr6	30344016	30344416	Ube2h	-0.19252	3.79282e-19
chr11	8463221	8463621	Igfbp3	-0.193472	0.173795
chr17	78387727	78388127	Fez2	-0.194298	3.48564e-22
chr17	78362259	78362659	Fez2	-0.194298	3.48564e-22
chr6	30700188	30700588	Cep41	-0.199586	2.99796e-61
chr17	31073314	31073714	Stk38	-0.20021	1.00416e-20
chr7	82029547	82029947	Bnc1	-0.201221	9.07729e-184
chr11	77680032	77680432	Nufip2	-0.201747	1.0077e-35
chr11	77779219	77779619	Nufip2	-0.201747	1.0077e-35
chr18	35838610	35839010	Cxxc5	-0.204581	4.21942e-38
chr2	153432511	153432911	Tm9sf4	-0.20477	4.29171e-27
chr5	92925069	92925469	Shroom3	-0.205028	3.64571e-113
chr14	45492033	45492433	Fermt2	-0.205375	1.19906e-43
chr4	123588919	123589319	Mycbp	-0.206064	7.03136e-28
chr5	36414961	36415361	Afap1	-0.206783	1.10373e-32
chr16	64907417	64907817	4930453N24Rik	-0.207396	7.51939e-33
chr7	122821142	122821542	Plk1	-0.210002	6.18599e-41
chr4	134753829	134754229	Mtfr1l	-0.212594	6.45527e-36
chr4	126130399	126130799	Thrap3	-0.213943	1.41466e-37
chr4	126110881	126111281	Thrap3	-0.213943	1.41466e-37
chr14	103834588	103834988	Ednrb	-0.215053	1.97351e-24
chr15	42509811	42510211	Angpt1	-0.216374	2.51039e-128
chr11	100389868	100390268	Thra	-0.21784	7.08239e-33
chr19	8702476	8702876	Slc3a2	-0.218938	1.37075e-28
chr1	39560422	39560822	Rnf149	-0.22123	2.63643e-41
chr9	56520721	56521121	Tspan3	-0.221361	7.77362e-36
chr3	107796533	107796933	Csf1	-0.223269	1.53622e-53
chr5	96322888	96323288	Anxa3	-0.22523	5.0201e-43
chr5	97878153	97878553	Anxa3	-0.22523	5.0201e-43
chr15	59052905	59053305	9130401M01Rik	-0.227648	3.4196e-39
chr7	110715418	110715818	Mrvi1	-0.23208	9.93595e-168
chr7	110787324	110787724	Mrvi1	-0.23208	9.93595e-168
chr16	18459936	18460336	Ap2m1	-0.235313	3.0678e-74
chr5	113918640	113919040	Coro1c	-0.235554	4.34724e-38
chr11	87004965	87005365	Vmp1	-0.247033	1.37687e-56
chr1	181332595	181332995	Lbr	-0.248034	2.17026e-41
chr5	107081173	107081573	Tgfbr3	-0.254317	1.90197e-143
chr4	53952261	53952661	Klf4	-0.256122	1.70156e-70
chr3	58145976	58146376	Pfn2	-0.257392	3.93418e-92
chr8	83747941	83748341	Ddx39	-0.263138	5.20791e-62
chr6	28497821	28498221	Rbm28	-0.263576	1.77632e-56
chr11	116814487	116814887	Srsf2	-0.264093	4.76616e-67
chr8	88455433	88455833	Nkd1	-0.267367	2.74558e-156
chr18	83075978	83076378	Tshz1	-0.269671	3.77502e-84
chr10	77266263	77266663	Pofut2	-0.273346	1.14232e-59
chr11	18940909	18941309	Meis1	-0.273799	8.44632e-109
chr11	18947544	18947944	Meis1	-0.273799	8.44632e-109
chr11	18866206	18866606	Meis1	-0.273799	8.44632e-109
chr11	18151731	18152131	Meis1	-0.273799	8.44632e-109
chr11	19747610	19748010	Meis1	-0.273799	8.44632e-109
chr3	121982415	121982815	Arhgap29	-0.276795	1.11389e-45
chr3	142550268	142550668	Gbp2	-0.278458	1.53815e-144
chr3	109178743	109179143	Slc25a24	-0.279902	1.15349e-60
chr15	83403847	83404247	Pacsin2	-0.284607	5.97163e-67
chr4	142975572	142975972	Pdpn	-0.286587	8.78593e-198
chr11	72458158	72458558	Mybbp1a	-0.291946	2.22144e-78
chr18	9743211	9743611	Colec12	-0.293568	6.056e-103
chr3	52443910	52444310	Lhfp	-0.296741	1.28051e-76
chr16	78391235	78391635	Btg3	-0.297578	2.09829e-90
chr8	123722982	123723382	Rhou	-0.307527	4.73616e-89
chr8	123763454	123763854	Rhou	-0.307527	4.73616e-89
chr11	54906555	54906955	Gpx3	-0.309259	2.02587e-63
chr11	117736183	117736583	Tk1	-0.317308	1.52272e-80
chr5	33009810	33010210	Ywhah	-0.32153	3.92996e-155
chr9	85589817	85590217	Tent5a	-0.32255	3.74311e-193
chr12	71842033	71842433	Daam1	-0.325541	1.72107e-61
chr16	90677217	90677617	Hunk	-0.326138	1.97448e-214
chr10	93124207	93124607	Ikbip	-0.333379	4.20754e-119
chr17	67409889	67410289	Epb41l3	-0.334475	4.38338e-161
chr15	79213634	79214034	Kdelr3	-0.337699	3.08558e-125
chr13	51858500	51858900	Gadd45g	-0.338668	1.00319e-32
chr2	124704936	124705336	Fbn1	-0.3397	7.32651e-73
chr1	135091085	135091485	Tmem9	-0.340837	1.22255e-113
chr8	108781196	108781596	Zfhx3	-0.341473	3.89849e-101
chr8	46639249	46639649	Slc25a4	-0.346976	0
chr8	46845106	46845506	Slc25a4	-0.346976	0
chr1	60460629	60461029	Nop58	-0.352503	8.79778e-141
chr9	25592063	25592463	Tbx20	-0.353074	2.37144e-295
chr9	110162372	110162772	Tma7	-0.356202	0
chr3	121340402	121340802	F3	-0.359674	3.80784e-215
chr2	166261780	166262180	Sdc4	-0.363979	9.22341e-165
chr18	56370385	56370785	Lmnb1	-0.368876	1.21846e-89
chr12	24746869	24747269	Rrm2	-0.381565	1.23021e-106
chr5	142391656	142392056	Chst12	-0.387804	6.3297e-219
chr1	153300367	153300767	Lamc1	-0.388788	5.11982e-131
chr1	152669758	152670158	Lamc1	-0.388788	5.11982e-131
chr1	152612723	152613123	Lamc1	-0.388788	5.11982e-131
chr4	102574349	102574749	Dock7	-0.397462	3.39602e-301
chr1	180277520	180277920	Acbd3	-0.401521	3.67273e-196
chr8	47690714	47691114	Ing2	-0.41191	1.88172e-127
chr9	21729268	21729668	Ldlr	-0.415195	3.88424e-177
chr7	112697227	112697627	Parva	-0.422997	1.50003e-193
chr11	88690111	88690511	Msi2	-0.424125	8.21251e-170
chr4	87840376	87840776	Hacd4	-0.427289	3.71713e-203
chr2	101986308	101986708	Fjx1	-0.447507	1.00623e-182
chr13	6085918	6086318	Net1	-0.448985	1.13289e-244
chr11	106134903	106135303	Arf2	-0.45644	2.16027e-213
chr1	182045113	182045513	Enah	-0.466205	1.39628e-202
chr9	102709673	102710073	Amotl2	-0.475313	5.38659e-197
chr16	52470181	52470581	Alcam	-0.480177	0
chr16	51582206	51582606	Alcam	-0.480177	0
chr16	49938940	49939340	Dubr	-0.492498	0
chr11	77409879	77410279	Nxn	-0.520112	1.94174e-287
chr11	76294773	76295173	Nxn	-0.520112	1.94174e-287
chr8	85329498	85329898	Orc6	-0.529457	2.76064e-251
chr9	117373385	117373785	Rbms3	-0.55765	0
chr9	117356978	117357378	Rbms3	-0.55765	0
chr3	101779156	101779556	Atp1a1	-0.602359	0
chr8	13490133	13490533	Gas6	-0.602625	6.32681e-135
chr10	26828630	26829030	Ccn2	-0.617838	5.15259e-145
chr12	85348372	85348772	Fos	-0.72151	0
chr10	17221591	17221991	Cited2	-0.728534	0
chr10	18384772	18385172	Cited2	-0.728534	0
chr10	17574931	17575331	Cited2	-0.728534	0
chr12	110706699	110707099	Hsp90aa1	-0.758195	0
chr2	51140447	51140847	Rnd3	-0.835053	0
chr17	10038087	10038487	Igf2r	-0.841309	0
chr17	10040903	10041303	Igf2r	-0.841309	0
chr8	103442671	103443071	Cdh11	-0.909517	0
chr17	47567281	47567681	Ccnd3	-0.94226	0
chr1	135782729	135783129	Tnni1	-0.956551	0
chr7	45097470	45097870	Rcn3	-0.960147	0
chr14	31232965	31233365	Tnnc1	-0.998012	0
chr14	31423016	31423416	Tnnc1	-0.998012	0
chr8	127962871	127963271	Nrp1	-1.00926	0
chr14	76513688	76514088	Tsc22d1	-1.06641	0
chr1	135844467	135844867	Tnnt2	-1.06912	0
chr7	90541005	90541405	Prss23	-1.09712	0
chr9	67208393	67208793	Tpm1	-1.44349	0
chr12	110776055	110776455	Dlk1	-2.59465	0

## Sheet: HE1 VEGF Up Up GO
Go Terms for genes associated with Up regulated enhancers and have up regulated expression in the presence of VEGF
Category	Term	Count	%	PValue	Genes	List Total	Pop Hits	Pop Total	Fold Enrichment	Bonferroni	Benjamini	FDR
GOTERM_BP_DIRECT	GO:0001525~angiogenesis	21	11.7318	2.88249e-13	VAV3, ACVRL1, EGFL7, RAMP2, NRP2, CALCRL, PLXND1, CEMIP2, FLT4, TNFAIP2, DYSF, HSPG2, RHOB, EFNA1, SOX18, COL4A1, S1PR1, APLNR, KDR, WASF2, ENG	168	284	20094	8.84419	4.02347e-10	4.02396e-10	3.89136e-10
GOTERM_BP_DIRECT	GO:0045766~positive regulation of angiogenesis	13	7.26257	1.04192e-08	ACVRL1, RAMP2, BTG1, ETS1, RHOB, CDH5, DDAH1, APLNR, KDR, PLCG1, CD34, SASH1, ENG	168	161	20094	9.65772	1.45451e-05	7.2726e-06	7.03296e-06
GOTERM_BP_DIRECT	GO:0030335~positive regulation of cell migration	13	7.26257	2.22728e-06	EDN1, SEMA6A, SEMA6D, PDGFB, ETS1, GNAI2, TJP1, CDH5, KIT, S1PR1, KDR, ITGA6, MAP4K4	168	264	20094	5.88975	0.00310446	0.00103643	0.00100228
GOTERM_BP_DIRECT	GO:0001570~vasculogenesis	8	4.46927	3.26045e-06	EGFL7, RAMP2, HHEX, SOX18, APLNR, KDR, HDAC7, ENG	168	76	20094	12.5902	0.00454125	0.0011379	0.0011004
GOTERM_BP_DIRECT	GO:0030154~cell differentiation	24	13.4078	1.3214e-05	SMAD1, EGFL7, NRP2, SEMA6A, ARHGEF28, SEMA6D, TNFAIP2, NAV1, ETS1, FLI1, DUSP6, RHOB, PTBP3, GAP43, HHEX, ZEB1, SOX18, SH3PXD2B, KIT, ID1, KDR, TCF4, VAMP5, JAK1	168	1022	20094	2.80878	0.0182777	0.00368934	0.00356777
GOTERM_BP_DIRECT	GO:0001569~branching involved in blood vessel morphogenesis	6	3.35196	2.19685e-05	EDN1, PLXND1, COL4A1, KDR, NRARP, ENG	168	41	20094	17.5035	0.0302029	0.00495588	0.00479258
GOTERM_BP_DIRECT	GO:0035556~intracellular signal transduction	15	8.37989	2.48504e-05	VAV3, EDN1, MAST4, ARHGEF28, DGKZ, SNRK, RASA3, KIT, SH3BP5, MYZAP, PLCG1, SGK1, ARHGEF7, JAK1, MAP4K4	168	450	20094	3.9869	0.0340967	0.00495588	0.00479258
GOTERM_BP_DIRECT	GO:0007275~multicellular organism development	24	13.4078	3.9049e-05	EGFL7, NRP2, SEMA6A, PLXND1, CEMIP2, FLT4, SEMA6D, TNFAIP2, PDGFB, NAV1, NRARP, RHOB, CDH5, GAP43, HHEX, ENC1, KIT, ID1, APLNR, KDR, TCF4, N4BP3, VAMP5, NES	168	1095	20094	2.62153	0.0530542	0.00633356	0.00612486
GOTERM_BP_DIRECT	GO:0007507~heart development	12	6.70391	4.11064e-05	ACVRL1, RAMP2, NRP2, EDN1, CALCRL, SOX18, SH3PXD2B, ID1, APLNR, PDGFB, PDLIM5, ENG	168	298	20094	4.8164	0.0557702	0.00633356	0.00612486
GOTERM_BP_DIRECT	GO:0008360~regulation of cell shape	9	5.02793	4.91778e-05	MYO10, PLXND1, DLC1, KIT, KDR, PLEKHO1, F11R, MYL12B, RHOB	168	156	20094	6.90041	0.0663502	0.00633356	0.00612486
GOTERM_BP_DIRECT	GO:0016477~cell migration	12	6.70391	5.08868e-05	EFNA1, VAV3, FSCN1, S1PR1, KDR, PDGFB, PLCG1, TNFAIP1, SRGAP1, DOCK1, RHOB, ENG	168	305	20094	4.70585	0.0685752	0.00633356	0.00612486
GOTERM_BP_DIRECT	GO:0001938~positive regulation of endothelial cell proliferation	7	3.91061	5.44432e-05	ACVRL1, EGFL7, FLT4, DYSF, KDR, PDGFB, NRARP	168	80	20094	10.4656	0.0731882	0.00633356	0.00612486
GOTERM_BP_DIRECT	GO:0007399~nervous system development	14	7.82123	7.86446e-05	NRP2, SEMA6A, SEMA6D, NAV1, LDB2, GDPD5, HDAC7, GAP43, ZEB1, ENC1, TCF4, N4BP3, ARHGEF7, NES	168	438	20094	3.82306	0.10398	0.00844522	0.00816694
GOTERM_BP_DIRECT	GO:0007165~signal transduction	26	14.5251	0.000164334	ACVRL1, CALCRL, RALB, PLXND1, PTPRM, GNAI2, HHEX, RASSF3, S1PR1, PLCG1, CD34, SRGAP1, MPZL1, MYO10, MAGI3, ARHGAP27, GNG11, DGKZ, ARHGAP31, RAP2A, RASA3, LPAR6, DLC1, APLNR, SPARCL1, ADGRL4	168	1368	20094	2.27324	0.205012	0.0161675	0.0156348
GOTERM_BP_DIRECT	GO:0051497~negative regulation of stress fiber assembly	5	2.7933	0.000175694	TJP1, DLC1, S1PR1, F11R, WASF2	168	34	20094	17.5893	0.217523	0.0161675	0.0156348
GOTERM_BP_DIRECT	GO:0001945~lymph vessel development	4	2.23464	0.000191864	SOX18, TMEM204, FLT4, KDR	168	14	20094	34.1735	0.234991	0.0161675	0.0156348
GOTERM_BP_DIRECT	GO:0048870~cell motility	5	2.7933	0.000197086	MYO10, FSCN1, CD34, ETS1, ENG	168	35	20094	17.0867	0.240548	0.0161675	0.0156348
GOTERM_BP_DIRECT	GO:0043547~positive regulation of GTPase activity	9	5.02793	0.000208463	DOCK6, DOCK9, S1PR1, ITGA6, ARHGAP27, F11R, ARHGEF7, MAP4K4, RASGRP3	168	192	20094	5.60658	0.252518	0.0161675	0.0156348
GOTERM_BP_DIRECT	GO:0048514~blood vessel morphogenesis	5	2.7933	0.000245404	ACVRL1, EDN1, COL4A1, FLT4, PDGFB	168	37	20094	16.1631	0.290096	0.0171581	0.0165927
GOTERM_BP_DIRECT	GO:0007264~small GTPase mediated signal transduction	7	3.91061	0.000245818	VAV3, DOCK6, ARHGAP31, DOCK9, ARHGEF7, DOCK1, RHOB	168	105	20094	7.97381	0.290507	0.0171581	0.0165927
GOTERM_BP_DIRECT	GO:0030032~lamellipodium assembly	5	2.7933	0.000301698	VAV3, KIT, S1PR1, ARHGEF7, WASF2	168	39	20094	15.3342	0.343763	0.0195466	0.0189025
GOTERM_BP_DIRECT	GO:0030336~negative regulation of cell migration	8	4.46927	0.000308041	ACVRL1, EGFL7, RAP2A, DLC1, PDGFB, SRGAP1, RHOB, ENG	168	154	20094	6.21336	0.34955	0.0195466	0.0189025
GOTERM_BP_DIRECT	GO:0045746~negative regulation of Notch signaling pathway	5	2.7933	0.000333062	NFKBIA, EGFL7, TCIM, NRARP, GDPD5	168	40	20094	14.9509	0.371885	0.0202154	0.0195493
GOTERM_BP_DIRECT	GO:0001568~blood vessel development	6	3.35196	0.00045531	EGFL7, SOX18, LAMA4, GJA4, APLNR, PDGFB	168	77	20094	9.32004	0.470466	0.0264839	0.0256112
GOTERM_BP_DIRECT	GO:0002181~cytoplasmic translation	6	3.35196	0.000796641	RPS29, RPL34, RPLP1, RPL23, RPL13, RPS23	168	87	20094	8.24877	0.671282	0.0444845	0.0430186
GOTERM_BP_DIRECT	GO:0043410~positive regulation of MAPK cascade	8	4.46927	0.00107778	EFNA1, CD81, FLT4, ITGA1, KIT, LAPTM5, KDR, PDGFB	168	190	20094	5.03609	0.77807	0.0578685	0.0559617
GOTERM_BP_DIRECT	GO:0006468~protein phosphorylation	15	8.37989	0.0011716	CDK17, ACVRL1, SMAD1, EDN1, MAST4, FLT4, PDGFB, SNRK, CCND1, CD109, KIT, KDR, SGK1, JAK1, MAP4K4	168	655	20094	2.73909	0.805343	0.0605761	0.0585801
GOTERM_BP_DIRECT	GO:1902396~protein localization to bicellular tight junction	3	1.67598	0.0014029	TJP1, CDH5, F11R	168	7	20094	51.2602	0.859117	0.0685578	0.0662988
GOTERM_BP_DIRECT	GO:0032703~negative regulation of interleukin-2 production	4	2.23464	0.0014242	LAPTM5, HOMER3, CD34, HDAC7	168	27	20094	17.7196	0.863249	0.0685578	0.0662988
GOTERM_BP_DIRECT	GO:0007155~cell adhesion	14	7.82123	0.00160025	EGFL7, CD93, LAMA4, ITGA1, PTPRM, PCDH12, F11R, RHOB, CDH5, ITGA6, IGFBP7, PCDH1, CD34, ENG	168	602	20094	2.78156	0.893087	0.074465	0.0720113
GOTERM_BP_DIRECT	GO:0035924~cellular response to vascular endothelial growth factor stimulus	4	2.23464	0.00175763	RAMP2, SEMA6A, FLT4, KDR	168	29	20094	16.4975	0.914207	0.0763829	0.073866
GOTERM_BP_DIRECT	GO:0010595~positive regulation of endothelial cell migration	5	2.7933	0.0017645	FLT4, KDR, ETS1, SASH1, RHOB	168	62	20094	9.64574	0.915026	0.0763829	0.073866
GOTERM_BP_DIRECT	GO:0061154~endothelial tube morphogenesis	3	1.67598	0.00186033	ACVRL1, KDR, RHOB	168	8	20094	44.8527	0.925685	0.0763829	0.073866
GOTERM_BP_DIRECT	GO:0045602~negative regulation of endothelial cell differentiation	3	1.67598	0.00186033	ACVRL1, ZEB1, ID1	168	8	20094	44.8527	0.925685	0.0763829	0.073866
GOTERM_BP_DIRECT	GO:0001944~vasculature development	4	2.23464	0.00213604	CDH5, SOX18, FLT4, APLNR	168	31	20094	15.4332	0.949465	0.0844004	0.0816193
GOTERM_BP_DIRECT	GO:0002244~hematopoietic progenitor cell differentiation	6	3.35196	0.00217651	FLT4, HYAL2, KIT, KDR, ARHGEF7, DOCK1	168	109	20094	6.58388	0.952248	0.0844004	0.0816193
GOTERM_BP_DIRECT	GO:2000352~negative regulation of endothelial cell apoptotic process	4	2.23464	0.0025614	CDH5, RAMP2, ID1, KDR	168	33	20094	14.4978	0.972133	0.0935821	0.0904985
GOTERM_BP_DIRECT	GO:0008283~cell proliferation	10	5.58659	0.00258384	SMAD1, BTG1, CALCRL, ZEB1, CCND1, NFIB, IRF2, KIT, S1PR1, GNAI2	168	348	20094	3.43699	0.972994	0.0935821	0.0904985
GOTERM_BP_DIRECT	GO:1901224~positive regulation of NIK/NF-kappaB signaling	5	2.7933	0.0026144	PTP4A3, EDN1, TCIM, LAPTM5, SASH1	168	69	20094	8.66718	0.974125	0.0935821	0.0904985
GOTERM_BP_DIRECT	GO:0008284~positive regulation of cell proliferation	14	7.82123	0.00272628	EDN1, CALCRL, CNOT6L, CD81, FLT4, RPL23, PDGFB, ETS1, GNAI2, TJP1, CCND1, KIT, S1PR1, KDR	168	640	20094	2.61641	0.977876	0.095147	0.0920118
GOTERM_BP_DIRECT	GO:0008285~negative regulation of cell proliferation	11	6.14525	0.00331523	ACVRL1, CDH5, SMAD1, BTG1, ZEB1, TES, DDAH1, NFIB, DLC1, FTH1, ITGA1	168	431	20094	3.05262	0.990301	0.112879	0.10916
GOTERM_BP_DIRECT	GO:0045765~regulation of angiogenesis	4	2.23464	0.00356028	EFNA1, PLXND1, ID1, ETS1	168	37	20094	12.9305	0.993119	0.116705	0.11286
GOTERM_BP_DIRECT	GO:2001214~positive regulation of vasculogenesis	3	1.67598	0.0035948	RAMP2, KDR, CD34	168	11	20094	32.6201	0.993444	0.116705	0.11286
GOTERM_BP_DIRECT	GO:0046677~response to antibiotic	4	2.23464	0.00384209	HYAL2, ID1, ETS1, JAK1	168	38	20094	12.5902	0.995364	0.121899	0.117882
GOTERM_BP_DIRECT	GO:0007189~adenylate cyclase-activating G-protein coupled receptor signaling pathway	6	3.35196	0.00406592	ABCA1, RAMP2, CALCRL, S1PR1, ADGRL4, GNAI2	168	126	20094	5.69558	0.996612	0.126134	0.121978
GOTERM_BP_DIRECT	GO:0030513~positive regulation of BMP signaling pathway	4	2.23464	0.00476758	ACVRL1, CDH5, KDR, ENG	168	41	20094	11.669	0.998733	0.144415	0.139657
GOTERM_BP_DIRECT	GO:0032091~negative regulation of protein binding	5	2.7933	0.00486734	RALB, ID1, DYSF, PDGFB, NES	168	82	20094	7.29312	0.998899	0.144415	0.139657
GOTERM_BP_DIRECT	GO:0038084~vascular endothelial growth factor signaling pathway	3	1.67598	0.00504275	NRP2, FLT4, KDR	168	13	20094	27.6016	0.999139	0.144415	0.139657
GOTERM_BP_DIRECT	GO:1904707~positive regulation of vascular smooth muscle cell proliferation	4	2.23464	0.00510334	EDN1, CALCRL, PDGFB, GNAI2	168	42	20094	11.3912	0.999209	0.144415	0.139657
GOTERM_BP_DIRECT	GO:0010629~negative regulation of gene expression	10	5.58659	0.00517247	ACVRL1, EDN1, ID1, APLNR, DYSF, KDR, PDGFB, TCF4, CD34, ENG	168	387	20094	3.09062	0.999282	0.144415	0.139657
GOTERM_BP_DIRECT	GO:0043536~positive regulation of blood vessel endothelial cell migration	4	2.23464	0.00545301	KDR, PDGFB, PLCG1, ETS1	168	43	20094	11.1262	0.999516	0.149263	0.144344
GOTERM_BP_DIRECT	GO:0001946~lymphangiogenesis	3	1.67598	0.00585123	ACVRL1, SOX18, FLT4	168	14	20094	25.6301	0.999723	0.157083	0.151907
GOTERM_BP_DIRECT	GO:0045944~positive regulation of transcription from RNA polymerase II promoter	20	11.1732	0.00600295	ACVRL1, SMAD1, EDN1, CD81, LDB2, LITAF, ETS1, FLI1, NFKBIA, KLF7, HHEX, ZEB1, SOX18, NFIB, HYAL2, IRF2, S1PR1, TCF4, ITGA6, ENG	168	1216	20094	1.96722	0.999776	0.158115	0.152905
GOTERM_BP_DIRECT	GO:0043087~regulation of GTPase activity	5	2.7933	0.00624549	VAV3, RASA3, PLXND1, ARHGAP27, RASGRP3	168	88	20094	6.79586	0.999841	0.160063	0.154789
GOTERM_BP_DIRECT	GO:0030036~actin cytoskeleton organization	7	3.91061	0.00630622	SMTN, DLC1, FSCN1, PDGFB, PDLIM5, DOCK1, WASF2	168	198	20094	4.22854	0.999854	0.160063	0.154789
GOTERM_BP_DIRECT	GO:0035810~positive regulation of urine volume	3	1.67598	0.00671475	EDN1, HYAL2, GNAI2	168	15	20094	23.9214	0.999918	0.167389	0.161873
GOTERM_BP_DIRECT	GO:0018108~peptidyl-tyrosine phosphorylation	5	2.7933	0.00702264	FLT4, KIT, KDR, PDGFB, JAK1	168	91	20094	6.57182	0.999947	0.171993	0.166326
GOTERM_BP_DIRECT	GO:0098609~cell-cell adhesion	7	3.91061	0.00760717	TJP1, CDH5, CD93, ITGA1, ITGA6, F11R, CD34	168	206	20094	4.06432	0.999977	0.183097	0.177064
GOTERM_BP_DIRECT	GO:0043116~negative regulation of vascular permeability	3	1.67598	0.00860307	TJP1, RAMP2, DDAH1	168	17	20094	21.1071	0.999994	0.200165	0.193569
GOTERM_BP_DIRECT	GO:1902287~semaphorin-plexin signaling pathway involved in axon guidance	3	1.67598	0.00860307	NRP2, EDN1, PLXND1	168	17	20094	21.1071	0.999994	0.200165	0.193569
GOTERM_BP_DIRECT	GO:0001755~neural crest cell migration	4	2.23464	0.00924874	NRP2, SEMA6A, SEMA6D, ANXA6	168	52	20094	9.20055	0.999998	0.21166	0.204685
GOTERM_BP_DIRECT	GO:0046328~regulation of JNK cascade	3	1.67598	0.0142213	RAP2A, MAGI3, MAP4K4	168	22	20094	16.3101	1	0.320208	0.309657
GOTERM_BP_DIRECT	GO:0000122~negative regulation of transcription from RNA polymerase II promoter	16	8.93855	0.0160839	EDN1, RPL23, ZFP608, NRARP, LDB2, HDAC7, EFNA1, KLF7, HHEX, ZEB1, CCND1, SOX18, NFIB, ID1, TCF4, ENG	168	975	20094	1.96278	1	0.356399	0.344656
GOTERM_BP_DIRECT	GO:1905065~positive regulation of vascular smooth muscle cell differentiation	2	1.11732	0.0165532	KIT, ENG	168	2	20094	119.607	1	0.360998	0.349102
GOTERM_BP_DIRECT	GO:1903672~positive regulation of sprouting angiogenesis	3	1.67598	0.0168086	TJP1, SMAD1, JAK1	168	24	20094	14.9509	1	0.360998	0.349102
GOTERM_BP_DIRECT	GO:0035855~megakaryocyte development	3	1.67598	0.0181717	KIT, WASF2, FLI1	168	25	20094	14.3529	1	0.384359	0.371693
GOTERM_BP_DIRECT	GO:0030334~regulation of cell migration	5	2.7933	0.0189593	EGFL7, PLXND1, LAMA4, LDB2, RHOB	168	122	20094	4.90193	1	0.395032	0.382015
GOTERM_BP_DIRECT	GO:0007411~axon guidance	6	3.35196	0.0205716	EFNA1, KLF7, GAP43, NRP2, SEMA6A, SEMA6D	168	188	20094	3.81725	1	0.422323	0.408407
GOTERM_BP_DIRECT	GO:1901223~negative regulation of NIK/NF-kappaB signaling	3	1.67598	0.0210323	LITAF, UACA, HDAC7	168	27	20094	13.2897	1	0.425523	0.411501
GOTERM_BP_DIRECT	GO:0007219~Notch signaling pathway	5	2.7933	0.0216149	NFKBIA, HHEX, PTP4A3, NRARP, GDPD5	168	127	20094	4.70894	1	0.431062	0.416858
GOTERM_BP_DIRECT	GO:0001934~positive regulation of protein phosphorylation	7	3.91061	0.0232201	EFNA1, RAP2A, RALB, CCND1, FLT4, KDR, ENG	168	264	20094	3.1714	1	0.456553	0.441509
GOTERM_BP_DIRECT	GO:0007520~myoblast fusion	3	1.67598	0.0240668	TANC1, PLEKHO1, DOCK1	168	29	20094	12.3732	1	0.460236	0.44507
GOTERM_BP_DIRECT	GO:0001935~endothelial cell proliferation	3	1.67598	0.0240668	PDGFB, NRARP, CD34	168	29	20094	12.3732	1	0.460236	0.44507
GOTERM_BP_DIRECT	GO:0072089~stem cell proliferation	4	2.23464	0.0254773	NFIB, CD109, KDR, NES	168	76	20094	6.29511	1	0.477379	0.461649
GOTERM_BP_DIRECT	GO:0007043~cell-cell junction assembly	3	1.67598	0.0256472	CDH5, FSCN1, HDAC7	168	30	20094	11.9607	1	0.477379	0.461649
GOTERM_BP_DIRECT	GO:0007420~brain development	7	3.91061	0.0268131	RGS2, BCL2L11, COL4A1, NFIB, S1PR1, NES, HSPG2	168	273	20094	3.06685	1	0.492514	0.476285
GOTERM_BP_DIRECT	GO:0035050~embryonic heart tube development	3	1.67598	0.0272686	HHEX, EDN1, SOX18	168	31	20094	11.5749	1	0.494377	0.478086
GOTERM_BP_DIRECT	GO:0001666~response to hypoxia	6	3.35196	0.0290449	ACVRL1, RAMP2, EDN1, KDR, ETS1, ENG	168	206	20094	3.4837	1	0.513764	0.496835
GOTERM_BP_DIRECT	GO:0032956~regulation of actin cytoskeleton organization	4	2.23464	0.0290741	DLC1, FSCN1, F11R, RHOB	168	80	20094	5.98036	1	0.513764	0.496835
GOTERM_BP_DIRECT	GO:0016339~calcium-dependent cell-cell adhesion via plasma membrane cell adhesion molecules	3	1.67598	0.0306316	CDH5, PCDH12, PCDH1	168	33	20094	10.8734	1	0.53372	0.516133
GOTERM_BP_DIRECT	GO:0048812~neuron projection morphogenesis	4	2.23464	0.030968	ITGA1, KDR, SGK1, MAP4K4	168	82	20094	5.83449	1	0.53372	0.516133
GOTERM_BP_DIRECT	GO:1990410~adrenomedullin receptor signaling pathway	2	1.11732	0.032834	RAMP2, CALCRL	168	4	20094	59.8036	1	0.552245	0.534048
GOTERM_BP_DIRECT	GO:1900038~negative regulation of cellular response to hypoxia	2	1.11732	0.032834	DDAH1, CD34	168	4	20094	59.8036	1	0.552245	0.534048
GOTERM_BP_DIRECT	GO:0060326~cell chemotaxis	4	2.23464	0.0339277	ITGA1, KIT, PDGFB, ENG	168	85	20094	5.62857	1	0.557212	0.538851
GOTERM_BP_DIRECT	GO:0008217~regulation of blood pressure	4	2.23464	0.0339277	ACVRL1, RAMP2, EDN1, CD34	168	85	20094	5.62857	1	0.557212	0.538851
GOTERM_BP_DIRECT	GO:0060348~bone development	4	2.23464	0.0349457	SMAD1, SH3PXD2B, SPNS2, RPL13	168	86	20094	5.56312	1	0.558082	0.539693
GOTERM_BP_DIRECT	GO:0006816~calcium ion transport	5	2.7933	0.0351024	RAMP2, CALCRL, GJA4, ANXA6, PLCG1	168	148	20094	4.04078	1	0.558082	0.539693
GOTERM_BP_DIRECT	GO:0050919~negative chemotaxis	3	1.67598	0.0359647	NRP2, SEMA6A, SEMA6D	168	36	20094	9.96726	1	0.558082	0.539693
GOTERM_BP_DIRECT	GO:0002040~sprouting angiogenesis	3	1.67598	0.0359647	RAMP2, FLT4, NRARP	168	36	20094	9.96726	1	0.558082	0.539693
GOTERM_BP_DIRECT	GO:0048661~positive regulation of smooth muscle cell proliferation	4	2.23464	0.0359795	EDN1, CALCRL, S1PR1, PDGFB	168	87	20094	5.49918	1	0.558082	0.539693
GOTERM_BP_DIRECT	GO:0016310~phosphorylation	11	6.14525	0.0369561	CDK17, ACVRL1, SNRK, MAST4, FLT4, KIT, KDR, SGK1, DGKZ, JAK1, MAP4K4	168	627	20094	2.09837	1	0.566931	0.54825
GOTERM_BP_DIRECT	GO:0071526~semaphorin-plexin signaling pathway	3	1.67598	0.0378163	SEMA6A, PLXND1, SEMA6D	168	37	20094	9.69788	1	0.567652	0.548947
GOTERM_BP_DIRECT	GO:0051017~actin filament bundle assembly	3	1.67598	0.0378163	MYO1B, SWAP70, FSCN1	168	37	20094	9.69788	1	0.567652	0.548947
GOTERM_BP_DIRECT	GO:0030097~hemopoiesis	4	2.23464	0.0402707	HHEX, KIT, KDR, CD34	168	91	20094	5.25746	1	0.581103	0.561955
GOTERM_BP_DIRECT	GO:0051601~exocyst localization	2	1.11732	0.0408737	EXOC3L4, TNFAIP2	168	5	20094	47.8429	1	0.581103	0.561955
GOTERM_BP_DIRECT	GO:0042482~positive regulation of odontogenesis	2	1.11732	0.0408737	EDN1, CD34	168	5	20094	47.8429	1	0.581103	0.561955
GOTERM_BP_DIRECT	GO:1900746~regulation of vascular endothelial growth factor signaling pathway	2	1.11732	0.0408737	PTP4A3, TCF4	168	5	20094	47.8429	1	0.581103	0.561955
GOTERM_BP_DIRECT	GO:0051216~cartilage development	4	2.23464	0.0413822	SMAD1, EDN1, ZEB1, HYAL2	168	92	20094	5.20031	1	0.581103	0.561955
GOTERM_BP_DIRECT	GO:0032092~positive regulation of protein binding	4	2.23464	0.0413822	RAMP2, RALB, PLXND1, ARHGEF7	168	92	20094	5.20031	1	0.581103	0.561955
GOTERM_BP_DIRECT	GO:0051482~positive regulation of cytosolic calcium ion concentration involved in phospholipase C-activating G-protein coupled signaling pathway	3	1.67598	0.0416263	EDN1, LPAR6, S1PR1	168	39	20094	9.20055	1	0.581103	0.561955
GOTERM_BP_DIRECT	GO:0007179~transforming growth factor beta receptor signaling pathway	4	2.23464	0.0448089	ACVRL1, CDH5, SMAD1, ENG	168	95	20094	5.03609	1	0.619338	0.59893
GOTERM_BP_DIRECT	GO:0050873~brown fat cell differentiation	3	1.67598	0.0455737	RGS2, LAMA4, ITGA6	168	41	20094	8.75174	1	0.619912	0.599485
GOTERM_BP_DIRECT	GO:0007160~cell-matrix adhesion	4	2.23464	0.0459816	BCL2L11, ITGA1, ITGA6, CD34	168	96	20094	4.98363	1	0.619912	0.599485
GOTERM_BP_DIRECT	GO:0006412~translation	7	3.91061	0.0469885	EEF1A1, RPS29, RPL34, RPL23, MRPS18A, RPL13, RPS23	168	313	20094	2.67492	1	0.619912	0.599485
GOTERM_BP_DIRECT	GO:0006906~vesicle fusion	3	1.67598	0.0475973	VAV3, STX6, DYSF	168	42	20094	8.54337	1	0.619912	0.599485
GOTERM_BP_DIRECT	GO:0060841~venous blood vessel development	2	1.11732	0.0488469	ACVRL1, APLNR	168	6	20094	39.869	1	0.619912	0.599485
GOTERM_BP_DIRECT	GO:0038033~positive regulation of endothelial cell chemotaxis by VEGF-activated vascular endothelial growth factor receptor signaling pathway	2	1.11732	0.0488469	KDR, PDGFB	168	6	20094	39.869	1	0.619912	0.599485
GOTERM_BP_DIRECT	GO:0060836~lymphatic endothelial cell differentiation	2	1.11732	0.0488469	ACVRL1, SOX18	168	6	20094	39.869	1	0.619912	0.599485
GOTERM_BP_DIRECT	GO:0034616~response to laminar fluid shear stress	2	1.11732	0.0488469	ABCA1, ETS1	168	6	20094	39.869	1	0.619912	0.599485
GOTERM_BP_DIRECT	GO:0002051~osteoblast fate commitment	2	1.11732	0.0488469	SMAD1, SH3PXD2B	168	6	20094	39.869	1	0.619912	0.599485
GOTERM_BP_DIRECT	GO:0072659~protein localization to plasma membrane	5	2.7933	0.0502502	RAMP2, RAP2A, EHD4, CD81, F11R	168	166	20094	3.60262	1	0.631976	0.611151
GOTERM_BP_DIRECT	GO:0016525~negative regulation of angiogenesis	4	2.23464	0.050823	HHEX, SEMA6A, PTPRM, TCF4	168	100	20094	4.78429	1	0.633472	0.612598
GOTERM_BP_DIRECT	GO:0042493~response to drug	7	3.91061	0.0536263	TJP1, VAV3, SMAD1, CCND1, KDR, PTPRM, DUSP6	168	324	20094	2.5841	1	0.662498	0.640668
GOTERM_BP_DIRECT	GO:0010628~positive regulation of gene expression	10	5.58659	0.0549528	CDH5, SMAD1, RAMP2, RPL23, SH3PXD2B, ID1, KIT, PDGFB, ETS1, ENG	168	583	20094	2.05158	1	0.671432	0.649307
GOTERM_BP_DIRECT	GO:0072675~osteoclast fusion	2	1.11732	0.0567543	CD81, CD109	168	7	20094	34.1735	1	0.671432	0.649307
GOTERM_BP_DIRECT	GO:0038001~paracrine signaling	2	1.11732	0.0567543	PDGFB, CD34	168	7	20094	34.1735	1	0.671432	0.649307
GOTERM_BP_DIRECT	GO:0001955~blood vessel maturation	2	1.11732	0.0567543	CDH5, S1PR1	168	7	20094	34.1735	1	0.671432	0.649307
GOTERM_BP_DIRECT	GO:0072673~lamellipodium morphogenesis	2	1.11732	0.0567543	PLEKHO1, WASF2	168	7	20094	34.1735	1	0.671432	0.649307
GOTERM_BP_DIRECT	GO:0043409~negative regulation of MAPK cascade	3	1.67598	0.0581861	EFNA1, DUSP2, DUSP6	168	47	20094	7.6345	1	0.682586	0.660094
GOTERM_BP_DIRECT	GO:0031623~receptor internalization	3	1.67598	0.0603935	RAMP2, CALCRL, CD81	168	48	20094	7.47545	1	0.702578	0.679427
GOTERM_BP_DIRECT	GO:0002573~myeloid leukocyte differentiation	2	1.11732	0.0645962	HHEX, KIT	168	8	20094	29.9018	1	0.718973	0.695282
GOTERM_BP_DIRECT	GO:0003158~endothelium development	2	1.11732	0.0645962	GJA4, KDR	168	8	20094	29.9018	1	0.718973	0.695282
GOTERM_BP_DIRECT	GO:0061042~vascular wound healing	2	1.11732	0.0645962	KDR, CD34	168	8	20094	29.9018	1	0.718973	0.695282
GOTERM_BP_DIRECT	GO:0035912~dorsal aorta morphogenesis	2	1.11732	0.0645962	ACVRL1, ENG	168	8	20094	29.9018	1	0.718973	0.695282
GOTERM_BP_DIRECT	GO:1903142~positive regulation of establishment of endothelial barrier	2	1.11732	0.0645962	CDH5, F11R	168	8	20094	29.9018	1	0.718973	0.695282
GOTERM_BP_DIRECT	GO:0007193~adenylate cyclase-inhibiting G-protein coupled receptor signaling pathway	3	1.67598	0.064893	EDN1, S1PR1, GNAI2	168	50	20094	7.17643	1	0.718973	0.695282
GOTERM_BP_DIRECT	GO:0050728~negative regulation of inflammatory response	4	2.23464	0.06817	CDH5, CALCRL, UACA, ETS1	168	113	20094	4.23388	1	0.749334	0.724642
GOTERM_BP_DIRECT	GO:2000553~positive regulation of T-helper 2 cell cytokine production	2	1.11732	0.0723734	RSAD2, CD81	168	9	20094	26.5794	1	0.771247	0.745833
GOTERM_BP_DIRECT	GO:0048170~positive regulation of long-term neuronal synaptic plasticity	2	1.11732	0.0723734	KIT, KDR	168	9	20094	26.5794	1	0.771247	0.745833
GOTERM_BP_DIRECT	GO:0060452~positive regulation of cardiac muscle contraction	2	1.11732	0.0723734	SMTN, RGS2	168	9	20094	26.5794	1	0.771247	0.745833
GOTERM_BP_DIRECT	GO:0003376~sphingosine-1-phosphate signaling pathway	2	1.11732	0.0723734	SPNS2, S1PR1	168	9	20094	26.5794	1	0.771247	0.745833
GOTERM_BP_DIRECT	GO:0050731~positive regulation of peptidyl-tyrosine phosphorylation	4	2.23464	0.0739832	EFNA1, EHD4, CD81, PDGFB	168	117	20094	4.08913	1	0.782428	0.756646
GOTERM_BP_DIRECT	GO:0016311~dephosphorylation	4	2.23464	0.0784832	DUSP2, PTP4A3, PTPRM, DUSP6	168	120	20094	3.9869	1	0.823274	0.796146
GOTERM_BP_DIRECT	GO:0042311~vasodilation	3	1.67598	0.0790249	ITGA1, KDR, PTPRM	168	56	20094	6.40753	1	0.823274	0.796146
GOTERM_BP_DIRECT	GO:0008015~blood circulation	2	1.11732	0.0800863	ACVRL1, FLI1	168	10	20094	23.9214	1	0.828152	0.800863
GOTERM_BP_DIRECT	GO:0043507~positive regulation of JUN kinase activity	3	1.67598	0.0814664	EDN1, MAGI3, SASH1	168	57	20094	6.29511	1	0.830125	0.802771
GOTERM_BP_DIRECT	GO:0001937~negative regulation of endothelial cell proliferation	3	1.67598	0.0814664	ACVRL1, PTPRM, ENG	168	57	20094	6.29511	1	0.830125	0.802771
GOTERM_BP_DIRECT	GO:0001942~hair follicle development	3	1.67598	0.0864184	SOX18, CD109, LDB2	168	59	20094	6.08172	1	0.862526	0.834105
GOTERM_BP_DIRECT	GO:1990874~vascular smooth muscle cell proliferation	2	1.11732	0.0877355	CALCRL, PDGFB	168	11	20094	21.7468	1	0.862526	0.834105
GOTERM_BP_DIRECT	GO:0042118~endothelial cell activation	2	1.11732	0.0877355	ACVRL1, TCF4	168	11	20094	21.7468	1	0.862526	0.834105
GOTERM_BP_DIRECT	GO:0097084~vascular smooth muscle cell development	2	1.11732	0.0877355	RAMP2, ENG	168	11	20094	21.7468	1	0.862526	0.834105
GOTERM_BP_DIRECT	GO:0044321~response to leptin	2	1.11732	0.0877355	EDN1, CCND1	168	11	20094	21.7468	1	0.862526	0.834105
GOTERM_BP_DIRECT	GO:0010942~positive regulation of cell death	3	1.67598	0.0914585	EEF1A1, BCL2L11, DUSP6	168	61	20094	5.88232	1	0.89284	0.86342
GOTERM_BP_DIRECT	GO:2000810~regulation of bicellular tight junction assembly	2	1.11732	0.0953214	TJP1, F11R	168	12	20094	19.9345	1	0.905229	0.875401
GOTERM_BP_DIRECT	GO:0002260~lymphocyte homeostasis	2	1.11732	0.0953214	BCL2L11, SPNS2	168	12	20094	19.9345	1	0.905229	0.875401
GOTERM_BP_DIRECT	GO:0014909~smooth muscle cell migration	2	1.11732	0.0953214	EGFL7, SEMA6D	168	12	20094	19.9345	1	0.905229	0.875401
GOTERM_BP_DIRECT	GO:0050927~positive regulation of positive chemotaxis	2	1.11732	0.0953214	S1PR1, KDR	168	12	20094	19.9345	1	0.905229	0.875401
GOTERM_BP_DIRECT	GO:0048856~anatomical structure development	3	1.67598	0.0965827	EGFL7, ZEB1, SPARCL1	168	63	20094	5.69558	1	0.911009	0.880991

## Sheet: HE1 VEGF Up Up KEGG
KEGG Pathways for genes associated with Up regulated enhancers and have up regulated expression in the presence of VEGF
Category	Term	Count	%	PValue	Genes	List Total	Pop Hits	Pop Total	Fold Enrichment	Bonferroni	Benjamini	FDR
KEGG_PATHWAY	mmu04015:Rap1 signaling pathway	12	6.70391	8.58522e-06	EFNA1, VAV3, RALB, FLT4, MAGI3, ID1, KIT, KDR, PDGFB, PLCG1, GNAI2, RASGRP3	91	214	8992	5.54093	0.00163844	0.00110817	0.00103855
KEGG_PATHWAY	mmu04151:PI3K-Akt signaling pathway	15	8.37989	1.16039e-05	LAMA4, FLT4, ITGA1, PDGFB, GNG11, EFNA1, BCL2L11, CCND1, LPAR6, COL4A1, KIT, KDR, ITGA6, SGK1, JAK1	91	359	8992	4.12868	0.00221391	0.00110817	0.00103855
KEGG_PATHWAY	mmu05200:Pathways in cancer	18	10.0559	2.21354e-05	EDN1, RALB, LAMA4, FLT4, PDGFB, GNG11, ETS1, RASGRP3, GNAI2, NFKBIA, BCL2L11, CCND1, LPAR6, COL4A1, KIT, ITGA6, PLCG1, JAK1	91	543	8992	3.27558	0.00421897	0.00140928	0.00132074
KEGG_PATHWAY	mmu04510:Focal adhesion	11	6.14525	3.0066e-05	VAV3, CCND1, COL4A1, FLT4, LAMA4, ITGA1, KDR, PDGFB, ITGA6, DOCK1, MYL12B	91	201	8992	5.40769	0.00572623	0.00143565	0.00134545
KEGG_PATHWAY	mmu04014:Ras signaling pathway	11	6.14525	0.000112376	EFNA1, RALB, RASA3, FLT4, KIT, KDR, PDGFB, PLCG1, GNG11, ETS1, RASGRP3	91	235	8992	4.6253	0.0212363	0.00429276	0.00402306
KEGG_PATHWAY	mmu05135:Yersinia infection	7	3.91061	0.00218962	NFKBIA, VAV3, ARHGEF28, PLCG1, ARHGEF7, DOCK1, WASF2	91	134	8992	5.16188	0.342083	0.0697029	0.0653237
KEGG_PATHWAY	mmu05171:Coronavirus disease - COVID-19	9	5.02793	0.00322047	NFKBIA, RPS29, RPL34, RPLP1, RPL23, RPL13, PLCG1, JAK1, RPS23	91	247	8992	3.60048	0.459955	0.0878729	0.082352
KEGG_PATHWAY	mmu04072:Phospholipase D signaling pathway	7	3.91061	0.00371661	RALB, LPAR6, KIT, PDGFB, PLCG1, DGKZ, AGPAT4	91	149	8992	4.64223	0.508943	0.0887341	0.0831592
KEGG_PATHWAY	mmu04810:Regulation of actin cytoskeleton	8	4.46927	0.00639211	VAV3, ITGA1, PDGFB, ITGA6, ARHGEF7, DOCK1, WASF2, MYL12B	91	220	8992	3.59321	0.706187	0.123665	0.115895
KEGG_PATHWAY	mmu04670:Leukocyte transendothelial migration	6	3.35196	0.0064746	VAV3, CDH5, PLCG1, F11R, MYL12B, GNAI2	91	118	8992	5.0244	0.71081	0.123665	0.115895
KEGG_PATHWAY	mmu01521:EGFR tyrosine kinase inhibitor resistance	5	2.7933	0.00796726	BCL2L11, KDR, PDGFB, PLCG1, JAK1	91	79	8992	6.254	0.782996	0.128788	0.120696
KEGG_PATHWAY	mmu03010:Ribosome	7	3.91061	0.00896333	RPS29, RPL34, RPLP1, RPL23, MRPS18A, RPL13, RPS23	91	179	8992	3.8642	0.820883	0.128788	0.120696
KEGG_PATHWAY	mmu04010:MAPK signaling pathway	9	5.02793	0.00903896	EFNA1, DUSP2, FLT4, KIT, KDR, PDGFB, DUSP6, MAP4K4, RASGRP3	91	294	8992	3.02489	0.823475	0.128788	0.120696
KEGG_PATHWAY	mmu04360:Axon guidance	7	3.91061	0.00943995	EFNA1, SEMA6A, SEMA6D, PLCG1, SRGAP1, MYL12B, GNAI2	91	181	8992	3.8215	0.836607	0.128788	0.120696
KEGG_PATHWAY	mmu04512:ECM-receptor interaction	5	2.7933	0.0115552	COL4A1, LAMA4, ITGA1, ITGA6, HSPG2	91	88	8992	5.61439	0.891379	0.147136	0.137892
KEGG_PATHWAY	mmu04666:Fc gamma R-mediated phagocytosis	5	2.7933	0.0134359	VAV3, MYO10, PLCG1, DOCK1, WASF2	91	92	8992	5.37028	0.924502	0.156561	0.146725
KEGG_PATHWAY	mmu05222:Small cell lung cancer	5	2.7933	0.0139347	NFKBIA, CCND1, COL4A1, LAMA4, ITGA6	91	93	8992	5.31254	0.931454	0.156561	0.146725
KEGG_PATHWAY	mmu05145:Toxoplasmosis	5	2.7933	0.0242599	NFKBIA, LAMA4, ITGA6, JAK1, GNAI2	91	110	8992	4.49151	0.99082	0.257424	0.241251
KEGG_PATHWAY	mmu04514:Cell adhesion molecules	6	3.35196	0.0355468	CDH5, PTPRM, ITGA6, F11R, CD34, MPZL1	91	182	8992	3.25758	0.999005	0.357339	0.334888
KEGG_PATHWAY	mmu04926:Relaxin signaling pathway	5	2.7933	0.0401605	NFKBIA, EDN1, COL4A1, GNG11, GNAI2	91	129	8992	3.82997	0.999602	0.383008	0.358945
KEGG_PATHWAY	mmu04068:FoxO signaling pathway	5	2.7933	0.0421108	BCL2L11, CCND1, S1PR1, HOMER3, SGK1	91	131	8992	3.7715	0.99973	0.383008	0.358945
KEGG_PATHWAY	mmu04662:B cell receptor signaling pathway	4	2.23464	0.0473145	NFKBIA, VAV3, CD81, RASGRP3	91	81	8992	4.87966	0.999905	0.410776	0.384968
KEGG_PATHWAY	mmu04640:Hematopoietic cell lineage	4	2.23464	0.0678558	ITGA1, KIT, ITGA6, CD34	91	94	8992	4.20482	0.999999	0.548471	0.514012
KEGG_PATHWAY	mmu05167:Kaposi sarcoma-associated herpesvirus infection	6	3.35196	0.0736381	NFKBIA, CCND1, PDGFB, PLCG1, GNG11, JAK1	91	224	8992	2.64678	1	0.548471	0.514012
KEGG_PATHWAY	mmu05231:Choline metabolism in cancer	4	2.23464	0.0748727	PDGFB, PLCG1, DGKZ, WASF2	91	98	8992	4.03319	1	0.548471	0.514012
KEGG_PATHWAY	mmu05215:Prostate cancer	4	2.23464	0.0766758	NFKBIA, ZEB1, CCND1, PDGFB	91	99	8992	3.99245	1	0.548471	0.514012
KEGG_PATHWAY	mmu04933:AGE-RAGE signaling pathway in diabetic complications	4	2.23464	0.0803392	EDN1, CCND1, COL4A1, PLCG1	91	101	8992	3.91339	1	0.548471	0.514012
KEGG_PATHWAY	mmu05206:MicroRNAs in cancer	7	3.91061	0.0827424	EFNA1, ZEB1, BCL2L11, CCND1, FSCN1, PDGFB, PLCG1	91	303	8992	2.28281	1	0.548471	0.514012
KEGG_PATHWAY	mmu05160:Hepatitis C	5	2.7933	0.0832758	NFKBIA, RSAD2, CCND1, CD81, JAK1	91	165	8992	2.99434	1	0.548471	0.514012

## Sheet: HE1 VEGF Responsive Enh Down
Enhancer Coordinates			Enhancer Associated Gene	Log Fold Change VEGF/-VEGF	P-Adj
chr9	32778898	32779298	Ets1	0.955866	0		Genes Up regulated 0.25 Log FC	42
chr10	96722519	96722919	Btg1	0.912586	0		Genes Down regulated 0.25 Log FC	99
chr8	23387996	23388396	Tcim	0.793286	0
chr16	30790480	30790880	Fam43a	0.661404	0
chr10	122054514	122054914	Srgap1	0.653845	0
chr10	121689525	121689925	Srgap1	0.653845	0
chr6	4748982	4749382	Peg10	0.634827	0
chr12	111435028	111435428	Tnfaip2	0.63272	0
chr8	111662485	111662885	Znrf1	0.59587	0
chr17	56233800	56234200	Tnfaip8l1	0.516767	0
chr17	56153706	56154106	Tnfaip8l1	0.516767	0
chr17	56159730	56160130	Tnfaip8l1	0.516767	0
chr3	89219491	89219891	Efna1	0.506172	0
chr7	45589146	45589546	Bax	0.505129	0
chr9	63941777	63942177	Anp32a	0.501101	0
chr15	95762865	95763265	Slc38a2	0.499272	0
chr15	95725844	95726244	Slc38a2	0.499272	0
chr13	99592744	99593144	Map1b	0.488203	8.6143e-298
chr18	38350006	38350406	Arap3	0.455467	0
chr18	38098073	38098473	Pcdh12	0.45365	0
chr18	38067966	38068366	Pcdh12	0.45365	0
chr17	25083351	25083751	Tmem204	0.42682	0
chr1	86487334	86487734	Ptma	0.415809	0
chr14	73474750	73475150	Esd	0.394402	6.55646e-235
chr9	44076701	44077101	Arhgef12	0.392663	0
chr12	55443132	55443532	Nfkbia	0.351576	2.27652e-155
chr8	13624743	13625143	Rasa3	0.349483	0
chr10	120697582	120697982	Hmga2	0.343241	5.66644e-256
chr10	120872414	120872814	Hmga2	0.343241	5.66644e-256
chr17	35737790	35738190	Ppp1r18	0.341166	6.66757e-299
chr6	125426430	125426830	Cd9	0.338005	0
chr1	85853268	85853668	Itm2c	0.336146	5.75436e-253
chr7	19239403	19239803	Vasp	0.32559	9.35425e-237
chr4	101202605	101203005	Jak1	0.321302	3.94167e-231
chr17	34079613	34080013	Notch4	0.307335	0
chr7	142525535	142525935	Mrpl23	0.28554	1.47194e-164
chr8	36727520	36727920	Dlc1	0.281838	5.21539e-172
chr2	30753176	30753576	Ier5l	0.27774	4.27942e-277
chr11	76374721	76375121	Glod4	0.269137	5.11348e-179
chr3	95224260	95224660	Cdc42se1	0.265439	2.67194e-187
chr14	54059810	54060210	Oxa1l	0.263703	3.44137e-217
chr5	135522394	135522794	Hip1	0.251144	3.91747e-217
chr15	88891033	88891433	Pim3	0.24686	5.59271e-172
chr5	64243023	64243423	Pgm2	0.246633	1.12408e-270
chr5	149015407	149015807	Alox5ap	0.246513	0
chr3	81835542	81835942	Gria2	0.245621	3.9615e-283
chr11	87639184	87639584	Supt4a	0.240578	3.11821e-142
chr9	75527463	75527863	Tmod3	0.236133	1.08401e-177
chr9	75515477	75515877	Tmod3	0.236133	1.08401e-177
chr9	65605497	65605897	Oaz2	0.228773	4.99171e-181
chr1	165702648	165703048	Rcsd1	0.227595	2.59502e-210
chr2	131902842	131903242	Rassf2	0.225728	0
chr9	96381369	96381769	Atp1b3	0.22269	7.85355e-140
chr5	142451413	142451813	Gna12	0.218988	2.13655e-244
chr4	62591393	62591793	Rgs3	0.216799	1.16096e-185
chr8	86820861	86821261	N4bp1	0.208744	3.05896e-93
chr8	83622289	83622689	Gipc1	0.207488	3.43407e-103
chr12	72427741	72428141	Prkch	0.203823	0
chr8	8602719	8603119	Efnb2	0.191766	6.1195e-100
chr13	30548841	30549241	Uqcrfs1	0.190612	2.05102e-94
chr14	99019142	99019542	Dach1	0.188441	8.46075e-278
chr17	48001967	48002367	Mdfi	0.188384	1.07704e-249
chr12	109393780	109394180	Yy1	0.188281	9.75865e-101
chr12	109958682	109959082	Yy1	0.188281	9.75865e-101
chr11	120169284	120169684	Slc38a10	0.18474	1.35083e-128
chr3	51648350	51648750	Maml3	0.184724	2.76795e-206
chr3	95653629	95654029	Mcl1	0.177854	5.54667e-79
chr2	172276150	172276550	Rbm38	0.176012	9.78215e-153
chr5	64336882	64337282	Klf3	0.171666	5.32688e-106
chr6	84892936	84893336	Spr	0.170751	2.00355e-121
chr15	36884797	36885197	Ubr5	0.166765	5.20148e-118
chr8	126615809	126616209	Irf2bp2	0.161028	3.64708e-105
chr8	126517101	126517501	Irf2bp2	0.161028	3.64708e-105
chr8	126614189	126614589	Irf2bp2	0.161028	3.64708e-105
chr14	25832234	25832634	Anxa11	0.157364	1.92062e-186
chr15	100089597	100089997	Dip2b	0.154577	3.29986e-99
chr11	51949422	51949822	Cdkn2aipnl	0.154568	9.1171e-102
chr9	66206801	66207201	Dapk2	0.144133	6.84489e-194
chr2	28517188	28517588	Ralgds	0.143707	2.26352e-194
chr12	70367601	70368001	Cdkl1	0.141254	4.19078e-130
chr8	46241925	46242325	Tlr3	0.141086	5.09785e-211
chr11	57719594	57719994	Fam114a2	0.140817	1.83724e-58
chr2	157058599	157058999	Rab5if	0.140433	1.27783e-50
chr7	45568040	45568440	Bcat2	0.139023	5.51088e-116
chr16	94098061	94098461	Ripply3	0.136607	5.76942e-234
chr15	99259579	99259979	Spats2	0.135576	3.69489e-109
chr15	27246343	27246743	Trio	0.132299	2.26535e-104
chr15	27937555	27937955	Trio	0.132299	2.26535e-104
chr15	67201274	67201674	St3gal1	0.13041	1.41932e-194
chr3	38283765	38284165	Fat4	0.129485	1.61054e-183
chr7	120865116	120865516	Nsmce1	0.123417	1.08511e-64
chr8	10664932	10665332	Ing1	0.120956	2.51184e-68
chr5	149375826	149376226	Ubl3	0.120402	2.62753e-77
chr11	60953770	60954170	Map2k3	0.118902	6.76069e-85
chr3	85601913	85602313	Tmem154	0.118822	1.56182e-208
chr10	61080301	61080701	Unc5b	0.117453	1.60884e-62
chr1	51509032	51509432	Slc39a10	0.117167	1.65457e-65
chr4	118260547	118260947	Svbp	0.114815	2.91826e-45
chr11	100745073	100745473	Rab5c	0.113581	3.60909e-44
chr2	35463403	35463803	Ggta1	0.112758	1.08662e-83
chr15	60759950	60760350	Trib1	0.106802	8.99849e-115
chr2	17523768	17524168	Msrb2	0.106467	1.24517e-119
chr8	71521619	71522019	Ccdc194	0.104849	1.58099e-186
chr5	105762064	105762464	Lrrc8d	0.10226	2.33426e-140
chr19	34678466	34678866	Marchf5	0.101298	1.25968e-32
chr15	7044386	7044786	Lifr	0.101041	3.96734e-81
chr4	105390353	105390753	Plpp3	0.09886	2.46731e-72
chr15	83157277	83157677	Smdt1	0.0965808	6.38668e-26
chr6	95098352	95098752	Suclg2	0.0940342	9.11203e-58
chr14	20993291	20993691	Plau	0.093354	5.10028e-107
chr1	158654539	158654939	Cryzl2	0.0917222	6.89573e-70
chr7	27481448	27481848	Relb	0.0916311	5.7487e-76
chr2	10276158	10276558	Itih5	0.0911047	5.96443e-136
chr1	53823790	53824190	Gls	0.0902648	4.23017e-51
chr14	27186975	27187375	Arhgef3	0.0899244	1.96899e-127
chr17	83110561	83110961	Map4k3	0.0851318	8.0717e-48
chr17	83122910	83123310	Map4k3	0.0851318	8.0717e-48
chr6	136492206	136492606	Atf7ip	0.0846121	1.03527e-64
chr12	87381273	87381673	Sptlc2	0.0826843	1.17873e-33
chr8	123137673	123138073	Chmp1a	0.0819355	2.41399e-47
chr4	130829287	130829687	Sdc3	0.0814457	5.0564e-96
chr4	126309839	126310239	Map7d1	0.0789279	1.59074e-30
chr8	45903672	45904072	Stox2	0.0762256	2.29427e-76
chr19	60883166	60883566	Grk5	0.0755053	9.4913e-59
chr5	36713057	36713457	Fam53a	0.0744797	4.09017e-55
chr5	23890687	23891087	Fam126a	0.0734425	9.46516e-74
chr14	52325899	52326299	Sall2	0.0721655	5.00366e-92
chr15	84975717	84976117	Serhl	0.0721154	7.20644e-56
chr18	84399702	84400102	Zfp407	0.0720891	2.06703e-56
chr4	150366806	150367206	Rere	0.0697029	9.11309e-48
chr7	130654947	130655347	Tacc2	0.0686148	4.02481e-53
chr8	105593776	105594176	Ddx28	0.0679705	5.23041e-58
chr10	75837248	75837648	Gstt2	0.0668948	2.3825e-57
chr2	35768242	35768642	Rc3h2	0.0663562	1.18564e-42
chr2	148522081	148522481	Thbd	0.0656227	1.83353e-59
chr2	148535616	148536016	Thbd	0.0656227	1.83353e-59
chr7	123110151	123110551	Usp31	0.0653516	2.63822e-53
chr18	60709586	60709986	Ndst1	0.0623086	9.78653e-44
chr3	93537221	93537621	Mrpl9	0.0615972	3.60713e-43
chr13	54312880	54313280	Cplx2	0.0614674	6.2713e-64
chr1	38103819	38104219	Rpl31	0.0574483	6.78878e-18
chr1	165771524	165771924	Tada1	0.0558105	3.87131e-46
chr9	49989799	49990199	Nnmt	0.0555662	1.83991e-46
chr17	86150875	86151275	Rhoq	0.0544932	8.77355e-45
chr5	111893870	111894270	Ulk1	0.0539847	5.70612e-55
chr11	62466516	62466916	Pigl	0.0530174	4.26833e-48
chr1	178463674	178464074	Cox20	0.052049	2.0818e-29
chr2	174344134	174344534	Dido1	0.0512978	3.75987e-36
chr2	127683927	127684327	Ciao1	0.0510844	1.45987e-35
chr5	107759063	107759463	Glmn	0.0508953	2.04185e-41
chr6	84043138	84043538	Zfp638	0.0507921	3.38341e-26
chr4	87984640	87985040	Mllt3	0.0502156	2.60719e-52
chr12	117993436	117993836	Cdca7l	0.047713	2.43192e-51
chr10	122855169	122855569	Cdk4	0.0474651	1.96867e-13
chr2	9985999	9986399	Nudt5	0.0471264	1.68019e-18
chr11	29645413	29645813	Acyp2	0.0468175	2.1124e-40
chr5	142938330	142938730	E130309D02Rik	0.0463333	6.01032e-39
chr10	34316932	34317332	Zup1	0.044671	9.38379e-35
chr3	152304427	152304827	Acadm	0.0445566	5.42464e-24
chr3	152308431	152308831	Acadm	0.0445566	5.42464e-24
chr8	105283163	105283563	Cbfb	0.0432175	3.63263e-34
chr18	74571841	74572241	Cxxc1	0.0423507	1.00256e-38
chr1	171815802	171816202	Ncstn	0.0414568	2.26904e-34
chr18	65545363	65545763	Zfp532	0.0387948	2.58483e-39
chr10	126971981	126972381	Tsfm	0.033729	2.661e-30
chr7	118304839	118305239	Vps35l	0.0334193	1.43721e-32
chr7	129469521	129469921	Wdr11	0.0331118	1.01081e-28
chr10	89383510	89383910	Gas2l3	0.0315858	6.12107e-21
chr7	73537740	73538140	Chd2	0.0299043	9.69535e-22
chr4	134639332	134639732	Man1c1	0.0295087	1.90411e-22
chr14	55161255	55161655	Pck2	0.0291869	5.42402e-31
chr13	17855590	17855990	Cdk13	0.0283803	1.78001e-23
chr16	33337136	33337536	Heg1	0.0277892	1.84899e-30
chr16	33560249	33560649	Heg1	0.0277892	1.84899e-30
chr3	144506169	144506569	Hs2st1	0.0268111	8.60687e-29
chr2	143870954	143871354	Kat14	0.0265443	3.32248e-27
chr1	151177448	151177848	Ivns1abp	0.0256849	2.64375e-24
chr1	43899045	43899445	Tpp2	0.0248478	2.3418e-11
chr15	59759599	59759999	Ndufb9	0.0245959	0.0152252
chr15	81836382	81836782	Zc3h7b	0.0245793	1.05641e-23
chr15	81739862	81740262	Zc3h7b	0.0245793	1.05641e-23
chr11	23855360	23855760	Papolg	0.0214542	3.10963e-18
chr3	89330969	89331369	Efna4	0.0214451	1.70611e-31
chr1	162589413	162589813	Pigc	0.0198305	2.16779e-24
chr12	3981334	3981734	Wdcp	0.0196389	6.03155e-20
chr11	107573872	107574272	Helz	0.0195244	1.19737e-11
chr6	119924247	119924647	Ccdc77	0.0194819	6.1535e-17
chr13	99353138	99353538	Bdp1	0.0194442	5.587e-14
chr9	105857676	105858076	Atp2c1	0.0179882	2.3614e-19
chr2	170526517	170526917	Cstf1	0.0178454	5.05601e-16
chr2	180227466	180227866	Cstf1	0.0178454	5.05601e-16
chr17	73225974	73226374	Memo1	0.0175252	1.71784e-14
chr19	5812051	5812451	Plcb3	0.0166905	4.04619e-20
chr12	69318431	69318831	Dmac2l	0.0166438	2.00952e-14
chr18	35134504	35134904	Ctnna1	0.0163973	0.19082
chr5	117094445	117094845	Prkab1	0.0135749	3.28641e-17
chr7	132638502	132638902	Bub3	0.0119345	9.65918e-07
chr10	82768941	82769341	Nfyb	0.0116532	5.14431e-17
chr15	99678376	99678776	Bcdin3d	0.0116321	2.5768e-11
chr6	87993956	87994356	Hmces	0.0114969	3.03546e-14
chr1	10285407	10285807	Arfgef1	0.0114712	1.76813e-12
chr13	46716029	46716429	Fam8a1	0.0101716	6.78381e-14
chr5	24383329	24383729	Gtf3c2	0.00848084	2.23007e-17
chr4	117658642	117659042	Rnf220	0.00773062	4.02485e-13
chr12	86855664	86856064	Irf2bpl	0.007556	4.9552e-10
chr2	11853565	11853965	Ankrd16	0.00609647	1.24763e-10
chr8	123866988	123867388	Ccsap	0.00402409	3.99722e-08
chr16	5352190	5352590	Zfp263	0.00352533	1.61631e-09
chr10	12878682	12879082	Utrn	0.00212702	0.00124155
chr10	12579109	12579509	Utrn	0.00212702	0.00124155
chr2	53007147	53007547	Stam2	-0.000144846	3.57345e-09
chr4	132608236	132608636	Eya3	-0.000151973	5.08195e-07
chr10	30810841	30811241	Hddc2	-0.00258161	1.42332e-06
chr11	94160409	94160809	Tob1	-0.00379945	1.30725e-07
chr2	166683967	166684367	Arfgef2	-0.003906	0.00184748
chr11	114478729	114479129	D11Wsu47e	-0.0039192	9.86147e-05
chr8	111157634	111158034	Cog4	-0.00427757	2.68954e-11
chr11	3314065	3314465	Sfi1	-0.00501348	5.68675e-10
chr9	62622079	62622479	2300009A05Rik	-0.00530285	6.0923e-05
chr18	75757470	75757870	Acaa2	-0.00573603	4.01292e-12
chr7	25729275	25729675	Ccdc97	-0.00602354	0.000148797
chr4	124843530	124843930	Yrdc	-0.00758475	3.66299e-06
chr18	37984236	37984636	Rnf14	-0.0077113	1.92518e-06
chr6	99804196	99804596	Shq1	-0.0078883	0.000869411
chr8	124347106	124347506	Taf5l	-0.00796446	0.00184671
chr8	124677488	124677888	Taf5l	-0.00796446	0.00184671
chr11	72342508	72342908	Haspin	-0.00814248	0.182635
chr4	155144051	155144451	Ski	-0.00850049	5.47955e-07
chr17	3102361	3102761	Scaf8	-0.00973521	3.43609e-09
chr12	28805111	28805511	Eipr1	-0.00978911	9.751e-07
chr16	91314173	91314573	Scaf4	-0.00996144	2.36818e-07
chr2	121621207	121621607	Wdr76	-0.010271	0.000532544
chr10	81551499	81551899	Gna11	-0.0117183	0.0784813
chr7	47015826	47016226	Spty2d1	-0.0122945	9.02343e-08
chr13	55211162	55211562	Nsd1	-0.0133369	0.440424
chr7	125716706	125717106	D430042O09Rik	-0.0133672	1.08879e-05
chr7	35545872	35546272	Lsm14a	-0.0136754	4.18472e-07
chr4	5798080	5798480	Nsmaf	-0.0137384	2.39555e-09
chr4	21957619	21958019	Coq3	-0.0144788	1
chr10	121510046	121510446	Gns	-0.0151568	0.000404151
chr4	124817755	124818155	Snip1	-0.0153617	0.0012537
chr17	45503504	45503904	Abcf1	-0.0156433	1
chr11	113352179	113352579	Cog1	-0.01581	2.80321e-06
chr15	12367691	12368091	6030458C11Rik	-0.0159531	0.061544
chr1	150027212	150027612	Cdc73	-0.0164813	4.57182e-05
chr17	80180033	80180433	Cebpzos	-0.0168177	0.0172039
chr4	117527971	117528371	Dmap1	-0.0172971	6.45606e-06
chr5	107972822	107973222	Dipk1a	-0.0185599	0.0395366
chr9	65744291	65744691	Zfp609	-0.0187271	0.00138258
chr12	84222545	84222945	Ptgr2	-0.0196272	0.000100866
chr5	27677317	27677717	Paxip1	-0.020154	1
chr6	134863144	134863544	Borcs5	-0.0202171	1
chr2	167765181	167765581	Acot8	-0.0210953	1
chr10	82354083	82354483	Ankrd24	-0.0215943	1
chr9	62972416	62972816	Cln6	-0.022262	1
chr8	117198115	117198515	Gan	-0.0225393	1
chr19	40873224	40873624	Zfp518a	-0.022671	0.0437513
chr11	8692864	8693264	Tbrg4	-0.0229526	1
chr16	90706270	90706670	Paxbp1	-0.0236985	0.000309125
chr1	189973003	189973403	Kctd3	-0.0239041	1
chr5	135674929	135675329	Tmem120a	-0.024069	0.178402
chr7	138907042	138907442	Bnip3	-0.0240975	1
chr7	80445409	80445809	Furin	-0.0251771	0.021728
chr9	66294892	66295292	Tln2	-0.0254474	1.09814e-06
chr15	76534006	76534406	Hsf1	-0.0264143	0.068498
chr2	151959240	151959640	Rbck1	-0.0268661	0.00694824
chr9	122069421	122069821	Zfp105	-0.0275634	1
chr13	112030976	112031376	Map3k1	-0.0292544	0.070126
chr8	73233316	73233716	Large1	-0.0308884	1
chr5	129455268	129455668	Sfswap	-0.0320999	0.00168056
chr11	69715870	69716270	Senp3	-0.0324598	0.00130604
chr14	54596381	54596781	Irf9	-0.0324811	1
chr13	69545053	69545453	Tent4a	-0.0331054	1
chr8	106518716	106519116	Zfp90	-0.0338257	1
chr15	38691296	38691696	Dcaf13	-0.0341439	1
chr15	59823240	59823640	Nsmce2	-0.0344705	1
chr7	25848034	25848434	Hnrnpul1	-0.0360439	0.00643363
chr11	120697749	120698149	Mafg	-0.0360866	1
chr8	57576262	57576662	Galnt7	-0.0363585	0.0786975
chr12	12356349	12356749	Mycn	-0.0369807	1
chr12	12622960	12623360	Mycn	-0.0369807	1
chr13	119800942	119801342	Zfp131	-0.0383269	1
chr11	88593888	88594288	Mrps23	-0.0385892	1
chr9	55171003	55171403	Ube2q2	-0.0386752	1
chr9	55110529	55110929	Ube2q2	-0.0386752	1
chr11	121847858	121848258	Tbcd	-0.0400093	1
chr10	91033996	91034396	Actr6	-0.0400484	1
chr8	34752991	34753391	Leprotl1	-0.040666	1
chr8	34907436	34907836	Leprotl1	-0.040666	1
chr8	73198281	73198681	Fam32a	-0.0409185	1
chr10	30718923	30719323	Echdc1	-0.0411196	1
chr11	115841926	115842326	Gprc5c	-0.0418934	1
chr14	65327977	65328377	Ccdc25	-0.0422183	1
chr4	31873508	31873908	Map3k7	-0.0501169	1
chr9	110411474	110411874	Ptpn23	-0.0505136	1
chr11	31725908	31726308	Snrnp25	-0.0507644	1
chr6	125030602	125031002	Phc1	-0.0509093	1
chr8	95822692	95823092	Setd6	-0.0514871	1
chr8	95833515	95833915	Setd6	-0.0514871	1
chr8	95914863	95915263	Setd6	-0.0514871	1
chr9	31011601	31012001	Snx19	-0.0533717	1
chr2	152197200	152197600	Srxn1	-0.0537894	1
chr4	98401183	98401583	Nfia	-0.054327	1
chr4	98702266	98702666	Nfia	-0.054327	1
chr2	122243816	122244216	Usp50	-0.0547809	1
chr8	124872691	124873091	Gnpat	-0.0553047	1
chr4	57798342	57798742	Hsdl2	-0.0555598	1
chr4	95317835	95318235	Jun	-0.0573026	1
chr17	87530372	87530772	Calm2	-0.0586477	1
chr4	133432767	133433167	Ahdc1	-0.0590734	1
chr9	108587815	108588215	Wdr6	-0.0604298	1
chr8	35865858	35866258	Prag1	-0.0605629	1
chr8	33992985	33993385	Rbpms	-0.0619328	1
chr5	77358338	77358738	Polr2b	-0.0620194	1
chr3	101596217	101596617	Wdr3	-0.0639343	1
chr2	105334358	105334758	Dnajc24	-0.064963	1
chr2	105510896	105511296	Dnajc24	-0.064963	1
chr12	73517340	73517740	Pcnx4	-0.0661562	1
chr5	64878119	64878519	Lias	-0.0666787	1
chr11	20445938	20446338	Sertad2	-0.067311	1
chr2	103592300	103592700	Cd59a	-0.0697721	2.3577e-06
chr12	112706944	112707344	Siva1	-0.0705738	1
chr18	44521546	44521946	Mcc	-0.0706151	1
chr18	44472553	44472953	Mcc	-0.0706151	1
chr4	152263863	152264263	Cep104	-0.0707918	0.461652
chr9	106318056	106318456	Parp3	-0.0714197	3.04604e-09
chr9	106269865	106270265	Parp3	-0.0714197	3.04604e-09
chr2	37784464	37784864	Psmb7	-0.0717906	1
chr2	37815709	37816109	Psmb7	-0.0717906	1
chr2	37802794	37803194	Psmb7	-0.0717906	1
chr13	63187166	63187566	Aopep	-0.0733516	1
chr16	20169728	20170128	Cdc45	-0.0737099	0.00904031
chr6	125088740	125089140	Nop2	-0.0742488	1
chr14	11683718	11684118	Ptprg	-0.0754902	1
chr8	90854696	90855096	Chd9	-0.0768217	1
chr8	90862074	90862474	Chd9	-0.0768217	1
chr19	42026185	42026585	Marveld1	-0.0774161	0.0951663
chr16	92158353	92158753	Cryzl1	-0.0812471	1
chr16	96091616	96092016	Brwd1	-0.0820567	1
chr6	108570974	108571374	Bhlhe40	-0.0858602	1.75373e-17
chr10	77484206	77484606	Fam207a	-0.0865001	1
chr4	59823328	59823728	Ptgr1	-0.0867484	0.137526
chr4	58985131	58985531	Ptgr1	-0.0867484	0.137526
chr19	38015529	38015929	Cep55	-0.0875688	8.52545e-07
chr4	44557892	44558292	Grhpr	-0.0885986	1
chr11	97207021	97207421	Npepps	-0.089288	1
chr15	79455454	79455854	Polr3h	-0.0906087	1
chr5	135616023	135616423	Rhbdd2	-0.0907483	0.0495981
chr3	79542583	79542983	Ppid	-0.0928914	1
chr4	155959271	155959671	C1qtnf12	-0.0952334	8.07047e-22
chr3	94649119	94649519	Snx27	-0.0962346	1
chr3	146045145	146045545	Ttll7	-0.0971561	5.6426e-32
chr5	147227317	147227717	Gtf3a	-0.0982197	1
chr2	164867180	164867580	Pltp	-0.099459	3.26982e-13
chr2	32751248	32751648	Tor2a	-0.0998706	1
chr15	82184109	82184509	Arfgap3	-0.101043	1
chr5	125283902	125284302	Eif2b1	-0.103467	1
chr7	128748732	128749132	Sec23ip	-0.105631	1
chr2	26423038	26423438	Pmpca	-0.105728	1
chr2	30934037	30934437	Nup188	-0.106829	1.02211e-05
chr2	157447132	157447532	Manbal	-0.106841	1
chr1	184051756	184052156	Rab3gap2	-0.106894	0.0150815
chr19	9954446	9954846	Incenp	-0.109126	0.979673
chr11	45795645	45796045	Ublcp1	-0.110218	1
chr8	84363746	84364146	Palm3	-0.110232	1.57495e-34
chr4	129810945	129811345	Ptp4a2	-0.110804	8.88916e-06
chr10	84515478	84515878	Tdg	-0.111026	1
chr10	8196327	8196727	Tab2	-0.111035	1
chr10	56369087	56369487	Serinc1	-0.11168	1
chr4	154904487	154904887	Prxl2b	-0.113542	3.10393e-19
chr4	22131707	22132107	Ndufaf4	-0.113972	1
chr3	87089970	87090370	Kirrel	-0.114064	2.67008e-14
chr18	67278447	67278847	Impa2	-0.114908	1.81497e-06
chr12	111704588	111704988	Bag5	-0.115859	0.0693772
chr11	44897233	44897633	Pttg1	-0.116361	2.115e-10
chr1	167915275	167915675	Nuf2	-0.117104	1.01016e-16
chr5	36075162	36075562	D5Ertd579e	-0.117832	5.13692e-05
chr4	62763983	62764383	Alad	-0.120115	1
chr8	94899264	94899664	Ccdc102a	-0.121111	1
chr3	105674622	105675022	Wdr77	-0.121458	0.00158565
chr2	52169233	52169633	Rif1	-0.122783	1
chr11	70026633	70027033	Dlg4	-0.123202	1.60373e-16
chr10	69910548	69910948	Tfam	-0.124961	0.410377
chr5	65938062	65938462	N4bp2	-0.12623	1
chr7	127110600	127111000	Aldoa	-0.126261	1.04576e-25
chr18	84092306	84092706	Zadh2	-0.128919	9.02941e-21
chr15	36901746	36902146	Ywhaz	-0.12956	4.64229e-25
chr19	10177105	10177505	Fads1	-0.135329	2.20328e-07
chr14	77932192	77932592	Ccdc122	-0.135389	7.36881e-23
chr8	95137657	95138057	Kifc3	-0.136056	3.34756e-33
chr9	88372978	88373378	Tmed3	-0.13611	0.0457766
chr9	88241612	88242012	Tmed3	-0.13611	0.0457766
chr6	144917090	144917490	Bcat1	-0.137295	2.87917e-94
chr18	6254971	6255371	Kif5b	-0.139712	6.50343e-18
chr18	5414302	5414702	Kif5b	-0.139712	6.50343e-18
chr19	53731738	53732138	Bbip1	-0.140044	2.58985e-06
chr7	128474401	128474801	Inpp5f	-0.14039	8.57853e-13
chr2	84851126	84851526	Nup160	-0.140831	5.09967e-26
chr6	113024895	113025295	Rad18	-0.142596	2.43822e-17
chr6	113000889	113001289	Rad18	-0.142596	2.43822e-17
chr3	145516666	145517066	Znhit6	-0.143493	0.000316071
chr18	76110720	76111120	Lipg	-0.143737	1.23214e-111
chr9	57505780	57506180	Rpp25	-0.144037	1.01411e-103
chr16	4642127	4642527	Vasn	-0.14425	2.44899e-106
chr17	5138669	5139069	Sod2	-0.145351	1.74636e-06
chr9	102890038	102890438	Cep63	-0.146907	2.04212e-20
chr3	119794894	119795294	Ptbp2	-0.148545	1.93304e-19
chr5	25006806	25007206	Smarcd3	-0.149862	1.28438e-103
chr7	116286906	116287306	Plekha7	-0.150042	3.57494e-52
chr11	33725575	33725975	Fgf18	-0.15013	3.78063e-107
chr11	32601913	32602313	Fgf18	-0.15013	3.78063e-107
chr18	76200507	76200907	Ier3ip1	-0.150449	3.62477e-15
chr5	65415753	65416153	Ugdh	-0.152714	3.79466e-23
chr6	71934177	71934577	St3gal5	-0.156103	1
chr2	50110004	50110404	Lypd6	-0.156105	1.30345e-115
chr11	82038590	82038990	Ccl2	-0.156551	3.58079e-37
chr8	27061875	27062275	Adam9	-0.157133	7.3532e-33
chr10	70132022	70132422	Cisd1	-0.157823	1.53206e-11
chr10	13240549	13240949	Phactr2	-0.163512	6.92388e-06
chr6	108426717	108427117	Trnt1	-0.163749	1.49543e-12
chr10	118766051	118766451	Dyrk2	-0.165923	1.89341e-43
chr10	119079287	119079687	Dyrk2	-0.165923	1.89341e-43
chr2	173730438	173730838	Vapb	-0.166399	5.43861e-18
chr10	69796414	69796814	Slc16a9	-0.167607	2.25308e-133
chr9	30699876	30700276	Adamts15	-0.169523	4.82526e-157
chr14	20765946	20766346	Camk2g	-0.175329	1.42602e-30
chr7	25141775	25142175	Cd3eap	-0.178462	1.4706e-17
chr10	95884118	95884518	Eea1	-0.178819	3.73433e-15
chr14	78482653	78483053	Lacc1	-0.180766	7.50787e-66
chr6	50112770	50113170	Mpp6	-0.181636	1.01879e-13
chr18	61046572	61046972	Pdgfrb	-0.182222	7.83426e-123
chr3	144380933	144381333	Lmo4	-0.184014	2.56717e-06
chr8	120071635	120072035	Crispld2	-0.184207	1.31113e-124
chr4	32985640	32986040	Rragd	-0.186718	7.85343e-93
chr1	43065938	43066338	Wdr75	-0.186911	9.84188e-18
chr4	155651540	155651940	Mmp23	-0.188696	3.25617e-101
chr4	117312847	117313247	Eri3	-0.190797	4.14335e-23
chr7	49132759	49133159	Nav2	-0.19199	1.94903e-121
chr11	7423551	7423951	Igfbp3	-0.193472	0.173795
chr11	8405501	8405901	Igfbp3	-0.193472	0.173795
chr4	59340744	59341144	Dnajc25	-0.200221	3.54417e-39
chr4	65242547	65242947	Pappa	-0.20355	1.02873e-149
chr4	65279938	65280338	Pappa	-0.20355	1.02873e-149
chr4	65496452	65496852	Pappa	-0.20355	1.02873e-149
chr6	124683587	124683987	M6pr	-0.205099	1.79988e-24
chr4	122808098	122808498	Mycbp	-0.206064	7.03136e-28
chr10	110733356	110733756	Atxn7l3b	-0.214002	1.09697e-49
chr16	45893017	45893417	Phldb2	-0.216138	1.17599e-12
chr6	128334437	128334837	Lpcat3	-0.220682	7.69837e-38
chr6	55123020	55123420	Fkbp14	-0.221604	5.15342e-86
chr8	122181361	122181761	Zfp469	-0.222693	2.70229e-183
chr3	33956125	33956525	Fxr1	-0.222699	7.2184e-78
chr7	19295801	19296201	Fosb	-0.224477	2.58364e-114
chr5	30242412	30242812	Tmem214	-0.224742	3.06643e-41
chr11	46431158	46431558	Med7	-0.22793	2.85038e-38
chr16	18400790	18401190	Ap2m1	-0.235313	3.0678e-74
chr7	92457828	92458228	Tmem126a	-0.238036	3.97108e-45
chr16	45090014	45090414	Atg3	-0.242814	4.91963e-49
chr8	57333806	57334206	5033428I22Rik	-0.243637	8.45048e-119
chr2	69563529	69563929	Lrp2	-0.244927	5.85134e-191
chr3	32822170	32822570	Usp13	-0.247944	4.64068e-198
chr15	89178880	89179280	Plxnb2	-0.249453	1.18505e-106
chr2	168072815	168073215	Pard6b	-0.252124	1.06915e-228
chr2	168128520	168128920	Pard6b	-0.252124	1.06915e-228
chr4	56113777	56114177	Klf4	-0.256122	1.70156e-70
chr3	58714101	58714501	Pfn2	-0.257392	3.93418e-92
chr12	85572130	85572530	Jdp2	-0.25836	1.66083e-74
chr11	35024358	35024758	Slit3	-0.258927	1.74891e-209
chr11	35065927	35066327	Slit3	-0.258927	1.74891e-209
chr10	84201765	84202165	Nuak1	-0.260139	4.64708e-116
chr8	83706432	83706832	Ddx39	-0.263138	5.20791e-62
chr6	29195726	29196126	Rbm28	-0.263576	1.77632e-56
chr12	76004932	76005332	Akap5	-0.270174	1.07031e-102
chr11	18969929	18970329	Meis1	-0.273799	8.44632e-109
chr4	116004027	116004427	Cmpk1	-0.276731	8.18618e-73
chr6	49338588	49338988	Igf2bp3	-0.281479	9.60611e-76
chr12	85380268	85380668	Tmed10	-0.281819	6.35956e-141
chr12	85455193	85455593	Tmed10	-0.281819	6.35956e-141
chr15	56685437	56685837	Has2	-0.287054	3.03961e-200
chr7	144489129	144489529	Cttn	-0.289348	3.41355e-79
chr13	38450532	38450932	Txndc5	-0.293718	5.9038e-87
chr11	101480992	101481392	Rnd2	-0.299016	5.82082e-141
chr2	37780312	37780712	Crb2	-0.299277	5.95008e-279
chr13	23772580	23772980	H1f1	-0.305573	3.71507e-73
chr6	38341678	38342078	1810058I24Rik	-0.312662	6.67503e-135
chr18	60891385	60891785	Tcof1	-0.318114	7.35564e-87
chr18	75183629	75184029	Smad7	-0.319291	2.70272e-111
chr11	16532864	16533264	Pno1	-0.324463	1.52037e-112
chr18	36518910	36519310	Hbegf	-0.326981	4.503e-75
chr10	108173190	108173590	Nap1l1	-0.327854	1.11045e-191
chr4	149399319	149399719	Ube4b	-0.328601	2.70157e-111
chr13	52217050	52217450	Gadd45g	-0.338668	1.00319e-32
chr8	108820640	108821040	Zfhx3	-0.341473	3.89849e-101
chr17	35698111	35698511	Ddr1	-0.345196	8.18022e-290
chr3	89456725	89457125	Pmvk	-0.345291	2.79093e-92
chr9	25075999	25076399	Tbx20	-0.353074	2.37144e-295
chr18	42343245	42343645	Yipf5	-0.356102	2.93168e-138
chr3	121577071	121577471	F3	-0.359674	3.80784e-215
chr8	120288400	120288800	Gins2	-0.360317	3.92114e-105
chr4	150901683	150902083	Eno1	-0.363503	3.91056e-135
chr6	91741106	91741506	Lsm3	-0.368133	9.98374e-108
chr14	28359485	28359885	Wnt5a	-0.37238	1.00958e-234
chr1	74054002	74054402	Tns1	-0.376839	3.33833e-252
chr6	82702731	82703131	Pole4	-0.382721	6.27829e-148
chr5	140515216	140515616	Chst12	-0.387804	6.3297e-219
chr8	11047806	11048206	Irs2	-0.390345	0
chr3	97942443	97942843	Phgdh	-0.409221	5.68437e-201
chr9	21715224	21715624	Ldlr	-0.415195	3.88424e-177
chr7	112656116	112656516	Parva	-0.422997	1.50003e-193
chr4	87648419	87648819	Hacd4	-0.427289	3.71713e-203
chr8	94800634	94801034	Ccl17	-0.431	1.99216e-175
chr10	13256195	13256595	Ltv1	-0.437732	2.32308e-194
chr16	33979894	33980294	Itgb5	-0.441001	0
chr16	34112488	34112888	Itgb5	-0.441001	0
chr1	120083825	120084225	Tmem37	-0.442044	2.40827e-134
chr11	105525663	105526063	Tanc2	-0.44325	1.27838e-256
chr11	105363063	105363463	Tanc2	-0.44325	1.27838e-256
chr1	182115664	182116064	Enah	-0.466205	1.39628e-202
chr16	50063550	50063950	Dubr	-0.492498	0
chr9	49923937	49924337	Ncam1	-0.518988	0
chr9	50005810	50006210	Ncam1	-0.518988	0
chr13	56601234	56601634	Tgfbi	-0.540305	0
chr5	137613548	137613948	Pcolce	-0.550957	0
chr9	102840999	102841399	Ryk	-0.582187	0
chr9	102643851	102644251	Ryk	-0.582187	0
chr9	45345445	45345845	Fxyd6	-0.589899	3.90537e-279
chr12	85869395	85869795	Ift43	-0.590501	0
chr3	101551852	101552252	Atp1a1	-0.602359	0
chr3	101493860	101494260	Atp1a1	-0.602359	0
chr15	8676390	8676790	Slc1a3	-0.611783	0
chr10	24458649	24459049	Ccn2	-0.617838	5.15259e-145
chr6	82863471	82863871	Hk2	-0.661059	0
chr11	89298224	89298624	Nog	-0.679532	0
chr11	89243375	89243775	Nog	-0.679532	0
chr6	91210756	91211156	Fbln2	-0.694698	0
chr15	96972822	96973222	Slc38a4	-0.706053	0
chr15	96936747	96937147	Slc38a4	-0.706053	0
chr3	65904707	65905107	Tiparp	-0.747863	0
chr1	186444620	186445020	Tgfb2	-0.749299	0
chr11	12205424	12205824	Grb10	-0.770593	5.30746e-191
chr11	12373340	12373740	Grb10	-0.770593	5.30746e-191
chr4	133941449	133941849	Hmgn2	-0.776839	0
chr14	45690746	45691146	Bmp4	-0.820591	0
chr15	74968088	74968488	Ly6e	-0.837002	0
chr17	12773904	12774304	Igf2r	-0.841309	0
chr17	12790810	12791210	Igf2r	-0.841309	0
chr7	99441530	99441930	Serpinh1	-0.855139	0
chr8	102596616	102597016	Cdh11	-0.909517	0
chr8	104028617	104029017	Cdh11	-0.909517	0
chr3	152355381	152355781	Nexn	-0.987942	0
chr9	119352028	119352428	Cmtm7	-0.993651	0
chr14	31188934	31189334	Tnnc1	-0.998012	0
chr3	114052532	114052932	Col11a1	-1.00733	0
chr14	76947156	76947556	Tsc22d1	-1.06641	0
chr1	135865575	135865975	Tnnt2	-1.06912	0
chr11	57885959	57886359	Hand1	-1.13677	0
chr11	57864652	57865052	Hand1	-1.13677	0
chr4	154023900	154024300	Smim1	-1.28315	0
chr4	119105743	119106143	Slc2a1	-1.44374	0
chr6	4489870	4490270	Col1a2	-2.03635	0
chr11	94928818	94929218	Col1a1	-2.44935	0

## Sheet: HE2 VEGF Responsive Enh Up
Enhancer Coordinates			Enhancer Associated Gene	Log Fold Change VEGF/-VEGF	P-Adj
chr7	145030771	145031171	Ccnd1	1.46357	0		Genes Up regulated 0.25 Log FC	145
chr7	145198360	145198760	Ccnd1	1.46357	0		Genes Down regulated 0.25 Log FC	63
chr8	11272238	11272638	Col4a1	1.32003	0
chr8	11258612	11259012	Col4a1	1.32003	0
chr8	11279264	11279664	Col4a1	1.32003	0
chr8	11259829	11260229	Col4a1	1.32003	0
chr8	11308468	11308868	Col4a1	1.32003	0
chr11	54887950	54888350	Anxa6	1.06203	0
chr11	55039600	55040000	Anxa6	1.06203	0
chr16	42746163	42746563	Gap43	1.02946	0
chr14	31408014	31408414	Sh3bp5	1.00944	0
chr14	31403901	31404301	Sh3bp5	1.00944	0
chr4	136147765	136148165	Id3	1.00388	0
chr4	137476470	137476870	Hspg2	0.923741	0
chr4	137478266	137478666	Hspg2	0.923741	0
chr4	137498298	137498698	Hspg2	0.923741	0
chr3	87974273	87974673	Nes	0.802432	2.9616e-195
chr5	75970236	75970636	Kdr	0.782653	3.4398e-264
chr5	75974708	75975108	Kdr	0.782653	3.4398e-264
chr5	76013803	76014203	Kdr	0.782653	3.4398e-264
chr4	150871529	150871929	Eno1	0.776421	2.18271e-299
chr4	150748238	150748638	Eno1	0.776421	2.18271e-299
chr8	36586028	36586428	Dlc1	0.755996	9.50475e-246
chr9	107628723	107629123	Gnai2	0.741423	0
chr9	107724682	107725082	Gnai2	0.741423	0
chr1	39982085	39982485	Map4k4	0.684883	1.71158e-220
chr5	147786821	147787221	Flt1	0.680395	5.85903e-203
chr5	147620154	147620554	Flt1	0.680395	5.85903e-203
chr17	75380195	75380595	Rasgrp3	0.668075	1.82502e-202
chr17	75407312	75407712	Rasgrp3	0.668075	1.82502e-202
chr13	103363201	103363601	Mast4	0.665697	2.98114e-184
chr13	103225352	103225752	Mast4	0.665697	2.98114e-184
chr13	103212133	103212533	Mast4	0.665697	2.98114e-184
chr11	46068759	46069159	Adam19	0.636879	7.32609e-185
chr15	80024289	80024689	Pdgfb	0.618767	6.7872e-173
chr12	111455890	111456290	Tnfaip2	0.585982	2.00301e-145
chr4	135312693	135313093	Clic4	0.583179	1.53771e-122
chr15	77820751	77821151	Myh9	0.57823	8.55809e-134
chr15	77837043	77837443	Myh9	0.57823	8.55809e-134
chr9	40414409	40414809	Hspa8	0.53413	0
chr3	115969088	115969488	S1pr1	0.521883	6.33945e-110
chr14	7847687	7848087	Flnb	0.512429	2.07248e-111
chr14	7851608	7852008	Flnb	0.512429	2.07248e-111
chr9	61361116	61361516	Rplp1	0.507107	0
chr9	61259669	61260069	Rplp1	0.507107	0
chr3	142424124	142424524	Pdlim5	0.506946	5.1132e-77
chr1	119510839	119511239	Ralb	0.498873	1.5012e-151
chr1	62724362	62724762	Nrp2	0.487474	2.8631e-93
chr1	62398282	62398682	Nrp2	0.487474	2.8631e-93
chr13	98031319	98031719	Arhgef28	0.484996	6.54685e-113
chr13	98192548	98192948	Arhgef28	0.484996	6.54685e-113
chr13	98120336	98120736	Arhgef28	0.484996	6.54685e-113
chr3	36449232	36449632	Anxa5	0.47784	3.86061e-149
chr1	51780325	51780725	Myo1b	0.468137	3.90304e-69
chr3	30105522	30105922	Mecom	0.458849	4.58995e-119
chr3	30458153	30458553	Mecom	0.458849	4.58995e-119
chr18	38024887	38025287	Pcdh12	0.454138	1.84703e-178
chr18	38061276	38061676	Pcdh12	0.454138	1.84703e-178
chr5	63959281	63959681	Rell1	0.448047	1.61895e-57
chr8	8994582	8994982	Efnb2	0.439674	5.25516e-45
chr19	9940931	9941331	Fth1	0.434107	1.38077e-181
chr15	25791875	25792275	Myo10	0.430993	6.42742e-57
chr15	25767873	25768273	Myo10	0.430993	6.42742e-57
chr9	78619254	78619654	Cd109	0.426401	7.45403e-117
chr8	122523065	122523465	Aprt	0.419463	3.07177e-136
chr9	32525790	32526190	Fli1	0.418745	2.17259e-81
chr6	17811111	17811511	Cav1	0.415068	6.64802e-79
chr7	24599700	24600100	Ethe1	0.407262	3.71537e-21
chr12	27311885	27312285	Sox11	0.406284	3.97015e-29
chr16	31290983	31291383	Fam43a	0.400651	3.08553e-82
chr16	31005668	31006068	Fam43a	0.400651	3.08553e-82
chr16	30769083	30769483	Fam43a	0.400651	3.08553e-82
chr18	35098613	35099013	Ctnna1	0.386632	2.98798e-87
chr12	80292009	80292409	Erh	0.381242	1.27146e-55
chr2	59726178	59726578	Tanc1	0.379684	8.44764e-45
chr10	12572831	12573231	Utrn	0.375179	1.9848e-33
chr5	43865357	43865757	Cd38	0.36966	3.75129e-53
chr11	77766462	77766862	Myo18a	0.359409	6.40853e-29
chr11	49632266	49632666	Flt4	0.357515	1.93487e-79
chr14	120373665	120374065	Mbnl2	0.357358	1.78998e-41
chr4	53592404	53592804	Abca1	0.355432	4.72374e-89
chr12	8379783	8380183	Rhob	0.3553	2.3176e-99
chr8	114777239	114777639	Maf	0.349756	4.46166e-07
chr6	84058611	84059011	Dysf	0.349264	5.31642e-50
chr2	93261772	93262172	Tspan18	0.341533	1.05821e-34
chr10	5591949	5592349	Myct1	0.341141	1.47143e-66
chr15	96524193	96524593	Slc38a2	0.335911	3.06057e-34
chr8	24427587	24427987	Tcim	0.333305	4.95111e-94
chr8	24403275	24403675	Tcim	0.333305	4.95111e-94
chr18	61632584	61632984	Bvht	0.333173	4.44909e-66
chr1	60656264	60656664	Raph1	0.330496	3.35633e-12
chr10	99228899	99229299	Dusp6	0.328231	1.8492e-29
chr10	99396614	99397014	Dusp6	0.328231	1.8492e-29
chr18	38174456	38174856	Pcdh1	0.323117	2.8659e-88
chr18	38172319	38172719	Pcdh1	0.323117	2.8659e-88
chr18	38148853	38149253	Pcdh1	0.323117	2.8659e-88
chr18	38127228	38127628	Pcdh1	0.323117	2.8659e-88
chr3	104253755	104254155	Magi3	0.322938	9.02615e-19
chr3	104431716	104432116	Magi3	0.322938	9.02615e-19
chr3	104226515	104226915	Magi3	0.322938	9.02615e-19
chr15	97828988	97829388	Hdac7	0.321561	3.75727e-21
chr7	134650044	134650444	Dock1	0.320652	6.6126e-12
chr5	113174938	113175338	2900026A02Rik	0.317832	2.2412e-54
chr5	113122624	113123024	2900026A02Rik	0.317832	2.2412e-54
chr12	16831087	16831487	Rock2	0.314924	7.14391e-46
chr12	16847351	16847751	Rock2	0.314924	7.14391e-46
chr12	16870457	16870857	Rock2	0.314924	7.14391e-46
chr12	16840996	16841396	Rock2	0.314924	7.14391e-46
chr12	16850636	16851036	Rock2	0.314924	7.14391e-46
chr2	32174436	32174836	Prrc2b	0.31263	2.21497e-13
chr1	165589214	165589614	Mpzl1	0.310948	1.60972e-11
chr17	13700303	13700703	Afdn	0.310097	4.96445e-44
chr17	13737392	13737792	Afdn	0.310097	4.96445e-44
chr17	13743672	13744072	Afdn	0.310097	4.96445e-44
chr5	66699927	66700327	Limch1	0.303113	3.81256e-32
chr18	47230649	47231049	Sema6a	0.301863	3.2277e-49
chr18	47219174	47219574	Sema6a	0.301863	3.2277e-49
chr1	180312898	180313298	Itpkb	0.301454	1.24086e-34
chr11	3545731	3546131	Smtn	0.300128	1.52667e-09
chr12	31145445	31145845	Lamb1	0.290839	4.15583e-18
chr10	21883555	21883955	Sgk1	0.290354	9.85537e-31
chr10	21679003	21679403	Sgk1	0.290354	9.85537e-31
chr10	121471509	121471909	Rassf3	0.285087	6.30797e-14
chr19	5809940	5810340	Malat1	0.279923	5.84464e-79
chr4	134256311	134256711	Grrp1	0.273509	2.86029e-28
chr2	4409750	4410150	Frmd4a	0.272684	5.58902e-06
chr2	4555149	4555549	Frmd4a	0.272684	5.58902e-06
chr5	77374979	77375379	Igfbp7	0.271517	6.84741e-47
chr19	36237753	36238153	Hhex	0.271458	2.10654e-10
chr19	37521358	37521758	Hhex	0.271458	2.10654e-10
chr11	62075024	62075424	Specc1	0.27113	1.09311e-05
chr5	96322888	96323288	Anxa3	0.268665	2.34913e-63
chr5	97878153	97878553	Anxa3	0.268665	2.34913e-63
chr10	25331665	25332065	Epb41l2	0.26472	0.00317043
chr18	38005858	38006258	Arap3	0.264505	1.55518e-11
chr15	11835877	11836277	Pdzd2	0.262706	6.91729e-73
chr10	3758321	3758721	Plekhg1	0.262473	3.01437e-44
chr5	66559722	66560122	Apbb2	0.259935	7.62232e-08
chr11	107114221	107114621	Bptf	0.257169	8.10609e-32
chr5	105623298	105623698	Lrrc8c	0.256032	1.98938e-06
chr5	105523374	105523774	Lrrc8c	0.256032	1.98938e-06
chr2	152728169	152728569	Id1	0.255029	2.67338e-12
chr8	124743822	124744222	Fam89a	0.254601	1.34348e-68
chr18	61767753	61768153	Afap1l1	0.252343	6.989e-12
chr17	12195451	12195851	Agpat4	0.251272	0.0268777
chr15	101123178	101123578	Acvrl1	0.247488	1.76073e-34
chr15	101134264	101134664	Acvrl1	0.247488	1.76073e-34
chr1	131461079	131461479	Srgap2	0.246738	1
chr15	73446821	73447221	Ptk2	0.246103	1
chr15	73443159	73443559	Ptk2	0.246103	1
chr15	73471164	73471564	Ptk2	0.246103	1
chr3	95993835	95994235	Plekho1	0.24443	1.73267e-17
chr8	111733731	111734131	Bcar1	0.238734	7.56147e-05
chr4	135307060	135307460	Rsrp1	0.238103	0.881769
chr13	42412620	42413020	Edn1	0.237103	1.10475e-69
chr13	41643702	41644102	Edn1	0.237103	1.10475e-69
chr10	60800645	60801045	Unc5b	0.236831	1.78009e-16
chr10	60816849	60817249	Unc5b	0.236831	1.78009e-16
chr10	60792796	60793196	Unc5b	0.236831	1.78009e-16
chr10	60808428	60808828	Unc5b	0.236831	1.78009e-16
chr10	60826716	60827116	Unc5b	0.236831	1.78009e-16
chr10	60985130	60985530	Unc5b	0.236831	1.78009e-16
chr1	156454421	156454821	Soat1	0.236727	5.07801e-09
chr8	31113157	31113557	Rnf122	0.233965	8.91281e-37
chr8	111555320	111555720	Znrf1	0.233603	0.0208191
chr4	62640928	62641328	Rgs3	0.233173	1
chr4	62643340	62643740	Rgs3	0.233173	1
chr14	121648678	121649078	Dock9	0.233045	1.0593e-25
chr19	34490160	34490560	Lipa	0.231256	1
chr4	155710604	155711004	Ssu72	0.22845	1.4422e-58
chr4	59239223	59239623	Ptbp3	0.228151	8.36093e-09
chr16	13189692	13190092	Mrtfb	0.226917	1
chr10	52309274	52309674	Dcbld1	0.225528	9.031e-20
chr17	67955867	67956267	Arhgap28	0.222681	1
chr9	65672866	65673266	Oaz2	0.22092	1
chr2	132272568	132272968	Cds2	0.220651	1
chr1	4602342	4602742	Rb1cc1	0.216632	1
chr12	95563424	95563824	Flrt2	0.214151	1
chr15	88867591	88867991	Pim3	0.213034	1
chr10	86250444	86250844	Timp3	0.2115	7.65022e-10
chr2	37767189	37767589	Strbp	0.208088	1
chr5	124922957	124923357	Zfp664	0.207293	1
chr13	5614841	5615241	Klf6	0.206428	7.66021e-34
chr13	5803637	5804037	Klf6	0.206428	7.66021e-34
chr8	118393835	118394235	Cdh13	0.20383	8.81788e-57
chr8	118286513	118286913	Cdh13	0.20383	8.81788e-57
chr4	133132069	133132469	Wasf2	0.203016	4.85142e-16
chr14	73253441	73253841	Lpar6	0.200082	1.4936e-17
chr11	59656057	59656457	Mprip	0.197478	3.61518e-06
chr10	93285412	93285812	Cdk17	0.196734	1
chr4	149255250	149255650	Kif1b	0.195417	1
chr8	95392646	95393046	Mmp15	0.194919	9.54251e-53
chr8	94892812	94893212	Mmp15	0.194919	9.54251e-53
chr8	69957945	69958345	Gatad2a	0.194128	5.92887e-07
chr8	69939609	69940009	Gatad2a	0.194128	5.92887e-07
chr9	57268505	57268905	1700017B05Rik	0.192343	1
chr9	66275277	66275677	Herc1	0.191799	1
chr1	106549055	106549455	Bcl2	0.191266	5.06225e-14
chr9	71654658	71655058	Tcf12	0.190221	1
chr3	121982415	121982815	Arhgap29	0.188564	1.43978e-18
chr14	70505745	70506145	Bmp1	0.187527	1
chr12	17770540	17770940	Hpcal1	0.187086	1
chr12	21135902	21136302	Hpcal1	0.187086	1
chr12	21139547	21139947	Hpcal1	0.187086	1
chr12	21155058	21155458	Hpcal1	0.187086	1
chr12	21167098	21167498	Hpcal1	0.187086	1
chr10	95595955	95596355	Nudt4	0.183905	1
chr11	54906555	54906955	Gpx3	0.183705	1.6903e-39
chr15	78844780	78845180	Cdc42ep1	0.183228	1
chr9	104375548	104375948	Dnajc13	0.181373	1
chr18	63463449	63463849	Piezo2	0.178198	6.46222e-27
chr10	128344890	128345290	Cs	0.17743	1
chr5	75826334	75826734	Kit	0.176744	1
chr13	45749898	45750298	Atxn1	0.176581	4.25216e-06
chr13	45718811	45719211	Atxn1	0.176581	4.25216e-06
chr4	133122223	133122623	Selenon	0.175022	1
chr12	69757859	69758259	Cdkl1	0.172698	0.000192253
chr12	69751820	69752220	Cdkl1	0.172698	0.000192253
chr14	31215735	31216135	Sema3g	0.172655	5.28943e-65
chr11	20269286	20269686	Cep68	0.171775	1
chr11	21414928	21415328	Cep68	0.171775	1
chr9	107566854	107567254	Hyal2	0.171353	1
chr8	122989926	122990326	Ankrd11	0.170837	6.39216e-17
chr2	91953784	91954184	Dgkz	0.170439	1
chr4	130638029	130638429	Pum1	0.169566	1
chr14	57921754	57922154	Zdhhc20	0.167657	0.800294
chr1	55193254	55193654	Rftn2	0.167641	9.81131e-31
chr11	85367802	85368202	Bcas3	0.167555	1
chr16	30070212	30070612	Hes1	0.167433	1
chr16	29996105	29996505	Hes1	0.167433	1
chr17	80683883	80684283	Map4k3	0.166712	1
chr2	45184162	45184562	Zeb2	0.164444	1
chr2	45067205	45067605	Zeb2	0.164444	1
chr6	33859535	33859935	Exoc4	0.164145	1
chr6	33892192	33892592	Exoc4	0.164145	1
chr6	15770142	15770542	Tfec	0.164125	0.00190835
chr12	111503076	111503476	Exoc3l4	0.160487	1
chr19	5851399	5851799	Neat1	0.160004	1
chr2	119161280	119161680	Gchfr	0.16	1
chr17	86156987	86157387	Prkce	0.159063	1
chr5	101967956	101968356	Wdfy3	0.1581	1
chr17	46570938	46571338	Klhdc3	0.155386	0.00188598
chr14	46884694	46885094	Samd4	0.154407	1
chr17	50036742	50037142	Rftn1	0.154406	1
chr1	43113806	43114206	Ercc5	0.153657	1
chr6	91686618	91687018	Slc6a6	0.152293	1
chr10	68008294	68008694	Arid5b	0.15042	1
chr11	103371179	103371579	Arhgap27	0.147556	1
chr10	66928181	66928581	Reep3	0.147484	0.81694
chr5	132530026	132530426	Auts2	0.147077	1
chr13	34627440	34627840	Pxdc1	0.146141	1
chr11	32662318	32662718	Fbxw11	0.146125	0.000155474
chr11	32706630	32707030	Fbxw11	0.146125	0.000155474
chr13	98093232	98093632	Enc1	0.1458	1
chr5	123654965	123655365	Clip1	0.145434	0.240112
chr7	110268462	110268862	Sbf2	0.142995	0.00128212
chr7	112204641	112205041	Sbf2	0.142995	0.00128212
chr7	110272374	110272774	Sbf2	0.142995	0.00128212
chr7	19466742	19467142	Exoc3l2	0.142463	1
chr5	93105393	93105793	Septin11	0.142044	2.13492e-05
chr12	73147245	73147645	Hif1a	0.141922	4.56293e-05
chr4	139580940	139581340	Iffo2	0.141528	1
chr9	114550056	114550456	Trim71	0.14123	0.490987
chr8	27083811	27084211	Adgra2	0.140796	0.107178
chr7	66130338	66130738	Mef2a	0.140769	1
chr4	106859490	106859890	Ssbp3	0.139892	1
chr4	106986509	106986909	Ssbp3	0.139892	1
chr11	106957407	106957807	Smurf2	0.13956	0.00100407
chr8	71579040	71579440	Map1s	0.138079	0.0387973
chr8	71577833	71578233	Map1s	0.138079	0.0387973
chr12	72820986	72821386	Prkch	0.136716	7.31015e-07
chr19	36227790	36228190	Pcgf5	0.134418	1
chr1	44591829	44592229	Slc40a1	0.133313	1
chr13	113442186	113442586	Itga2	0.13227	1.62887e-15
chr4	155215624	155216024	Ski	0.131902	0.0296692
chr4	155173416	155173816	Ski	0.131902	0.0296692
chr5	140815078	140815478	Gna12	0.131755	0.132806
chr5	123979979	123980379	Hip1r	0.130462	3.40303e-18
chr10	95623955	95624355	Atp2b1	0.130083	1
chr5	46073208	46073608	Slit2	0.128676	1
chr11	57970641	57971041	Guk1	0.127884	1
chr15	62139215	62139615	Trib1	0.127863	1
chr5	135400219	135400619	Pom121	0.126978	7.00513e-08
chr6	84053870	84054270	Zfp638	0.125391	0.100299
chr2	153457900	153458300	Nol4l	0.124744	1
chr2	153437237	153437637	Nol4l	0.124744	1
chr5	35689358	35689758	Fam193a	0.124714	7.23282e-11
chr5	8051490	8051890	Sri	0.124641	7.63666e-07
chr18	33042959	33043359	Epb41l4aos	0.124475	2.55187e-08
chr12	15566114	15566514	Lpin1	0.12387	1
chr3	135596988	135597388	Nfkb1	0.122796	1.0864e-05
chr4	41636417	41636817	Enho	0.12249	1
chr18	65615918	65616318	Zfp532	0.122485	1
chr18	65739679	65740079	Zfp532	0.122485	1
chr5	104112083	104112483	Sparcl1	0.120674	3.00864e-21
chr7	112720084	112720484	Tead1	0.119575	1
chr13	96510636	96511036	Polk	0.118887	3.6001e-06
chr9	102709673	102710073	Amotl2	0.118086	1
chr11	54972325	54972725	Cnot8	0.117768	1.09796e-05
chr2	28525620	28526020	Ralgds	0.117054	0.819317
chr5	137079792	137080192	Serpine1	0.115691	1
chr15	36004320	36004720	Cox6c	0.115113	3.50625e-17
chr1	87900948	87901348	Gigyf2	0.114923	1.78151e-11
chr5	142961835	142962235	Fscn1	0.11473	5.75718e-09
chr5	142998212	142998612	Fscn1	0.11473	5.75718e-09
chr8	46859229	46859629	Irf2	0.114051	1
chr11	97207021	97207421	Npepps	0.113586	0.00354713
chr11	121282911	121283311	Tbcd	0.113137	1.58687e-05
chr16	76762838	76763238	Nrip1	0.112893	0.00072393
chr19	5815938	5816338	Ppp1r14b	0.112573	8.75804e-09
chr3	51908506	51908906	Maml3	0.111718	2.35991e-06
chr8	87791064	87791464	Zfp423	0.11094	1
chr8	87927382	87927782	Zfp423	0.11094	1
chr8	87831465	87831865	Zfp423	0.11094	1
chr5	115521903	115522303	Pxn	0.110872	0.0218586
chr9	7852787	7853187	Tmem123	0.110617	1.95741e-14
chr5	64224776	64225176	Tbc1d1	0.110264	6.05031e-10
chr5	64174476	64174876	Tbc1d1	0.110264	6.05031e-10
chr2	29624725	29625125	Rapgef1	0.107082	0.0225381
chr3	52296274	52296674	Proser1	0.106983	6.35681e-07
chr14	25318049	25318449	Zmiz1	0.106982	3.35829e-08
chr8	22681146	22681546	Ikbkb	0.106071	1.53283e-25
chr5	146692272	146692672	Pan3	0.104931	1.47033e-11
chr7	121698367	121698767	Rbbp6	0.104701	1
chr7	118475325	118475725	Itpripl2	0.103748	0.0740188
chr1	60825841	60826241	Nbeal1	0.103093	1.78671e-10
chr6	95682468	95682868	Suclg2	0.102935	1.96659e-08
chr19	32794078	32794478	Pten	0.102665	7.42318e-07
chr9	46110676	46111076	Sik3	0.101852	6.81006e-15
chr9	44722933	44723333	Sik3	0.101852	6.81006e-15
chr9	46185144	46185544	Sik3	0.101852	6.81006e-15
chr4	82537485	82537885	Mpdz	0.101473	9.39083e-12
chr2	132106058	132106458	Slc23a2	0.101203	1
chr2	132103272	132103672	Slc23a2	0.101203	1
chr8	121687774	121688174	Zcchc14	0.100602	1
chr12	100525916	100526316	Ttc7b	0.100234	7.6413e-15
chr4	54945066	54945466	Zfp462	0.0995502	0.0168955
chr4	55141236	55141636	Zfp462	0.0995502	0.0168955
chr4	135436205	135436605	Rcan3	0.0983077	1
chr9	100581958	100582358	Stag1	0.0982235	2.47625e-05
chr3	122515568	122515968	Fnbp1l	0.098085	1
chr3	122471000	122471400	Fnbp1l	0.098085	1
chr10	18323713	18324113	Nhsl1	0.098046	1
chr10	18329424	18329824	Nhsl1	0.098046	1
chr4	94715174	94715574	Tek	0.0979355	3.55212e-12
chr8	127092845	127093245	Nrp1	0.0976921	5.85354e-20
chr15	99317288	99317688	Fmnl3	0.0975346	0.38517
chr15	99326421	99326821	Fmnl3	0.0975346	0.38517
chr6	84601526	84601926	Pcyox1	0.097236	1.73523e-10
chr8	79350226	79350626	Otud4	0.0968069	1.12953e-17
chr13	44018752	44019152	Gmpr	0.0956925	0.000430709
chr9	72703699	72704099	Nedd4	0.0955495	7.67708e-08
chr11	62669340	62669740	Ulk2	0.094967	7.06568e-17
chr14	54190450	54190850	Lrp10	0.0946895	8.18913e-18
chr10	14057021	14057421	Hivep2	0.0939219	0.00111125
chr10	12874831	12875231	Hivep2	0.0939219	0.00111125
chr4	155895244	155895644	Acap3	0.093646	1
chr5	139730918	139731318	Micall2	0.0931841	1
chr5	118465445	118465845	Med13l	0.0928143	2.54905e-16
chr3	38371722	38372122	Ankrd50	0.0920255	1.30208e-06
chr5	149508088	149508488	Ubl3	0.0915239	4.13839e-16
chr9	77927386	77927786	Elovl5	0.0912364	1.23853e-07
chr10	121497945	121498345	Gns	0.0906567	7.0711e-16
chr9	67261007	67261407	Tln2	0.0901953	1
chr7	75521182	75521582	Akap13	0.0899317	1
chr9	65109320	65109720	Dpp8	0.0895247	4.60694e-26
chr11	120206640	120207040	Slc38a10	0.0890651	3.86105e-10
chr11	120199740	120200140	Slc38a10	0.0890651	3.86105e-10
chr7	66365889	66366289	Lrrc28	0.084932	6.87526e-10
chr16	85800923	85801323	Adamts1	0.0836451	5.97333e-08
chr16	57535624	57536024	Tbc1d23	0.0836073	5.9842e-23
chr12	85492084	85492484	Dlst	0.0831276	8.27475e-19
chr14	45492033	45492433	Fermt2	0.0829593	1
chr15	89480649	89481049	Arsa	0.0818931	8.45655e-05
chr11	50099569	50099969	Phykpl	0.0805173	7.82788e-33
chr3	83994225	83994625	Tmem131l	0.0794771	1.13802e-06
chr7	28945431	28945831	Samd4b	0.0773963	1.25976e-28
chr11	62217698	62218098	Ttc19	0.0768752	1.28366e-27
chr11	61915372	61915772	Ttc19	0.0768752	1.28366e-27
chr11	62050542	62050942	Ttc19	0.0768752	1.28366e-27
chr11	97412527	97412927	Rpl23	0.0763391	9.07851e-25
chr11	101568452	101568852	Fkbp10	0.0763128	1
chr8	71498885	71499285	Gtpbp3	0.0749197	8.11629e-17
chr5	151056937	151057337	B3glct	0.0748494	3.03155e-16
chr16	30442456	30442856	Atp13a3	0.0744846	3.32015e-21
chr8	91395627	91396027	Fto	0.0738507	2.7966e-31
chr6	87005578	87005978	Nfu1	0.0735398	0.589724
chr14	57760377	57760777	Lats2	0.0728828	4.77647e-06
chr14	57753568	57753968	Lats2	0.0728828	4.77647e-06
chr8	109733959	109734359	Atxn1l	0.0715838	8.34037e-16
chr11	118021740	118022140	Cyth1	0.0710911	3.41334e-11
chr2	60369506	60369906	Ly75	0.0710865	1
chr19	29238251	29238651	Jak2	0.0704689	3.93205e-14
chr1	156553374	156553774	Abl2	0.0697606	0.00183222
chr7	132735986	132736386	Fam53b	0.0696761	2.45506e-08
chr1	133397684	133398084	Sox13	0.0692931	1
chr18	80261406	80261806	Slc66a2	0.067214	5.21627e-07
chr11	119777291	119777691	Rptor	0.0669555	3.0334e-17
chr2	131140229	131140629	Hspa12b	0.0662427	0.0121909
chr4	117356112	117356512	Rnf220	0.0656989	3.33532e-37
chr4	117469465	117469865	Rnf220	0.0656989	3.33532e-37
chr15	36489792	36490192	Ankrd46	0.0654229	1.85845e-35
chr11	3337506	3337906	Patz1	0.0651174	1.44729e-30
chr11	3292782	3293182	Patz1	0.0651174	1.44729e-30
chr2	79538116	79538516	Itprid2	0.0650075	2.35812e-10
chr1	153300367	153300767	Lamc1	0.0647497	1.519e-06
chr1	152669758	152670158	Lamc1	0.0647497	1.519e-06
chr6	90950882	90951282	Iqsec1	0.064216	6.51808e-16
chr11	8463221	8463621	Igfbp3	0.0642058	1
chr17	5099226	5099626	Arid1b	0.0640129	9.41032e-14
chr11	77779219	77779619	Nufip2	0.0638369	0.104961
chr12	17420435	17420835	Adam17	0.0637391	7.72758e-28
chr16	35742893	35743293	Slc49a4	0.0624021	1.75348e-18
chr15	64185175	64185575	Asap1	0.0611108	1
chr11	115746727	115747127	Tmem94	0.0606865	8.92061e-28
chr3	107772969	107773369	Csf1	0.0602243	2.43013e-11
chr3	107776269	107776669	Csf1	0.0602243	2.43013e-11
chr3	107796533	107796933	Csf1	0.0602243	2.43013e-11
chr9	72640017	72640417	Myo5a	0.0601007	1.31177e-18
chr15	86169756	86170156	Cerk	0.0600911	0.000104741
chr11	95093101	95093501	Ppp1r9b	0.0594529	7.72323e-25
chr15	38452777	38453177	Klf10	0.0593907	3.04452e-23
chr2	170132934	170133334	Zfp217	0.0591999	0.000284267
chr12	8402111	8402511	Hs1bp3	0.0588453	2.27333e-05
chr8	61573478	61573878	Klhl2	0.0584762	1.88739e-25
chr13	3530404	3530804	Gdi2	0.0579321	1
chr11	31237437	31237837	Cpeb4	0.0577242	1.0945e-19
chr15	90109451	90109851	Alg10b	0.0577034	5.60827e-16
chr17	26595068	26595468	Dusp1	0.0572661	0.00042834
chr5	3310398	3310798	Cdk6	0.0571154	4.53449e-28
chr11	77369129	77369529	Wdr81	0.0568145	1
chr5	117363224	117363624	Wsb2	0.0563917	2.41583e-16
chr1	153202145	153202545	Arpc5	0.0557222	1
chr16	32859171	32859571	Rubcn	0.0554693	0.00306973
chr16	32853453	32853853	Rubcn	0.0554693	0.00306973
chr9	14053816	14054216	Endod1	0.0545326	1.46024e-15
chr17	87142289	87142689	Socs5	0.0540076	1.57951e-09
chr16	4894218	4894618	Mgrn1	0.0536939	2.03088e-29
chr6	29436668	29437068	Flnc	0.052974	6.96237e-21
chr2	92883085	92883485	Trp53i11	0.0523925	1
chr4	106429047	106429447	Dhcr24	0.0519314	1.04184e-26
chr15	81137374	81137774	Mrtfa	0.0510513	4.60375e-10
chr2	3239266	3239666	Nmt2	0.0510447	6.02146e-40
chr2	158689095	158689495	Zhx3	0.0510119	0.882419
chr7	79428233	79428633	Polg	0.0504277	3.33856e-32
chr17	30882225	30882625	Cyp4f16	0.0499008	2.69763e-11
chr3	107793302	107793702	Ampd2	0.0491684	2.77899e-32
chr11	88172892	88173292	Cuedc1	0.0490953	1.13549e-33
chr19	24994898	24995298	Dock8	0.0487436	1.37754e-05
chr11	116885320	116885720	Mfsd11	0.0477876	5.80911e-45
chr4	136505743	136506143	Luzp1	0.0465684	0.0128198
chr7	101628480	101628880	Arhgef17	0.0455866	8.57714e-18
chr9	115434718	115435118	Dync1li1	0.045493	3.95874e-15
chr11	62660927	62661327	Mmgt2	0.0453198	1.69473e-46
chr5	148908911	148909311	Katnal1	0.0442941	6.25233e-19
chr15	80850015	80850415	Tnrc6b	0.0419285	1.77466e-25
chr18	70644378	70644778	4930503L19Rik	0.0411932	4.33304e-31
chr4	31873508	31873908	Map3k7	0.0411847	5.64809e-54
chr15	79684039	79684439	Josd1	0.0405245	2.16396e-35
chr1	133060618	133061018	Pik3c2b	0.0403823	0.183074
chr7	110157303	110157703	Wee1	0.0401721	1.75955e-35
chr6	86180538	86180938	Spr	0.0400809	2.70706e-43
chr2	103019019	103019419	Traf6	0.0395839	7.40409e-06
chr4	134663083	134663483	Man1c1	0.0392966	9.6159e-22
chr11	51940483	51940883	Cdkn2aipnl	0.039138	4.56595e-22
chr3	89339357	89339757	Efna4	0.0379479	2.37886e-18
chr1	88345507	88345907	Cops8	0.0378795	5.34935e-13
chr1	89656648	89657048	Cops8	0.0378795	5.34935e-13
chr3	138917178	138917578	Rap1gds1	0.037182	1.25092e-54
chr6	71767773	71768173	Kdm3a	0.0371725	4.13329e-20
chr10	111093945	111094345	E2f7	0.0362528	5.03727e-28
chr15	36873322	36873722	Ywhaz	0.0361868	1
chr15	37031485	37031885	Ywhaz	0.0361868	1
chr18	75593783	75594183	Dym	0.0358817	1.10459e-47
chr5	66723135	66723535	Bend4	0.0358362	4.5829e-49
chr4	109150202	109150602	Btf3l4	0.0353004	2.5507e-44
chr6	98872268	98872668	Foxp1	0.0345649	4.68332e-26
chr7	145222210	145222610	LTO1	0.0341999	1.35298e-49
chr13	63324811	63325211	Aopep	0.0334989	7.21825e-26
chr8	61247592	61247992	Sh3rf1	0.0326939	2.97427e-33
chr13	9929973	9930373	Zmynd11	0.0324984	1.03836e-38
chr15	103382798	103383198	Zfp385a	0.0321288	3.47941e-43
chr4	14857199	14857599	Pip4p2	0.0315387	1.92727e-61
chr2	29784278	29784678	Coq4	0.0310494	3.19008e-60
chr11	117081732	117082132	Snhg20	0.0310457	8.6339e-46
chr1	192779064	192779464	Utp25	0.0309242	1.91889e-45
chr11	3418873	3419273	Limk2	0.0307111	7.71576e-46
chr18	32315409	32315809	Bin1	0.0306011	2.90805e-08
chr3	88630908	88631308	Ubqln4	0.0305314	3.04507e-52
chr5	67301721	67302121	Slc30a9	0.0304367	4.5909e-64
chr10	8805394	8805794	Stxbp5	0.0302245	1.21017e-39
chr8	83799522	83799922	Adgrl1	0.0299606	9.31228e-23
chr6	54866784	54867184	Znrf2	0.0299575	3.74805e-43
chr18	36286399	36286799	Dnajc18	0.0294323	2.65053e-63
chr11	6773334	6773734	Ramp3	0.0293124	1
chr7	132714181	132714581	Acadsb	0.0290271	5.94736e-53
chr1	64842703	64843103	Rpe	0.0289459	1.9054e-66
chr1	194945385	194945785	Cd34	0.0289392	1
chr2	94035721	94036121	Api5	0.0284088	6.50414e-25
chr2	31068753	31069153	Fnbp1	0.0283821	2.31658e-47
chr2	29944684	29945084	Odf2	0.0282764	2.0173e-56
chr4	150361912	150362312	Rere	0.0282657	5.09848e-47
chr4	150581941	150582341	Rere	0.0282657	5.09848e-47
chr14	67135665	67136065	Ppp2r2a	0.0282219	0.0001643
chr11	115427883	115428283	Kctd2	0.0280449	1.16482e-68
chr12	85227777	85228177	Eif2b2	0.0276914	2.08718e-42
chr9	57817311	57817711	Imp3	0.0274118	6.66622e-05
chr4	41554955	41555355	Fam219a	0.0269143	4.16075e-11
chr12	40458872	40459272	Zfp277	0.0268372	8.863e-62
chr15	40953676	40954076	Zfpm2	0.0268037	1.3767e-34
chr15	40955166	40955566	Zfpm2	0.0268037	1.3767e-34
chr8	3418067	3418467	Ctxn1	0.0267437	6.41532e-28
chr1	156650691	156651091	Tor3a	0.026233	1.2062e-13
chr15	3905512	3905912	Ghr	0.0258389	4.4773e-44
chr10	84665678	84666078	Polr3b	0.0253983	1.17142e-27
chr3	51220807	51221207	Noct	0.0253927	2.75373e-33
chr11	72469220	72469620	Spns2	0.0253201	1.60836e-18
chr6	146527569	146527969	Klhl42	0.0253041	1.32825e-41
chr5	36554059	36554459	Tbc1d14	0.0246196	4.91354e-18
chr5	36574160	36574560	Tbc1d14	0.0246196	4.91354e-18
chr10	94047863	94048263	Lta4h	0.0244795	1.18329e-22
chr15	37215681	37216081	Rrm2b	0.0242067	6.98422e-63
chr19	44908925	44909325	Hif1an	0.0241727	1.32936e-59
chr19	43930188	43930588	Hif1an	0.0241727	1.32936e-59
chr19	44899100	44899500	Hif1an	0.0241727	1.32936e-59
chr11	121285716	121286116	Foxk2	0.0241282	4.3588e-73
chr5	76040553	76040953	Clock	0.0233975	3.36886e-63
chr18	9428736	9429136	Mpp7	0.0233607	9.11678e-60
chr17	24559215	24559615	Gfer	0.0230299	1.54563e-22
chr17	44709857	44710257	Trim26	0.0228682	1.06035e-57
chr11	115832511	115832911	Gprc5c	0.0228487	4.32171e-39
chr3	53206355	53206755	Ufm1	0.0227871	1.25786e-06
chr1	181168422	181168822	Iars2	0.0224464	4.88387e-59
chr4	53187104	53187504	Slc44a1	0.0205083	4.55335e-28
chr12	73383250	73383650	Pcnx4	0.0203306	2.04895e-64
chr18	49770889	49771289	Dmxl1	0.0202356	3.39657e-61
chr4	26441480	26441880	Manea	0.0202161	1.68791e-51
chr5	137339452	137339852	Slc12a9	0.019817	7.48209e-17
chr11	69452088	69452488	Kdm6b	0.0194748	3.24233e-44
chr5	72175492	72175892	Guf1	0.0194213	1.05717e-58
chr9	23567088	23567488	Dpy19l1	0.0193079	6.58399e-61
chr14	18939947	18940347	Ube2e2	0.0191178	1.47411e-68
chr4	95398365	95398765	Mysm1	0.0185827	5.13661e-52
chr4	95900303	95900703	Mysm1	0.0185827	5.13661e-52
chr19	8702476	8702876	Slc3a2	0.0184222	4.59958e-26
chr10	12912194	12912594	Fbxo30	0.0180893	2.48889e-63
chr3	52048111	52048511	Lhfp	0.0177803	1.83665e-11
chr3	52443910	52444310	Lhfp	0.0177803	1.83665e-11
chr3	53109821	53110221	Lhfp	0.0177803	1.83665e-11
chr12	70031569	70031969	Dmac2l	0.0177289	7.97525e-38
chr1	183167823	183168223	Degs1	0.0175887	1.49742e-12
chr17	70728642	70729042	Zbtb14	0.0170285	2.38716e-35
chr19	28946754	28947154	9930021J03Rik	0.016862	3.39262e-70
chr19	29641335	29641735	9930021J03Rik	0.016862	3.39262e-70
chr9	57278290	57278690	Ppcdc	0.0168064	3.77629e-47
chr18	15053034	15053434	Kctd1	0.0167941	2.85994e-23
chr6	119924247	119924647	Ccdc77	0.0156018	1.37198e-58
chr10	120218962	120219362	Msrb3	0.0153745	3.69636e-35
chr3	51750019	51750419	Nhlrc3	0.0153239	1.83575e-55
chr17	29316017	29316417	Pi16	0.0151246	1
chr1	106362949	106363349	Pign	0.0144583	6.59125e-70
chr1	106407938	106408338	Pign	0.0144583	6.59125e-70
chr5	31634788	31635188	Fosl2	0.0142737	3.38264e-54
chr5	31636825	31637225	Fosl2	0.0142737	3.38264e-54
chr2	29973397	29973797	Gle1	0.0140827	2.71123e-72
chr3	138877774	138878174	Tspan5	0.013981	8.11108e-34
chr10	80385699	80386099	Mex3d	0.0138875	3.17455e-27
chr2	33918393	33918793	Mvb12b	0.0137999	1.68536e-56
chr9	21153678	21154078	Cdc37	0.0133209	1
chr13	40978655	40979055	Tmem170b	0.0132792	1.04616e-22
chr8	119432394	119432794	Taf1c	0.013178	1.71337e-35
chr2	167232138	167232538	Slc9a8	0.0127945	8.46921e-31
chr17	83159578	83159978	Pkdcc	0.012618	8.58863e-25
chr8	105504607	105505007	Zdhhc1	0.0123179	2.66905e-39
chr9	61351164	61351564	Neo1	0.0122133	4.24057e-29
chr7	68085471	68085871	Tm2d3	0.0117847	6.94549e-47
chr9	83882969	83883369	Ibtk	0.0116242	2.02471e-72
chr7	112453839	112454239	Parva	0.0104762	1
chr7	112697227	112697627	Parva	0.0104762	1
chr8	119885628	119886028	Meak7	0.00990909	8.43246e-29
chr5	36817691	36818091	Trmt44	0.00983493	4.36402e-35
chr19	53552560	53552960	Dusp5	0.00955189	2.67183e-17
chr19	53412171	53412571	Dusp5	0.00955189	2.67183e-17
chr17	46115577	46115977	Mrps18a	0.00953258	7.89333e-10
chr17	46081047	46081447	Mrps18a	0.00953258	7.89333e-10
chr17	83668097	83668497	Thada	0.0089945	4.70756e-34
chr13	32242180	32242580	Foxc1	0.00891579	8.1342e-10
chr13	32298487	32298887	Foxc1	0.00891579	8.1342e-10
chr2	132613557	132613957	Shld1	0.00867699	5.49427e-59
chr1	128441063	128441463	Dars	0.00850508	3.94615e-36
chr4	133038824	133039224	Ahdc1	0.00844338	1.4066e-54
chr9	108280159	108280559	Nicn1	0.00842413	5.50798e-74
chr9	108284387	108284787	Nicn1	0.00842413	5.50798e-74
chr11	98954276	98954676	Rara	0.00839468	1.19957e-49
chr19	5929947	5930347	Pola2	0.00838877	1.28985e-61
chr19	5952245	5952645	Pola2	0.00838877	1.28985e-61
chr1	130734439	130734839	Rbbp5	0.00838826	2.44136e-54
chr17	50124766	50125166	Foxp4	0.00799201	4.91257e-52
chr15	89169448	89169848	Plxnb2	0.00756673	1.97764e-49
chr3	116690976	116691376	Slc35a3	0.00749053	2.50948e-63
chr3	116307439	116307839	Slc35a3	0.00749053	2.50948e-63
chr2	181677100	181677500	Sox18	0.00739993	1
chr16	31677400	31677800	Dlg1	0.00664998	1.46568e-65
chr18	68157194	68157594	Ldlrad4	0.00602122	4.68577e-32
chr3	136609734	136610134	Slc39a8	0.0057571	4.54565e-38
chr3	87150677	87151077	Kirrel	0.00569174	6.92592e-52
chr1	190032683	190033083	Smyd2	0.0056045	3.21426e-46
chr18	60606109	60606509	Synpo	0.00550856	2.9027e-39
chr9	63742867	63743267	Smad3	0.00491704	8.82258e-24
chr3	115768783	115769183	Dph5	0.00477797	1.61684e-86
chr5	36414961	36415361	Afap1	0.00475039	2.11902e-40
chr16	92412800	92413200	Rcan1	0.00378372	2.50111e-59
chr2	104098484	104098884	Cd59a	0.00347799	0.000365144
chr12	3414144	3414544	1110002L01Rik	0.00305663	4.11761e-46
chr4	11449249	11449649	Dpy19l4	0.00293011	1.30144e-93
chr19	55496366	55496766	Vti1a	0.00276321	7.7359e-98
chr9	53603413	53603813	Acat1	0.00273408	5.80802e-27
chr7	132358204	132358604	Ate1	0.00232837	3.86755e-39
chr2	152360196	152360596	Srxn1	0.00178494	9.26995e-47
chr2	152189546	152189946	Srxn1	0.00178494	9.26995e-47
chr12	17440337	17440737	Cpsf3	0.00169973	7.49904e-80
chr13	93418294	93418694	Jmy	0.000814076	2.29303e-73
chr13	28724277	28724677	Cdkal1	5.30604e-05	1.08351e-73
chr2	32061175	32061575	Crat	-0.000267507	2.81974e-60
chr6	114888932	114889332	Tatdn2	-0.000521352	8.75872e-71
chr5	23774154	23774554	Pus7	-0.00100614	3.97661e-80
chr1	143728032	143728432	Cdc73	-0.00116197	1.13032e-75
chr17	78387727	78388127	Fez2	-0.00141521	3.27979e-25
chr12	40559100	40559500	Dnajb9	-0.00148473	3.83379e-73
chr13	107676692	107677092	Ercc8	-0.00177124	1.89989e-68
chr6	72333279	72333679	Vamp5	-0.001831	1
chr6	71227155	71227555	Vamp5	-0.001831	1
chr2	128430856	128431256	Nphp1	-0.00198402	1.33857e-60
chr15	103165486	103165886	Smug1	-0.00227932	3.17694e-59
chr2	163690845	163691245	Pkig	-0.00276799	6.91106e-77
chr18	12425114	12425514	Ankrd29	-0.00283473	8.95816e-47
chr4	124808535	124808935	Mtf1	-0.00302467	2.82586e-83
chr11	72736344	72736744	Ncbp3	-0.00316332	1.25026e-53
chr9	64667555	64667955	Dis3l	-0.00342673	4.56583e-49
chr2	157376262	157376662	Src	-0.00350669	2.106e-63
chr2	157418472	157418872	Src	-0.00350669	2.106e-63
chr6	90678724	90679124	Tpra1	-0.00364758	1.64083e-54
chr9	21729268	21729668	Ldlr	-0.00395173	5.72194e-52
chr14	27319376	27319776	Arhgef3	-0.00492337	8.26935e-31
chr14	27242189	27242589	Arhgef3	-0.00492337	8.26935e-31
chr15	99420476	99420876	Bcdin3d	-0.00526029	2.4724e-77
chr7	101074337	101074737	Atg16l2	-0.00560622	4.88872e-41
chr17	15993918	15994318	Rgmb	-0.0058442	1.03562e-59
chr2	63702308	63702708	Fign	-0.00622961	3.76119e-69
chr12	51699874	51700274	Snx6	-0.00639223	0.00129319
chr18	6281209	6281609	Zfp438	-0.00652826	3.20807e-50
chr18	12596940	12597340	Ttc39c	-0.00658757	1.83587e-36
chr2	120652607	120653007	Tmem87a	-0.00679342	2.13441e-109
chr11	60127825	60128225	Rai1	-0.00682543	1.78751e-77
chr11	60100814	60101214	Rai1	-0.00682543	1.78751e-77
chr8	86802029	86802429	Siah1a	-0.00738665	9.7574e-65
chr11	74764152	74764552	Mettl16	-0.00745911	8.90568e-38
chr10	45473189	45473589	Lin28b	-0.00767405	4.25295e-74
chr6	120927704	120928104	Bid	-0.00832745	2.55778e-41
chr9	106345168	106345568	Parp3	-0.008566	1.80677e-59
chr4	149780610	149781010	Slc25a33	-0.00866259	1.36641e-71
chr15	59567559	59567959	Myc	-0.00884145	3.94364e-60
chr4	64078130	64078530	Zfp37	-0.00904196	8.56722e-67
chr10	7174494	7174894	Mtrf1l	-0.0092502	1.4203e-95
chr10	83908975	83909375	Nuak1	-0.00949131	2.51355e-59
chr13	103914344	103914744	Erbin	-0.010118	1.71409e-73
chr8	121901826	121902226	Slc7a5	-0.0103144	3.89956e-60
chr8	82306471	82306871	Elmod2	-0.0104906	2.78726e-96
chr2	139723314	139723714	Macrod2	-0.0106788	3.20273e-82
chr5	142881179	142881579	E130309D02Rik	-0.0106873	1.10978e-103
chr8	18711652	18712052	Mcph1	-0.0109373	1.39219e-98
chr5	30775023	30775423	Mapre3	-0.0114807	1.95701e-77
chr8	69936407	69936807	Sugp1	-0.0118016	1.46223e-105
chr12	55365233	55365633	Brms1l	-0.0118777	5.48473e-102
chr11	113172440	113172840	Fam104a	-0.0119825	0.356216
chr4	115732183	115732583	Efcab14	-0.0124344	1.47082e-91
chr10	62665153	62665553	Ddx50	-0.0130352	1.10506e-26
chr1	184718486	184718886	Taf1a	-0.0130526	3.53261e-73
chr3	146253718	146254118	Ttll7	-0.013141	5.54112e-76
chr1	157443316	157443716	Cryzl2	-0.0133211	9.91691e-78
chr12	112947870	112948270	Nudt14	-0.0135862	8.96039e-64
chr4	132524293	132524693	Med18	-0.0141442	6.62629e-85
chr2	30242458	30242858	Lrrc8a	-0.0147897	8.1105e-72
chr7	81335723	81336123	Nmb	-0.0151687	1.46125e-49
chr12	80032498	80032898	Rad51b	-0.0152373	1.06201e-62
chr4	82166146	82166546	Zdhhc21	-0.0157331	1.09409e-98
chr18	56358862	56359262	Gramd3	-0.0159533	3.56586e-96
chr9	99098730	99099130	Pik3cb	-0.0163516	5.85616e-84
chr4	124705051	124705451	Fhl3	-0.0166246	1.47095e-76
chr1	180627738	180628138	Lin9	-0.0169424	3.20304e-97
chr1	153224523	153224923	Lamc2	-0.0169447	3.63781e-74
chr1	152820845	152821245	Lamc2	-0.0169447	3.63781e-74
chr15	58517503	58517903	Trmt12	-0.0174673	1.77127e-102
chr10	119040177	119040577	Dyrk2	-0.0175985	1.42238e-108
chr11	113536760	113537160	Slc39a11	-0.0181518	8.34926e-104
chr7	139468349	139468749	Pwwp2b	-0.0183257	5.60998e-68
chr7	139281031	139281431	Pwwp2b	-0.0183257	5.60998e-68
chr8	126591944	126592344	Irf2bp2	-0.0185286	5.94208e-52
chr3	104298825	104299225	Lamtor5	-0.0187666	2.75242e-11
chr4	124829665	124830065	Csf3r	-0.0188187	1.71676e-53
chr10	120707986	120708386	Xpot	-0.0189511	1.20099e-109
chr17	74288606	74289006	Memo1	-0.0192144	1.1345e-79
chr1	162509277	162509677	Pigc	-0.0192443	4.15448e-96
chr5	111122310	111122710	Pole	-0.0193027	5.85801e-73
chr12	31900455	31900855	Cbll1	-0.019608	1.00522e-88
chr16	36821517	36821917	Sec22a	-0.0196472	2.28504e-124
chr4	53832280	53832680	Tmem38b	-0.019809	1.11565e-85
chr9	64094124	64094524	Smad6	-0.0198196	4.25344e-65
chr9	63960592	63960992	Smad6	-0.0198196	4.25344e-65
chr15	59638090	59638490	Tatdn1	-0.0209333	8.01766e-123
chr11	106659552	106659952	Polg2	-0.0209999	5.31624e-89
chr17	65803282	65803682	Ddx11	-0.0210107	1.14993e-84
chr18	61506330	61506730	Pcyox1l	-0.0213355	2.27185e-103
chr2	50824292	50824692	Rif1	-0.0218678	2.04135e-59
chr16	31019585	31019985	Lsg1	-0.0221109	3.53017e-72
chr11	106819005	106819405	Cep95	-0.0222007	8.36034e-107
chr11	106820999	106821399	Cep95	-0.0222007	8.36034e-107
chr7	35307103	35307503	Lsm14a	-0.0223112	1.15279e-88
chr5	151023418	151023818	N4bp2l2	-0.0234681	3.27528e-40
chr18	83075978	83076378	Tshz1	-0.0236768	6.93616e-104
chr8	18506433	18506833	Xkr5	-0.0239309	5.28207e-79
chr9	40249038	40249438	Siae	-0.0243089	5.06209e-84
chr2	38546225	38546625	Zbtb26	-0.0244873	6.42541e-100
chr5	140194151	140194551	Psmg3	-0.0245545	1.94701e-90
chr15	89585084	89585484	Rabl2	-0.0249362	1.38989e-92
chr11	120158876	120159276	Cep131	-0.0250292	2.35635e-85
chr19	37481692	37482092	Aldh18a1	-0.0250321	3.95271e-104
chr1	182045113	182045513	Enah	-0.0252854	2.54106e-58
chr1	45580450	45580850	Bivm	-0.0256579	1.20363e-119
chr16	18096271	18096671	Prodh	-0.0265142	9.53518e-72
chr5	123992776	123993176	Ccdc62	-0.0266591	6.82774e-102
chr8	8801608	8802008	Arglu1	-0.0266701	3.59737e-05
chr8	123715799	123716199	Cog2	-0.0275441	2.91056e-114
chr3	144604235	144604635	Odf2l	-0.0279025	9.49743e-117
chr12	3781250	3781650	Dnmt3a	-0.0279274	2.66665e-99
chr19	7054832	7055232	Macrod1	-0.0281808	8.67126e-93
chr8	121465794	121466194	Mthfsd	-0.0286789	2.4806e-115
chr1	181332595	181332995	Lbr	-0.0302231	1.13953e-62
chr6	90703182	90703582	Txnrd3	-0.0303674	5.50637e-103
chr3	30788547	30788947	Sec62	-0.030974	0.0101626
chr19	29292459	29292859	Cdc37l1	-0.031109	7.49411e-104
chr9	119994106	119994506	Csrnp1	-0.0312918	2.18872e-110
chr10	110752899	110753299	Krr1	-0.0318484	1.44548e-115
chr1	151999677	152000077	1700025G04Rik	-0.0318713	1.4833e-123
chr5	121537207	121537607	Erp29	-0.0318934	0.000539527
chr9	90048105	90048505	Ctsh	-0.0320541	0.000568248
chr3	109248808	109249208	Vav3	-0.0334003	3.14642e-31
chr8	34531240	34531640	Dusp4	-0.0336072	8.68363e-75
chr8	34502711	34503111	Dusp4	-0.0336072	8.68363e-75
chr1	72813264	72813664	Pecr	-0.0342957	6.57683e-107
chr2	152821005	152821405	H13	-0.0344074	2.70402e-70
chr4	136185377	136185777	E2f2	-0.0349266	1.74653e-68
chr14	67923964	67924364	Bnip3l	-0.0356901	7.89446e-08
chr1	168382543	168382943	Pbx1	-0.0357749	7.39082e-85
chr5	149078920	149079320	Cpsf4	-0.0358159	4.02886e-132
chr3	79161394	79161794	4930579G24Rik	-0.0358594	6.01649e-113
chr18	13783909	13784309	Ss18	-0.0359995	1.05332e-89
chr3	40682452	40682852	Nudt6	-0.0361814	5.32675e-125
chr11	102244949	102245349	G6pc3	-0.0362973	1.68402e-104
chr6	113038311	113038711	Thumpd3	-0.0363152	7.00855e-112
chr2	48441248	48441648	Kif5c	-0.0363334	1.09512e-90
chr6	120470577	120470977	Il17ra	-0.0366504	1.51878e-106
chr1	88639525	88639925	Hes6	-0.0369173	5.79953e-118
chr3	102221092	102221492	Trim33	-0.0371547	3.02839e-97
chr9	102777645	102778045	Cep63	-0.0375029	8.75462e-127
chr5	103774645	103775045	Glmn	-0.0379183	2.10957e-110
chr11	60253562	60253962	Atpaf2	-0.0380489	3.7405e-145
chr7	16365072	16365472	Ercc1	-0.0387049	1.98596e-92
chr2	152764630	152765030	Bcl2l1	-0.0396873	3.78787e-98
chr6	148404528	148404928	Caprin2	-0.0408914	2.11216e-125
chr9	110071829	110072229	Elp6	-0.0411177	2.95621e-134
chr15	59530503	59530903	Wdyhv1	-0.0416547	2.05676e-112
chr3	97312031	97312431	Gpr89	-0.0421139	9.30585e-139
chr3	145886141	145886541	Znhit6	-0.0421302	1.31498e-63
chr11	68911801	68912201	Rangrf	-0.0421953	1.81078e-107
chr9	66213531	66213931	Dapk2	-0.0423224	3.03057e-11
chr9	66311546	66311946	Dapk2	-0.0423224	3.03057e-11
chr8	13644171	13644571	Rasa3	-0.0424923	9.76615e-26
chr4	59777873	59778273	Inip	-0.0430945	1.84555e-127
chr8	34763792	34764192	Leprotl1	-0.0446072	8.03607e-30
chr19	11813601	11814001	Tmem216	-0.0447933	1.76256e-134
chr2	102407775	102408175	Trim44	-0.0461114	5.24786e-54
chr1	52758207	52758607	Osgepl1	-0.0461957	1.08135e-151
chr12	118856135	118856535	Cdca7l	-0.0470544	5.40214e-103
chr7	71400263	71400663	Nr2f2	-0.0470803	5.76065e-31
chr7	100164711	100165111	Lipt2	-0.0473457	2.81475e-139
chr17	5819301	5819701	Tmem242	-0.0479737	2.23029e-99
chr17	5822464	5822864	Tmem242	-0.0479737	2.23029e-99
chr12	54293157	54293557	Nubpl	-0.0482214	5.71785e-152
chr14	76165038	76165438	Ccdc122	-0.0485421	1.43809e-154
chr14	76478691	76479091	Ccdc122	-0.0485421	1.43809e-154
chr3	58372351	58372751	Rnf13	-0.0497228	6.69418e-143
chr10	77468726	77469126	Pofut2	-0.0499356	1.71737e-73
chr16	85736523	85736923	N6amt1	-0.0502037	2.53289e-83
chr4	123588919	123589319	Mycbp	-0.0505694	1.3852e-68
chr9	59551841	59552241	Adpgk	-0.0509668	7.41784e-155
chr4	86671837	86672237	Haus6	-0.0511083	1.10254e-151
chr1	58742461	58742861	Casp8	-0.0514186	2.10484e-108
chr1	58726954	58727354	Casp8	-0.0514186	2.10484e-108
chr11	86646510	86646910	Rps6kb1	-0.0515496	1.04711e-51
chr6	30344016	30344416	Ube2h	-0.0518051	2.9111e-58
chr4	138344870	138345270	Pink1	-0.052325	9.72193e-114
chr2	165043064	165043464	Slc35c2	-0.0524325	4.08343e-164
chr3	81017584	81017984	Ctso	-0.0531387	3.57066e-145
chr3	79907367	79907767	Ctso	-0.0531387	3.57066e-145
chr15	97373146	97373546	Scaf11	-0.0553953	1.09141e-14
chr13	58372849	58373249	2210016F16Rik	-0.0554834	3.74105e-130
chr16	45349539	45349939	Abhd10	-0.0554914	8.73804e-170
chr8	45875275	45875675	Dctd	-0.0555258	5.30988e-132
chr1	135686754	135687154	Eif2d	-0.0561533	1.85324e-166
chr5	63932253	63932653	Pgm2	-0.0563371	6.25734e-117
chr11	116816769	116817169	Srsf2	-0.0563506	1.11551e-18
chr11	116821076	116821476	Srsf2	-0.0563506	1.11551e-18
chr11	116814487	116814887	Srsf2	-0.0563506	1.11551e-18
chr5	114997344	114997744	Pop5	-0.057091	3.33789e-43
chr5	115237805	115238205	Pop5	-0.057091	3.33789e-43
chr3	122521236	122521636	Alg14	-0.0573633	6.58801e-153
chr11	86051403	86051803	Ppm1d	-0.0580571	9.20148e-148
chr15	84212131	84212531	Ndufa6	-0.0591394	3.58909e-15
chr2	94001453	94001853	Alkbh3	-0.0596968	4.70062e-156
chr5	17748316	17748716	Cacna2d1	-0.0602081	4.09753e-133
chr9	121803587	121803987	1110059G10Rik	-0.0605461	4.33493e-148
chr16	15992124	15992524	Cebpd	-0.0611945	1.35538e-40
chr12	80223472	80223872	Actn1	-0.0625105	1
chr8	27058139	27058539	Rab11fip1	-0.0625917	3.76662e-202
chr6	53130731	53131131	Scrn1	-0.0630397	8.37181e-133
chr14	76742199	76742599	Serp2	-0.0631151	4.69768e-130
chr10	61370705	61371105	Slc25a16	-0.0635275	1.13266e-190
chr10	25314104	25314504	Akap7	-0.0644797	3.43482e-184
chr10	25129555	25129955	Akap7	-0.0644797	3.43482e-184
chr5	36069530	36069930	Bloc1s4	-0.0652291	7.35094e-152
chr5	139796945	139797345	Mad1l1	-0.0662805	2.90903e-156
chr11	4724868	4725268	Tbc1d10a	-0.0665098	2.05706e-158
chr10	11846179	11846579	Rab32	-0.0669844	1.87856e-159
chr9	65010616	65011016	Snapc5	-0.0684914	4.90213e-83
chr9	65561797	65562197	Snapc5	-0.0684914	4.90213e-83
chr11	44740243	44740643	Ebf1	-0.0694701	5.09225e-24
chr15	83403847	83404247	Pacsin2	-0.0694922	2.24114e-96
chr4	129855264	129855664	Ptp4a2	-0.0697016	1.36556e-17
chr2	125470521	125470921	Bloc1s6	-0.0702371	8.08518e-154
chr15	41693694	41694094	Oxr1	-0.0705293	1.12639e-153
chr11	31900704	31901104	Bod1	-0.0705432	2.27062e-41
chr12	12840482	12840882	Mycn	-0.0708905	1.86796e-88
chr12	12778680	12779080	Mycn	-0.0708905	1.86796e-88
chr12	12351676	12352076	Mycn	-0.0708905	1.86796e-88
chr6	65024713	65025113	Mad2l1	-0.0718025	9.43611e-148
chr7	144770161	144770561	Fadd	-0.0720501	7.46951e-183
chr19	44126851	44127251	Zdhhc16	-0.0724426	2.79606e-148
chr10	93138353	93138753	Plxnc1	-0.0742265	2.47955e-115
chr2	139771231	139771631	Esf1	-0.0748182	1.11931e-38
chr6	114901431	114901831	Vgll4	-0.0751239	2.89183e-78
chr3	121884964	121885364	Pde5a	-0.0757594	5.1309e-76
chr17	87330813	87331213	Mcfd2	-0.0758243	6.43592e-196
chr11	116195162	116195562	Ten1	-0.0760848	6.849e-43
chr11	75621382	75621782	Sdf2	-0.0765588	5.24197e-45
chr13	5845069	5845469	Akr1e1	-0.0768634	7.77822e-166
chr13	53461921	53462321	Msx2	-0.0777533	7.99e-153
chr9	65641069	65641469	Lactb	-0.0784737	1.55366e-99
chr17	25410914	25411314	Capn15	-0.0792281	5.08292e-174
chr3	37657138	37657538	Spata5	-0.0792725	8.27345e-213
chr11	99206879	99207279	Smarce1	-0.0795439	5.5005e-16
chr5	24483349	24483749	Abcf2	-0.0798647	1.45294e-102
chr16	10776313	10776713	Socs1	-0.0799432	1.90699e-196
chr19	5265145	5265545	Rce1	-0.0806117	8.05348e-156
chr9	25072631	25073031	Tbx20	-0.0806726	4.47311e-181
chr9	25592063	25592463	Tbx20	-0.0806726	4.47311e-181
chr19	37671530	37671930	Cep55	-0.0814039	2.09113e-114
chr17	64609677	64610077	Fer	-0.082684	8.39507e-160
chr3	95674151	95674551	Ensa	-0.0831261	3.55132e-187
chr2	32029548	32029948	Nup214	-0.0837307	1.29658e-136
chr1	39560422	39560822	Rnf149	-0.0841007	8.66255e-137
chr16	18459936	18460336	Ap2m1	-0.0842052	6.61265e-18
chr8	85429269	85429669	4921524J17Rik	-0.0843641	7.88514e-45
chr16	49938940	49939340	Dubr	-0.0860444	4.00734e-156
chr4	43965149	43965549	Glipr2	-0.0870802	9.60851e-22
chr15	25396271	25396671	Otulinl	-0.0871089	1.38737e-157
chr15	25577596	25577996	Otulinl	-0.0871089	1.38737e-157
chr2	152863295	152863695	Mcts2	-0.0875148	4.88426e-52
chr2	152792511	152792911	Mcts2	-0.0875148	4.88426e-52
chr2	38471833	38472233	Nek6	-0.0878971	5.9311e-91
chr2	38485941	38486341	Nek6	-0.0878971	5.9311e-91
chr2	18956947	18957347	Pip4k2a	-0.0883616	5.52717e-127
chr3	79989845	79990245	Gria2	-0.0916931	6.13844e-79
chr19	40405631	40406031	Noc3l	-0.0930282	2.04455e-182
chr4	130878507	130878907	Srsf4	-0.0936056	7.46619e-153
chr11	87004965	87005365	Vmp1	-0.0946992	1.13459e-65
chr11	49195787	49196187	Irgm1	-0.0947586	1.79943e-177
chr11	50179004	50179404	Mrnip	-0.0948295	1.00716e-174
chr8	94678583	94678983	Herpud1	-0.0950975	1.58449e-113
chr8	92724015	92724415	Nup93	-0.0955239	1.03856e-163
chr8	88455433	88455833	Nkd1	-0.0963267	1.75296e-228
chr8	22491349	22491749	Smim19	-0.0967326	4.33622e-58
chr3	52198000	52198400	Elf2	-0.0970254	2.81455e-62
chr3	52196366	52196766	Elf2	-0.0970254	2.81455e-62
chr10	118121096	118121496	Nup107	-0.0971373	7.12607e-194
chr17	29464048	29464448	Pim1	-0.0978093	4.70806e-109
chr17	29451130	29451530	Pim1	-0.0978093	4.70806e-109
chr17	29459492	29459892	Pim1	-0.0978093	4.70806e-109
chr1	180277520	180277920	Acbd3	-0.0983806	7.02791e-31
chr11	55405682	55406082	Atox1	-0.098618	1.72621e-11
chr5	135724657	135725057	Rhbdd2	-0.0989289	2.68913e-246
chr4	77310381	77310781	Ptprd	-0.0991824	1.02705e-189
chr11	62058211	62058611	Zswim7	-0.0998697	1.27468e-154
chr5	30577331	30577731	Ppp1cb	-0.100075	2.82235e-132
chr5	31630142	31630542	Ppp1cb	-0.100075	2.82235e-132
chr14	70170490	70170890	Pdlim2	-0.102181	1.85373e-61
chr15	102460987	102461387	Prr13	-0.102507	1.45943e-16
chr2	158672790	158673190	Mafb	-0.103352	2.91593e-53
chr15	80219430	80219830	Adsl	-0.103939	2.93975e-152
chr10	68248663	68249063	Nrbf2	-0.104029	6.50969e-137
chr18	61550444	61550844	Csnk1a1	-0.105766	6.80546e-29
chr10	118159860	118160260	Mdm1	-0.10607	3.88171e-168
chr9	75196326	75196726	Arpp19	-0.106499	3.08715e-32
chr11	22632313	22632713	Commd1	-0.107316	3.20928e-33
chr5	142416221	142416621	Pdap1	-0.108817	6.46721e-29
chr11	88585006	88585406	Vezf1	-0.114693	5.66236e-82
chr1	84881467	84881867	Fbxo36	-0.115634	8.18834e-269
chr14	45463561	45463961	Cdkn3	-0.115928	2.44279e-140
chr14	41017435	41017835	Prxl2a	-0.116438	2.28663e-105
chr5	13974650	13975050	Sema3e	-0.116537	3.91729e-157
chr6	113024895	113025295	Rad18	-0.119515	5.38416e-210
chr12	16667165	16667565	Trib2	-0.119888	4.94369e-236
chr2	70908657	70909057	Tlk1	-0.121664	2.15502e-104
chr15	96937634	96938034	Slc38a4	-0.1217	1.66113e-56
chr5	64382389	64382789	Klf3	-0.123323	1.03894e-45
chr11	104624783	104625183	Itgb3	-0.123961	1.08279e-80
chr11	4659849	4660249	Zmat5	-0.124174	1.66631e-107
chr6	30674112	30674512	Cep41	-0.124585	1.06414e-297
chr6	30700188	30700588	Cep41	-0.124585	1.06414e-297
chr15	102393588	102393988	Pfdn5	-0.126053	3.81612e-46
chr15	102399522	102399922	Pfdn5	-0.126053	3.81612e-46
chr6	49656637	49657037	Mpp6	-0.126945	6.80821e-69
chr11	19112142	19112542	Etaa1	-0.127593	1.3971e-187
chr12	100444986	100445386	Calm1	-0.128561	6.21269e-30
chr12	100533981	100534381	Calm1	-0.128561	6.21269e-30
chr5	64112333	64112733	Pgm1	-0.128568	5.13918e-181
chr4	117056657	117057057	Eif2b3	-0.128782	1.07666e-126
chr2	148879170	148879570	Cst3	-0.129045	0.0137402
chr3	90376209	90376609	Jtb	-0.129426	4.22888e-131
chr8	106399700	106400100	Prmt7	-0.13003	4.26683e-133
chr5	137671915	137672315	Ap1s1	-0.131524	1.83849e-47
chr2	166657625	166658025	Trp53rkb	-0.131851	0
chr2	165133531	165133931	Trp53rkb	-0.131851	0
chr2	166000787	166001187	Trp53rkb	-0.131851	0
chr10	9529424	9529824	Ppil4	-0.1319	1.67529e-159
chr9	116218877	116219277	Ctdspl	-0.132445	4.84873e-235
chr9	116213218	116213618	Ctdspl	-0.132445	4.84873e-235
chr6	70872156	70872556	Mrpl35	-0.132457	1.98292e-67
chr13	51858500	51858900	Gadd45g	-0.133054	5.44991e-16
chr13	52222671	52223071	Gadd45g	-0.133054	5.44991e-16
chr13	51975862	51976262	Gadd45g	-0.133054	5.44991e-16
chr11	82019370	82019770	Zfp830	-0.134359	1.79364e-124
chr7	110715418	110715818	Mrvi1	-0.135314	1.47759e-222
chr7	110787324	110787724	Mrvi1	-0.135314	1.47759e-222
chr4	62743132	62743532	Alad	-0.139848	7.19974e-179
chr5	64992526	64992926	Rpl9	-0.140264	1.05872e-59
chr16	64907417	64907817	4930453N24Rik	-0.140934	1.93771e-179
chr4	62732898	62733298	Pole3	-0.144368	9.69965e-105
chr11	50252089	50252489	Ltc4s	-0.144661	0.766312
chr11	102327252	102327652	Slc25a39	-0.145978	1.76908e-69
chr6	137138298	137138698	Strap	-0.145993	1.11746e-79
chr3	145632824	145633224	2410004B18Rik	-0.14711	1.3634e-228
chr11	18940909	18941309	Meis1	-0.147191	1.90645e-227
chr11	18947544	18947944	Meis1	-0.147191	1.90645e-227
chr2	51140447	51140847	Rnd3	-0.147638	1.81947e-55
chr9	25243906	25244306	Herpud2	-0.149665	1.66013e-231
chr14	21082860	21083260	Adk	-0.149953	1.08274e-184
chr6	55003491	55003891	Ggct	-0.152059	7.89448e-279
chr3	89123299	89123699	Krtcap2	-0.152223	3.82308e-56
chr3	89251343	89251743	Krtcap2	-0.152223	3.82308e-56
chr11	76294773	76295173	Nxn	-0.152865	2.96153e-75
chr12	71864509	71864909	Tmx1	-0.156107	7.3063e-145
chr9	102636536	102636936	Ryk	-0.156524	3.49633e-63
chr6	148992382	148992782	Med21	-0.156902	8.98288e-108
chr3	151351710	151352110	Adgrl4	-0.157258	1
chr6	85444586	85444986	Pradc1	-0.157378	0
chr13	99384783	99385183	Serf1	-0.157644	1.45982e-147
chr2	166261780	166262180	Sdc4	-0.15825	3.033e-183
chr5	31567937	31568337	Gpn1	-0.159121	4.61183e-241
chr5	32706291	32706691	Gpn1	-0.159121	4.61183e-241
chr5	32416932	32417332	Gpn1	-0.159121	4.61183e-241
chr12	84958949	84959349	Fcf1	-0.159313	2.03568e-126
chr13	21172718	21173118	Trim27	-0.165184	4.78869e-129
chr2	181663258	181663658	Polr3k	-0.165524	2.73955e-196
chr4	117242798	117243198	Eri3	-0.16585	2.05824e-239
chr17	27480269	27480669	Uqcc2	-0.170646	2.6462e-64
chr1	191559801	191560201	Dtl	-0.173238	2.21557e-217
chr6	52005882	52006282	Skap2	-0.173527	5.13805e-143
chr5	90857528	90857928	Cxcl1	-0.17508	1.90966e-07
chr7	125559067	125559467	Nsmce1	-0.177865	7.60431e-86
chr10	95465525	95465925	Mrpl42	-0.181091	8.60653e-82
chr12	106046143	106046543	Vrk1	-0.181154	4.01957e-181
chr12	108285169	108285569	Vrk1	-0.181154	4.01957e-181
chr4	55477848	55478248	Klf4	-0.182166	3.50057e-192
chr4	53952261	53952661	Klf4	-0.182166	3.50057e-192
chr18	4653708	4654108	Bambi	-0.183643	1.87861e-119
chr18	3810985	3811385	Bambi	-0.183643	1.87861e-119
chr14	24763909	24764309	Ppif	-0.189538	2.25354e-293
chr16	57252019	57252419	Cmss1	-0.189785	1.69167e-257
chr4	116679193	116679593	Prdx1	-0.191793	3.89584e-89
chr10	119107890	119108290	Rap1b	-0.193835	2.04744e-46
chr8	46639249	46639649	Slc25a4	-0.195159	4.25991e-26
chr7	120999129	120999529	Thumpd1	-0.206133	9.95496e-167
chr7	47144300	47144700	Tsg101	-0.206745	1.33531e-104
chr4	88476751	88477151	Hacd4	-0.20756	8.14391e-173
chr4	87840376	87840776	Hacd4	-0.20756	8.14391e-173
chr15	59386798	59387198	Ndufb9	-0.207853	1.16522e-111
chr15	59823240	59823640	Nsmce2	-0.20994	5.69631e-142
chr1	155040350	155040750	Acbd6	-0.21004	6.13648e-146
chr4	142975572	142975972	Pdpn	-0.210549	1.74178e-227
chr3	90077229	90077629	Tpm3	-0.210861	2.84072e-85
chr11	100389868	100390268	Thra	-0.211058	2.11393e-260
chr3	121340402	121340802	F3	-0.21216	4.14492e-146
chr17	15343048	15343448	Igf2r	-0.212332	1.30314e-78
chr15	30562374	30562774	Dap	-0.213381	8.33324e-187
chr4	126130399	126130799	Thrap3	-0.214337	2.27757e-88
chr18	60947595	60947995	Tcof1	-0.216212	2.41939e-180
chr8	33608804	33609204	Dctn6	-0.237336	2.33449e-148
chr14	20985470	20985870	Mrps16	-0.237677	1.92227e-123
chr11	72848183	72848583	P2rx1	-0.242969	3.97046e-260
chr11	73006401	73006801	P2rx1	-0.242969	3.97046e-260
chr15	34057873	34058273	Polr2k	-0.244194	3.33064e-172
chr3	102242688	102243088	Bcas2	-0.250392	3.30455e-132
chr8	105874201	105874601	Nip7	-0.251348	6.41705e-142
chr2	101986308	101986708	Fjx1	-0.253199	1.23637e-250
chr11	86575944	86576344	Ptrh2	-0.253759	1.10768e-219
chr16	94510001	94510401	Pigp	-0.254773	4.57977e-202
chr11	119955452	119955852	Eif4a3	-0.255083	9.46761e-122
chr8	103442671	103443071	Cdh11	-0.25799	2.73343e-265
chr8	120575809	120576209	Gins2	-0.260196	3.65473e-147
chr3	145703433	145703833	Ccn1	-0.263358	8.92048e-36
chr3	145651444	145651844	Ccn1	-0.263358	8.92048e-36
chr10	4249116	4249516	Fbxo5	-0.263768	5.56995e-157
chr11	84959915	84960315	Car4	-0.26494	5.26341e-158
chr5	113815778	113816178	Iscu	-0.270051	7.91336e-226
chr9	110162372	110162772	Tma7	-0.271714	1.01367e-165
chr16	92952711	92953111	Runx1	-0.276057	2.66756e-251
chr16	93006592	93006992	Runx1	-0.276057	2.66756e-251
chr1	135091085	135091485	Tmem9	-0.276323	0
chr10	79840700	79841100	Wdr18	-0.290669	7.87431e-181
chr8	88340297	88340697	Brd7	-0.304215	5.63132e-139
chr6	116189411	116189811	Hnrnpf	-0.305578	5.984e-148
chr11	106179752	106180152	Arf2	-0.312727	0
chr11	96341706	96342106	Hoxb2	-0.318749	4.75673e-218
chr8	31720528	31720928	Nrg1	-0.321932	0
chr8	78720010	78720410	Lsm6	-0.327309	1.21942e-135
chr14	65970424	65970824	Clu	-0.33296	1.05494e-09
chr11	106737256	106737656	Limd2	-0.334253	5.465e-85
chr2	102196755	102197155	Apip	-0.342313	2.74021e-293
chr2	101751241	101751641	Apip	-0.342313	2.74021e-293
chr13	81852633	81853033	Cetn3	-0.343168	3.84883e-206
chr4	6692354	6692754	Car8	-0.346271	3.11312e-271
chr9	62372878	62373278	Anp32a	-0.347329	1.44206e-117
chr18	56688353	56688753	Lmnb1	-0.347469	8.97225e-139
chr8	13490133	13490533	Gas6	-0.347867	5.87227e-78
chr7	48888041	48888441	Ldha	-0.378092	5.06431e-109
chr6	125161232	125161632	Gapdh	-0.383333	8.59562e-155
chr11	95982621	95983021	Atp5g1	-0.3837	1.34978e-253
chr19	6475078	6475478	Rasgrp2	-0.403439	1.60956e-72
chr11	57894977	57895377	Hand1	-0.410775	2.11213e-193
chr5	112283558	112283958	Tpst2	-0.414185	1.2772e-286
chr11	117736183	117736583	Tk1	-0.414765	4.1756e-267
chr9	94514572	94514972	Plscr1	-0.427775	0
chr11	79398370	79398770	Lgals9	-0.44087	1.96403e-255
chr4	95117391	95117791	Jun	-0.462372	5.7408e-131
chr14	31232965	31233365	Tnnc1	-0.496287	8.63592e-187
chr14	31423016	31423416	Tnnc1	-0.496287	8.63592e-187
chr8	85329498	85329898	Orc6	-0.510604	9.44911e-247
chr3	84525724	84526124	Rps3a1	-0.527197	0
chr7	90541005	90541405	Prss23	-0.535478	5.21987e-84
chr6	51485652	51486052	Cbx3	-0.55435	0
chr9	67208393	67208793	Tpm1	-0.562164	1.89503e-19
chr9	67156821	67157221	Tpm1	-0.562164	1.89503e-19
chr10	17656340	17656740	Cited2	-0.576401	1.08688e-211
chr10	17347767	17348167	Cited2	-0.576401	1.08688e-211
chr10	18384772	18385172	Cited2	-0.576401	1.08688e-211
chr19	21914018	21914418	Anxa1	-0.66179	1.68386e-26
chr10	24444959	24445359	Ccn2	-0.663511	9.09542e-10
chr10	26828630	26829030	Ccn2	-0.663511	9.09542e-10
chr12	85348372	85348772	Fos	-0.676376	0
chr1	135782729	135783129	Tnni1	-0.806092	0
chr17	6778827	6779227	Ezr	-0.833593	7.93901e-266
chr1	135844467	135844867	Tnnt2	-0.906137	4.2299e-272
chr5	135884624	135885024	Hspb1	-1.00637	9.1392e-24
chr15	98928648	98929048	Tuba1b	-1.16522	0
chr17	28087389	28087789	Rps10	-2.26977	0

## Sheet: HE2 VEGF Up Up GO
Go Terms for genes associated with Up regulated enhancers and have up regulated expression in the presence of VEGF
Category	Term	Count	%	PValue	Genes	List Total	Pop Hits	Pop Total	Fold Enrichment	Bonferroni	Benjamini	FDR
GOTERM_BP_DIRECT	GO:0001525~angiogenesis	14	14.5833	3.18331e-10	NRP2, CLIC4, FLT1, CAV1, FLT4, TNFAIP2, DYSF, HSPG2, RHOB, EFNB2, COL4A1, S1PR1, KDR, MYH9	89	284	20094	11.1298	3.25971e-07	3.25971e-07	3.21196e-07
GOTERM_BP_DIRECT	GO:0030036~actin cytoskeleton organization	10	10.4167	2.13136e-07	SPECC1, SMTN, ROCK2, DLC1, EPB41L2, PDGFB, FLNB, UTRN, PDLIM5, DOCK1	89	198	20094	11.4028	0.000218228	0.000109126	0.000107527
GOTERM_BP_DIRECT	GO:0030154~cell differentiation	19	19.7917	3.68504e-07	NRP2, SEMA6A, FLT1, ARHGEF28, CAV1, TNFAIP2, SOX11, FLI1, PRRC2B, DUSP6, RHOB, EFNB2, GAP43, HHEX, MECOM, ID1, KDR, ID3, FLNB	89	1022	20094	4.19739	0.000377277	0.000125783	0.00012394
GOTERM_BP_DIRECT	GO:0030335~positive regulation of cell migration	10	10.4167	2.35267e-06	SEMA6A, FLT1, ROCK2, CAV1, S1PR1, KDR, PDGFB, LAMB1, GNAI2, MAP4K4	89	264	20094	8.55209	0.00240623	0.000602283	0.00059346
GOTERM_BP_DIRECT	GO:0031032~actomyosin structure organization	5	5.20833	1.44041e-05	LIMCH1, ROCK2, EPB41L2, MYO18A, MYH9	89	34	20094	33.2022	0.0146417	0.00294996	0.00290675
GOTERM_BP_DIRECT	GO:0048514~blood vessel morphogenesis	5	5.20833	2.03086e-05	EFNB2, FLT1, COL4A1, FLT4, PDGFB	89	37	20094	30.5102	0.0205815	0.00346601	0.00341524
GOTERM_BP_DIRECT	GO:0032091~negative regulation of protein binding	6	6.25	3.00561e-05	RALB, CAV1, ID1, DYSF, PDGFB, NES	89	82	20094	16.5201	0.0303091	0.00439678	0.00433237
GOTERM_BP_DIRECT	GO:0016477~cell migration	9	9.375	5.76857e-05	FLT1, CTNNA1, MYO18A, S1PR1, KDR, PDGFB, LAMB1, DOCK1, RHOB	89	305	20094	6.66222	0.0573609	0.00725507	0.0071488
GOTERM_BP_DIRECT	GO:0008360~regulation of cell shape	7	7.29167	6.37653e-05	MYO10, DLC1, EPB41L2, KDR, ARAP3, MYH9, RHOB	89	156	20094	10.1309	0.0632115	0.00725507	0.0071488
GOTERM_BP_DIRECT	GO:0007275~multicellular organism development	16	16.6667	7.55959e-05	NRP2, SEMA6A, FLT1, FLT4, TNFAIP2, PDGFB, SOX11, RHOB, EFNB2, GAP43, HHEX, MECOM, ID1, KDR, ID3, NES	89	1095	20094	3.299	0.0744926	0.00774102	0.00762763
GOTERM_BP_DIRECT	GO:0010595~positive regulation of endothelial cell migration	5	5.20833	0.000157813	ANXA3, ROCK2, FLT4, KDR, RHOB	89	62	20094	18.2077	0.14923	0.0146909	0.0144757
GOTERM_BP_DIRECT	GO:0010628~positive regulation of gene expression	11	11.4583	0.000231517	ADAM19, HSPA8, AFDN, MAF, ROCK2, CAV1, ID1, PDGFB, ID3, SOX11, SLC38A2	89	583	20094	4.25991	0.211088	0.0197561	0.0194667
GOTERM_BP_DIRECT	GO:0035924~cellular response to vascular endothelial growth factor stimulus	4	4.16667	0.000273103	SEMA6A, FLT1, FLT4, KDR	89	29	20094	31.1414	0.243986	0.0215121	0.021197
GOTERM_BP_DIRECT	GO:0001938~positive regulation of endothelial cell proliferation	5	5.20833	0.000421412	FLT4, CAV1, DYSF, KDR, PDGFB	89	80	20094	14.111	0.350542	0.0308233	0.0303718
GOTERM_BP_DIRECT	GO:0030336~negative regulation of cell migration	6	6.25	0.000581894	AFDN, CLIC4, LIMCH1, DLC1, PDGFB, RHOB	89	154	20094	8.79644	0.449007	0.039724	0.0391421
GOTERM_BP_DIRECT	GO:0038084~vascular endothelial growth factor signaling pathway	3	3.125	0.00143336	NRP2, FLT4, KDR	89	13	20094	52.102	0.769802	0.0917351	0.0903914
GOTERM_BP_DIRECT	GO:0001945~lymph vessel development	3	3.125	0.0016675	EFNB2, FLT4, KDR	89	14	20094	48.3804	0.818943	0.100442	0.098971
GOTERM_BP_DIRECT	GO:0006915~apoptotic process	10	10.4167	0.00220208	SEMA6A, RALB, MECOM, TCIM, DLC1, ID1, CTNNA1, SGK1, DOCK1, RHOB	89	652	20094	3.46281	0.895379	0.118699	0.11696
GOTERM_BP_DIRECT	GO:0006468~protein phosphorylation	10	10.4167	0.00227126	FLT1, CCND1, MAST4, ROCK2, FLT4, CD109, KDR, PDGFB, SGK1, MAP4K4	89	655	20094	3.44695	0.90255	0.118699	0.11696
GOTERM_BP_DIRECT	GO:0043066~negative regulation of apoptotic process	10	10.4167	0.00231833	TCIM, FLT4, ID1, CTNNA1, MYO18A, KDR, CD38, APBB2, SGK1, MAP4K4	89	657	20094	3.43646	0.907146	0.118699	0.11696
GOTERM_BP_DIRECT	GO:0048010~vascular endothelial growth factor receptor signaling pathway	3	3.125	0.00451891	FLT1, FLT4, KDR	89	23	20094	29.4489	0.990321	0.210904	0.207814
GOTERM_BP_DIRECT	GO:0001570~vasculogenesis	4	4.16667	0.00453114	HHEX, CAV1, KDR, HDAC7	89	76	20094	11.8829	0.990442	0.210904	0.207814
GOTERM_BP_DIRECT	GO:0007155~cell adhesion	9	9.375	0.0048703	EFNB2, AFDN, CTNNA1, MYH9, IGFBP7, LAMB1, PCDH12, PCDH1, RHOB	89	602	20094	3.37538	0.993258	0.214626	0.211482
GOTERM_BP_DIRECT	GO:0009887~animal organ morphogenesis	5	5.20833	0.00503029	EFNB2, HHEX, LAMB1, HSPG2, FLI1	89	157	20094	7.1903	0.994281	0.214626	0.211482
GOTERM_BP_DIRECT	GO:0001778~plasma membrane repair	3	3.125	0.00532806	ANXA6, DYSF, MYH9	89	25	20094	27.093	0.995791	0.218237	0.215041
GOTERM_BP_DIRECT	GO:0001934~positive regulation of protein phosphorylation	6	6.25	0.00609022	RALB, CCND1, LIMCH1, ROCK2, FLT4, KDR	89	264	20094	5.13126	0.99808	0.239861	0.236347
GOTERM_BP_DIRECT	GO:0008284~positive regulation of cell proliferation	9	9.375	0.00697128	EFNB2, CCND1, FLT4, S1PR1, KDR, PDGFB, CD38, SOX11, GNAI2	89	640	20094	3.17496	0.999226	0.251739	0.248052
GOTERM_BP_DIRECT	GO:0010629~negative regulation of gene expression	7	7.29167	0.00707046	ROCK2, ID1, DYSF, KDR, PDGFB, ID3, SOX11	89	387	20094	4.08379	0.999301	0.251739	0.248052
GOTERM_BP_DIRECT	GO:0007520~myoblast fusion	3	3.125	0.00712934	TANC1, MYH9, DOCK1	89	29	20094	23.3561	0.999342	0.251739	0.248052
GOTERM_BP_DIRECT	GO:0018108~peptidyl-tyrosine phosphorylation	4	4.16667	0.00747084	FLT1, FLT4, KDR, PDGFB	89	91	20094	9.92419	0.999537	0.255005	0.251269
GOTERM_BP_DIRECT	GO:0045892~negative regulation of transcription, DNA-templated	9	9.375	0.00846743	HSPA8, HHEX, MECOM, ID1, PDGFB, CD38, ID3, ENO1, HDAC7	89	662	20094	3.06945	0.999835	0.279698	0.275601
GOTERM_BP_DIRECT	GO:0007411~axon guidance	5	5.20833	0.00939987	EFNB2, GAP43, NRP2, SEMA6A, APBB2	89	188	20094	6.00466	0.999937	0.288489	0.284264
GOTERM_BP_DIRECT	GO:0043410~positive regulation of MAPK cascade	5	5.20833	0.00974545	FLT1, ROCK2, FLT4, KDR, PDGFB	89	190	20094	5.94145	0.999956	0.288489	0.284264
GOTERM_BP_DIRECT	GO:0007507~heart development	6	6.25	0.00999154	ADAM19, NRP2, ID1, PDGFB, ID3, PDLIM5	89	298	20094	4.54581	0.999966	0.288489	0.284264
GOTERM_BP_DIRECT	GO:0043547~positive regulation of GTPase activity	5	5.20833	0.0100992	AFDN, S1PR1, ARAP3, MAP4K4, RASGRP3	89	192	20094	5.87956	0.999969	0.288489	0.284264
GOTERM_BP_DIRECT	GO:0000122~negative regulation of transcription from RNA polymerase II promoter	11	11.4583	0.0101422	HHEX, MAF, CCND1, CAV1, ID1, ID3, SOX11, APBB2, ENO1, HDAC7, BPTF	89	975	20094	2.54721	0.999971	0.288489	0.284264
GOTERM_BP_DIRECT	GO:0002244~hematopoietic progenitor cell differentiation	4	4.16667	0.0122045	FLT1, FLT4, KDR, DOCK1	89	109	20094	8.28533	0.999997	0.337489	0.332545
GOTERM_BP_DIRECT	GO:0007399~nervous system development	7	7.29167	0.012524	EFNB2, GAP43, NRP2, SEMA6A, SOX11, NES, HDAC7	89	438	20094	3.60828	0.999998	0.337489	0.332545
GOTERM_BP_DIRECT	GO:0001569~branching involved in blood vessel morphogenesis	3	3.125	0.0139188	FLT1, COL4A1, KDR	89	41	20094	16.5201	0.999999	0.365458	0.360104
GOTERM_BP_DIRECT	GO:0007165~signal transduction	13	13.5417	0.0159187	RALB, MYO10, ROCK2, MAGI3, RAPH1, ARAP3, GNAI2, AFDN, HHEX, RASSF3, DLC1, S1PR1, MPZL1	89	1368	20094	2.14553	1	0.407518	0.401549
GOTERM_BP_DIRECT	GO:0007595~lactation	3	3.125	0.0173223	CCND1, CAV1, APRT	89	46	20094	14.7245	1	0.432635	0.426298
GOTERM_BP_DIRECT	GO:0001755~neural crest cell migration	3	3.125	0.0218211	NRP2, SEMA6A, ANXA6	89	52	20094	13.0255	1	0.532019	0.524225
GOTERM_BP_DIRECT	GO:0045907~positive regulation of vasoconstriction	3	3.125	0.023417	CAV1, PDGFB, CD38	89	54	20094	12.5431	1	0.557651	0.549482
GOTERM_BP_DIRECT	GO:0048597~post-embryonic camera-type eye morphogenesis	2	2.08333	0.0259937	FLT1, KDR	89	6	20094	75.2584	1	0.578642	0.570166
GOTERM_BP_DIRECT	GO:0038033~positive regulation of endothelial cell chemotaxis by VEGF-activated vascular endothelial growth factor receptor signaling pathway	2	2.08333	0.0259937	KDR, PDGFB	89	6	20094	75.2584	1	0.578642	0.570166
GOTERM_BP_DIRECT	GO:0021782~glial cell development	2	2.08333	0.0259937	PDGFB, SOX11	89	6	20094	75.2584	1	0.578642	0.570166
GOTERM_BP_DIRECT	GO:0007420~brain development	5	5.20833	0.0319886	COL4A1, S1PR1, NES, HSPG2, BPTF	89	273	20094	4.13508	1	0.696944	0.686735
GOTERM_BP_DIRECT	GO:0045766~positive regulation of angiogenesis	4	4.16667	0.0337759	FLT1, ANXA3, KDR, RHOB	89	161	20094	5.60932	1	0.706742	0.69639
GOTERM_BP_DIRECT	GO:2000049~positive regulation of cell-cell adhesion mediated by cadherin	2	2.08333	0.0345089	ADAM19, AFDN	89	8	20094	56.4438	1	0.706742	0.69639
GOTERM_BP_DIRECT	GO:0061154~endothelial tube morphogenesis	2	2.08333	0.0345089	KDR, RHOB	89	8	20094	56.4438	1	0.706742	0.69639
GOTERM_BP_DIRECT	GO:0033674~positive regulation of kinase activity	3	3.125	0.0368099	FLT1, FLT4, KDR	89	69	20094	9.81632	1	0.711195	0.700777
GOTERM_BP_DIRECT	GO:0007519~skeletal muscle tissue development	3	3.125	0.0368099	CAV1, DYSF, FLNB	89	69	20094	9.81632	1	0.711195	0.700777
GOTERM_BP_DIRECT	GO:0045668~negative regulation of osteoblast differentiation	3	3.125	0.0368099	ID1, ID3, HDAC7	89	69	20094	9.81632	1	0.711195	0.700777
GOTERM_BP_DIRECT	GO:0051592~response to calcium ion	3	3.125	0.0387736	CCND1, CAV1, ANXA5	89	71	20094	9.5398	1	0.735262	0.724492
GOTERM_BP_DIRECT	GO:0060019~radial glial cell differentiation	2	2.08333	0.0429505	AFDN, GAP43	89	10	20094	45.1551	1	0.781549	0.7701
GOTERM_BP_DIRECT	GO:0072089~stem cell proliferation	3	3.125	0.0438525	CD109, KDR, NES	89	76	20094	8.91218	1	0.781549	0.7701
GOTERM_BP_DIRECT	GO:0051726~regulation of cell cycle	5	5.20833	0.045936	HSPA8, CCND1, MECOM, ID3, SGK1	89	307	20094	3.67712	1	0.781549	0.7701
GOTERM_BP_DIRECT	GO:0043627~response to estrogen	3	3.125	0.0459499	CCND1, CAV1, CTNNA1	89	78	20094	8.68366	1	0.781549	0.7701
GOTERM_BP_DIRECT	GO:0014068~positive regulation of phosphatidylinositol 3-kinase signaling	3	3.125	0.0459499	FLT1, KDR, PDGFB	89	78	20094	8.68366	1	0.781549	0.7701
GOTERM_BP_DIRECT	GO:0018105~peptidyl-serine phosphorylation	4	4.16667	0.0464586	MAST4, ROCK2, PDGFB, SGK1	89	183	20094	4.93498	1	0.781549	0.7701
GOTERM_BP_DIRECT	GO:0045616~regulation of keratinocyte differentiation	2	2.08333	0.0471439	ROCK2, CD109	89	11	20094	41.0501	1	0.781549	0.7701
GOTERM_BP_DIRECT	GO:0035556~intracellular signal transduction	6	6.25	0.0476553	MAST4, ROCK2, ARHGEF28, SH3BP5, SGK1, MAP4K4	89	450	20094	3.01034	1	0.781549	0.7701
GOTERM_BP_DIRECT	GO:0032956~regulation of actin cytoskeleton organization	3	3.125	0.0480836	ROCK2, DLC1, RHOB	89	80	20094	8.46657	1	0.781549	0.7701
GOTERM_BP_DIRECT	GO:0048812~neuron projection morphogenesis	3	3.125	0.0502529	KDR, SGK1, MAP4K4	89	82	20094	8.26007	1	0.804046	0.792268
GOTERM_BP_DIRECT	GO:0050927~positive regulation of positive chemotaxis	2	2.08333	0.0513192	S1PR1, KDR	89	12	20094	37.6292	1	0.808474	0.796632
GOTERM_BP_DIRECT	GO:0046777~protein autophosphorylation	4	4.16667	0.0528981	HSPA8, FLT1, FLT4, KDR	89	193	20094	4.67928	1	0.81877	0.806777
GOTERM_BP_DIRECT	GO:0070373~negative regulation of ERK1 and ERK2 cascade	3	3.125	0.0535719	SEMA6A, CAV1, DUSP6	89	85	20094	7.96854	1	0.81877	0.806777
GOTERM_BP_DIRECT	GO:0048661~positive regulation of smooth muscle cell proliferation	3	3.125	0.0558269	FLT1, S1PR1, PDGFB	89	87	20094	7.78535	1	0.83625	0.824
GOTERM_BP_DIRECT	GO:0016310~phosphorylation	7	7.29167	0.0571027	FLT1, MAST4, ROCK2, FLT4, KDR, SGK1, MAP4K4	89	627	20094	2.52062	1	0.83625	0.824
GOTERM_BP_DIRECT	GO:0010977~negative regulation of neuron projection development	3	3.125	0.0592708	EFNB2, CD38, MAP4K4	89	90	20094	7.52584	1	0.83625	0.824
GOTERM_BP_DIRECT	GO:0061099~negative regulation of protein tyrosine kinase activity	2	2.08333	0.0596155	CAV1, SH3BP5	89	14	20094	32.2536	1	0.83625	0.824
GOTERM_BP_DIRECT	GO:0045446~endothelial cell differentiation	2	2.08333	0.0596155	S1PR1, KDR	89	14	20094	32.2536	1	0.83625	0.824
GOTERM_BP_DIRECT	GO:1903671~negative regulation of sprouting angiogenesis	2	2.08333	0.0596155	SEMA6A, FLT1	89	14	20094	32.2536	1	0.83625	0.824
GOTERM_BP_DIRECT	GO:0001666~response to hypoxia	4	4.16667	0.061877	FLT1, CAV1, KDR, CD38	89	206	20094	4.38399	1	0.856244	0.843701
GOTERM_BP_DIRECT	GO:0030900~forebrain development	3	3.125	0.0651689	HHEX, MECOM, DLC1	89	95	20094	7.12975	1	0.857632	0.845069
GOTERM_BP_DIRECT	GO:0001701~in utero embryonic development	5	5.20833	0.0660629	HHEX, MECOM, MYH9, ENO1, PRRC2B	89	347	20094	3.25325	1	0.857632	0.845069
GOTERM_BP_DIRECT	GO:0045444~fat cell differentiation	3	3.125	0.0663714	CCND1, DYSF, LRRC8C	89	96	20094	7.05548	1	0.857632	0.845069
GOTERM_BP_DIRECT	GO:0070848~response to growth factor	2	2.08333	0.06784	ANXA3, DUSP6	89	16	20094	28.2219	1	0.857632	0.845069
GOTERM_BP_DIRECT	GO:0006940~regulation of smooth muscle contraction	2	2.08333	0.06784	FLT1, CAV1	89	16	20094	28.2219	1	0.857632	0.845069
GOTERM_BP_DIRECT	GO:0030048~actin filament-based movement	2	2.08333	0.06784	MYO1B, MYH9	89	16	20094	28.2219	1	0.857632	0.845069
GOTERM_BP_DIRECT	GO:0030857~negative regulation of epithelial cell differentiation	2	2.08333	0.06784	CCND1, CAV1	89	16	20094	28.2219	1	0.857632	0.845069
GOTERM_BP_DIRECT	GO:0016525~negative regulation of angiogenesis	3	3.125	0.071255	HHEX, SEMA6A, ROCK2	89	100	20094	6.77326	1	0.887371	0.874373
GOTERM_BP_DIRECT	GO:0001886~endothelial cell morphogenesis	2	2.08333	0.0719256	CLIC4, ID1	89	17	20094	26.5618	1	0.887371	0.874373
GOTERM_BP_DIRECT	GO:0060563~neuroepithelial cell differentiation	2	2.08333	0.0759935	AFDN, SOX11	89	18	20094	25.0861	1	0.904852	0.891598
GOTERM_BP_DIRECT	GO:0071470~cellular response to osmotic stress	2	2.08333	0.0759935	DYSF, LRRC8C	89	18	20094	25.0861	1	0.904852	0.891598
GOTERM_BP_DIRECT	GO:0071711~basement membrane organization	2	2.08333	0.0759935	COL4A1, CAV1	89	18	20094	25.0861	1	0.904852	0.891598
GOTERM_BP_DIRECT	GO:0031103~axon regeneration	2	2.08333	0.0800437	GAP43, CTNNA1	89	19	20094	23.7658	1	0.931418	0.917774
GOTERM_BP_DIRECT	GO:0051489~regulation of filopodium assembly	2	2.08333	0.0800437	GAP43, MYO10	89	19	20094	23.7658	1	0.931418	0.917774
GOTERM_BP_DIRECT	GO:0030307~positive regulation of cell growth	3	3.125	0.0839487	FLT4, CD38, SGK1	89	110	20094	6.15751	1	0.937743	0.924007
GOTERM_BP_DIRECT	GO:0000165~MAPK cascade	3	3.125	0.0839487	ITPKB, CAV1, MAP4K4	89	110	20094	6.15751	1	0.937743	0.924007
GOTERM_BP_DIRECT	GO:0045019~negative regulation of nitric oxide biosynthetic process	2	2.08333	0.0840764	ROCK2, CAV1	89	20	20094	22.5775	1	0.937743	0.924007
GOTERM_BP_DIRECT	GO:0070374~positive regulation of ERK1 and ERK2 cascade	4	4.16667	0.0842504	FLT4, KDR, PDGFB, GNAI2	89	235	20094	3.84298	1	0.937743	0.924007
GOTERM_BP_DIRECT	GO:0043065~positive regulation of apoptotic process	5	5.20833	0.0875156	ANXA5, ID3, APBB2, DUSP6, RHOB	89	383	20094	2.94746	1	0.949535	0.935625
GOTERM_BP_DIRECT	GO:0002042~cell migration involved in sprouting angiogenesis	2	2.08333	0.0880916	EFNB2, KDR	89	21	20094	21.5024	1	0.949535	0.935625
GOTERM_BP_DIRECT	GO:0090050~positive regulation of cell migration involved in sprouting angiogenesis	2	2.08333	0.0880916	KDR, HDAC7	89	21	20094	21.5024	1	0.949535	0.935625
GOTERM_BP_DIRECT	GO:0071360~cellular response to exogenous dsRNA	2	2.08333	0.0920894	RALB, CAV1	89	22	20094	20.525	1	0.958506	0.944465
GOTERM_BP_DIRECT	GO:0046328~regulation of JNK cascade	2	2.08333	0.0920894	MAGI3, MAP4K4	89	22	20094	20.525	1	0.958506	0.944465
GOTERM_BP_DIRECT	GO:0042310~vasoconstriction	2	2.08333	0.0920894	CAV1, PDGFB	89	22	20094	20.525	1	0.958506	0.944465
GOTERM_BP_DIRECT	GO:0030182~neuron differentiation	4	4.16667	0.092668	CCND1, S1PR1, ID3, SOX11	89	245	20094	3.68613	1	0.958506	0.944465
GOTERM_BP_DIRECT	GO:0007169~transmembrane receptor protein tyrosine kinase signaling pathway	3	3.125	0.0945595	FLT1, FLT4, KDR	89	118	20094	5.74005	1	0.964466	0.950338
GOTERM_BP_DIRECT	GO:0009611~response to wounding	3	3.125	0.0959121	PDGFB, ID3, BPTF	89	119	20094	5.69181	1	0.964466	0.950338
GOTERM_BP_DIRECT	GO:0003085~negative regulation of systemic arterial blood pressure	2	2.08333	0.0960699	SMTN, KDR	89	23	20094	19.6326	1	0.964466	0.950338

## Sheet: HE2 VEGF Up Up KEGG
KEGG Pathways for genes associated with Up regulated enhancers and have up regulated expression in the presence of VEGF
Category	Term	Count	%	PValue	Genes	List Total	Pop Hits	Pop Total	Fold Enrichment	Bonferroni	Benjamini	FDR
KEGG_PATHWAY	mmu04510:Focal adhesion	11	11.4583	6.27556e-08	FLT1, CCND1, ROCK2, COL4A1, FLT4, CAV1, KDR, PDGFB, FLNB, LAMB1, DOCK1	48	201	8992	10.2521	9.47606e-06	8.55851e-06	8.3318e-06
KEGG_PATHWAY	mmu04015:Rap1 signaling pathway	11	11.4583	1.13358e-07	AFDN, FLT1, RALB, FLT4, MAGI3, ID1, KDR, PDGFB, ARAP3, GNAI2, RASGRP3	48	214	8992	9.62928	1.71169e-05	8.55851e-06	8.3318e-06
KEGG_PATHWAY	mmu04010:MAPK signaling pathway	10	10.4167	1.72455e-05	HSPA8, FLT1, MECOM, FLT4, KDR, PDGFB, FLNB, DUSP6, MAP4K4, RASGRP3	48	294	8992	6.37188	0.0026007	0.000868022	0.000845028
KEGG_PATHWAY	mmu05200:Pathways in cancer	11	11.4583	0.000403139	RALB, CCND1, MECOM, ROCK2, COL4A1, FLT4, CTNNA1, PDGFB, LAMB1, GNAI2, RASGRP3	48	543	8992	3.79497	0.0590697	0.0152185	0.0148153
KEGG_PATHWAY	mmu04014:Ras signaling pathway	7	7.29167	0.00130876	AFDN, FLT1, RALB, FLT4, KDR, PDGFB, RASGRP3	48	235	8992	5.58014	0.179427	0.0395247	0.0384776
KEGG_PATHWAY	mmu04151:PI3K-Akt signaling pathway	8	8.33333	0.00241526	FLT1, CCND1, COL4A1, FLT4, KDR, PDGFB, LAMB1, SGK1	48	359	8992	4.17456	0.305904	0.060784	0.0591738
KEGG_PATHWAY	mmu05205:Proteoglycans in cancer	6	6.25	0.00413384	CCND1, ROCK2, CAV1, KDR, FLNB, HSPG2	48	205	8992	5.48293	0.465008	0.0891728	0.0868106
KEGG_PATHWAY	mmu04020:Calcium signaling pathway	6	6.25	0.00799578	ITPKB, FLT1, FLT4, KDR, PDGFB, CD38	48	240	8992	4.68333	0.702463	0.15092	0.146922
KEGG_PATHWAY	mmu04670:Leukocyte transendothelial migration	4	4.16667	0.0235013	AFDN, ROCK2, CTNNA1, GNAI2	48	118	8992	6.35028	0.972431	0.3943	0.383855
KEGG_PATHWAY	mmu05202:Transcriptional misregulation in cancer	5	5.20833	0.0289994	HHEX, MAF, FLT1, DUSP6, FLI1	48	224	8992	4.18155	0.988247	0.437891	0.426291
KEGG_PATHWAY	mmu04921:Oxytocin signaling pathway	4	4.16667	0.0454442	CCND1, ROCK2, CD38, GNAI2	48	153	8992	4.8976	0.999109	0.623825	0.6073
KEGG_PATHWAY	mmu04530:Tight junction	4	4.16667	0.0563048	AFDN, CCND1, ROCK2, MYH9	48	167	8992	4.48703	0.999842	0.69343	0.675061
KEGG_PATHWAY	mmu05100:Bacterial invasion of epithelial cells	3	3.125	0.0596992	CAV1, CTNNA1, DOCK1	48	76	8992	7.39474	0.999908	0.69343	0.675061
KEGG_PATHWAY	mmu04360:Axon guidance	4	4.16667	0.068293	EFNB2, SEMA6A, ROCK2, GNAI2	48	181	8992	4.13996	0.999977	0.736588	0.717076
KEGG_PATHWAY	mmu04512:ECM-receptor interaction	3	3.125	0.0771195	COL4A1, LAMB1, HSPG2	48	88	8992	6.38636	0.999995	0.776336	0.755771
KEGG_PATHWAY	mmu05222:Small cell lung cancer	3	3.125	0.084801	CCND1, COL4A1, LAMB1	48	93	8992	6.04301	0.999998	0.800309	0.779109

## Sheet: HE2 VEGF Responsive Enh Down
Enhancer Coordinates			Enhancer Associated Gene	Log Fold Change VEGF/-VEGF	P-Adj
chr2	38797059	38797459	Rpl35	1.71342	0		Genes Up regulated 0.25 Log FC	49
chr8	119813023	119813423	Cotl1	0.872314	0		Genes Down regulated 0.25 Log FC	63
chr18	43421527	43421927	Dpysl3	0.80649	6.65303e-257
chr9	107640194	107640594	Gnai2	0.741423	0
chr16	38653384	38653784	Arhgap31	0.700514	8.20385e-224
chr5	147793118	147793518	Flt1	0.680395	5.85903e-203
chr12	111435028	111435428	Tnfaip2	0.585982	2.00301e-145
chr3	115793300	115793700	S1pr1	0.521883	6.33945e-110
chr9	61251637	61252037	Rplp1	0.507107	0
chr9	60999066	60999466	Rplp1	0.507107	0
chr2	31108167	31108567	Rpl12	0.505733	0
chr8	11767415	11767815	Arhgef7	0.495728	4.26398e-75
chr8	11774190	11774590	Arhgef7	0.495728	4.26398e-75
chr13	98124391	98124791	Arhgef28	0.484996	6.54685e-113
chr11	8701734	8702134	Upp1	0.457937	4.81075e-97
chr9	15037713	15038113	Amotl1	0.455071	8.44079e-88
chr7	81854916	81855316	Tm6sf1	0.448095	7.67772e-97
chr12	110454126	110454526	Dync1h1	0.439855	1.37481e-76
chr8	8602719	8603119	Efnb2	0.439674	5.25516e-45
chr11	61563907	61564307	Epn2	0.40952	2.20628e-52
chr12	27304930	27305330	Sox11	0.406284	3.97015e-29
chr16	30790480	30790880	Fam43a	0.400651	3.08553e-82
chr7	92441640	92442040	Prcp	0.383658	9.83558e-44
chr7	133205694	133206094	Plekha1	0.368326	1.66414e-24
chr16	44018320	44018720	Atp6v1a	0.364093	3.63722e-39
chr10	121962061	121962461	Srgap1	0.357928	5.79083e-51
chr10	121689525	121689925	Srgap1	0.357928	5.79083e-51
chr8	114473575	114473975	Maf	0.349756	4.46166e-07
chr8	115307416	115307816	Maf	0.349756	4.46166e-07
chr4	117210762	117211162	Tie1	0.345637	1.28451e-43
chr8	22376879	22377279	Ckap2	0.336747	1
chr15	95725844	95726244	Slc38a2	0.335911	3.06057e-34
chr9	116123000	116123400	Tgfbr2	0.33234	5.49218e-23
chr17	56233800	56234200	Tnfaip8l1	0.314583	9.99256e-51
chr17	13746406	13746806	Afdn	0.310097	4.96445e-44
chr12	25190309	25190709	Rnf144a	0.309751	5.51627e-49
chr17	30590873	30591273	Cdkn1a	0.30513	1.16994e-76
chr8	86820861	86821261	N4bp1	0.302536	1.60421e-30
chr8	68121310	68121710	Lpl	0.29805	1.4283e-15
chr7	45589146	45589546	Bax	0.268572	9.29111e-91
chr14	76912613	76913013	Tpt1	0.266755	0
chr9	60787755	60788155	Uaca	0.264742	1
chr18	38494789	38495189	Arap3	0.264505	1.55518e-11
chr18	38350006	38350406	Arap3	0.264505	1.55518e-11
chr5	66524183	66524583	Apbb2	0.259935	7.62232e-08
chr5	102502341	102502741	Lrrc8c	0.256032	1.98938e-06
chr8	36130244	36130644	Gm38414	0.2533	1.15063e-21
chr5	73191743	73192143	Fryl	0.252779	1.66787e-15
chr17	12810383	12810783	Agpat4	0.251272	0.0268777
chr19	60837723	60838123	Eif3a	0.249218	2.4402e-56
chr10	24298517	24298917	Rps12	0.246403	2.2842e-174
chr14	120520885	120521285	Rap2a	0.240341	0.000167699
chr16	24151019	24151419	Eif4a2	0.239581	0.00340121
chr8	111754139	111754539	Bcar1	0.238734	7.56147e-05
chr8	111821162	111821562	Bcar1	0.238734	7.56147e-05
chr4	135292751	135293151	Rsrp1	0.238103	0.881769
chr13	42328562	42328962	Edn1	0.237103	1.10475e-69
chr10	61080301	61080701	Unc5b	0.236831	1.78009e-16
chr1	156459638	156460038	Soat1	0.236727	5.07801e-09
chr15	59040972	59041372	Mtss1	0.236247	0.0150157
chr15	27246343	27246743	Trio	0.236125	0.0374602
chr8	111543764	111544164	Znrf1	0.233603	0.0208191
chr4	62591393	62591793	Rgs3	0.233173	1
chr4	59096385	59096785	Ptbp3	0.228151	8.36093e-09
chr16	93516761	93517161	Slc5a3	0.225797	2.4943e-15
chr5	45323449	45323849	Ldb2	0.221323	5.64362e-13
chr11	49811207	49811607	Tbc1d9b	0.220453	1
chr1	4623237	4623637	Rb1cc1	0.216632	1
chr15	88891033	88891433	Pim3	0.213034	1
chr8	35865858	35866258	Prag1	0.212362	1
chr4	3647023	3647423	Lyn	0.212101	0.949187
chr5	117143903	117144303	Gcn1	0.208033	1
chr12	111896924	111897324	Ppp1r13b	0.204578	0.0346756
chr11	34031367	34031767	Lcp2	0.187312	1
chr11	34063918	34064318	Lcp2	0.187312	1
chr11	32542791	32543191	Lcp2	0.187312	1
chr7	130670255	130670655	Tacc2	0.177836	1
chr8	107104570	107104970	Nfat5	0.177732	1
chr5	75280811	75281211	Kit	0.176744	1
chr11	3879811	3880211	Rnf185	0.17666	1
chr7	144492930	144493330	Cttn	0.176567	1
chr7	144489129	144489529	Cttn	0.176567	1
chr6	16667987	16668387	Mdfic	0.176149	1
chr10	96722519	96722919	Btg1	0.174696	7.98476e-15
chr12	70367601	70368001	Cdkl1	0.172698	0.000192253
chr10	91060803	91061203	Apaf1	0.171974	1
chr6	95552128	95552528	Eogt	0.170676	3.89589e-05
chr14	57933008	57933408	Zdhhc20	0.167657	0.800294
chr17	83122910	83123310	Map4k3	0.166712	1
chr7	141558370	141558770	Ap2a2	0.163121	1
chr9	96399262	96399662	Atp1b3	0.156293	1
chr9	96381369	96381769	Atp1b3	0.156293	1
chr3	36840953	36841353	4932438A13Rik	0.155748	0.00455796
chr13	34424960	34425360	Slc22a23	0.155133	1
chr6	91617192	91617592	Slc6a6	0.152293	1
chr5	9111792	9112192	Abcb1b	0.152227	1
chr7	29253856	29254256	2200002D01Rik	0.151478	0.000720183
chr15	38535319	38535719	Ubr5	0.147339	0.0707886
chr13	34572425	34572825	Pxdc1	0.146141	1
chr5	113925702	113926102	Coro1c	0.144832	1
chr5	113942579	113942979	Coro1c	0.144832	1
chr8	68336544	68336944	Csgalnact1	0.144234	1
chr15	101315810	101316210	Eif4b	0.143573	1
chr7	99151377	99151777	Uvrag	0.143068	0.0198002
chr3	137991173	137991573	Trmt10a	0.141828	1.49569e-05
chr14	55795765	55796165	Ripk3	0.140419	0.307798
chr5	125234403	125234803	Scarb1	0.139381	0.0119741
chr11	120697749	120698149	Mafg	0.138331	1
chr15	72568519	72568919	Ago2	0.135925	0.36548
chr6	49269160	49269560	Tra2a	0.134638	1
chr7	89248145	89248545	Fzd4	0.133892	0.00660472
chr5	114806005	114806405	Ankrd13a	0.132402	4.09905e-07
chr5	114738653	114739053	Ankrd13a	0.132402	4.09905e-07
chr4	155164509	155164909	Ski	0.131902	0.0296692
chr5	46488449	46488849	Slit2	0.128676	1
chr2	167924968	167925368	Ptpn1	0.128463	1
chr15	59435652	59436052	Trib1	0.127863	1
chr15	60759950	60760350	Trib1	0.127863	1
chr13	37666361	37666761	Rreb1	0.126009	0.0354759
chr13	37718363	37718763	Rreb1	0.126009	0.0354759
chr11	31225360	31225760	Psme4	0.124439	1
chr4	111626382	111626782	Spata6	0.123389	8.18654e-12
chr2	35649664	35650064	Dab2ip	0.123218	0.372983
chr18	65599923	65600323	Zfp532	0.122485	1
chr6	143115126	143115526	Etnk1	0.12169	8.02353e-11
chr6	144716364	144716764	Etnk1	0.12169	8.02353e-11
chr15	51813319	51813719	Trps1	0.121058	1
chr6	146913076	146913476	Ppfibp1	0.118003	1
chr5	9015381	9015781	Crot	0.116508	6.78437e-13
chr8	108886631	108887031	Zfhx3	0.114959	0.659796
chr8	108820640	108821040	Zfhx3	0.114959	0.659796
chr7	19239403	19239803	Vasp	0.114811	1
chr5	142974466	142974866	Fscn1	0.11473	5.75718e-09
chr5	142982054	142982454	Fscn1	0.11473	5.75718e-09
chr4	122892171	122892571	Cap1	0.114081	1
chr15	7092260	7092660	Lifr	0.11398	1
chr11	121741481	121741881	Tbcd	0.113137	1.58687e-05
chr11	121808374	121808774	Tbcd	0.113137	1.58687e-05
chr11	121847858	121848258	Tbcd	0.113137	1.58687e-05
chr16	76323637	76324037	Nrip1	0.112893	0.00072393
chr3	51744427	51744827	Maml3	0.111718	2.35991e-06
chr1	7206221	7206621	Pcmtd1	0.110405	6.62465e-09
chr12	102147680	102148080	Rin3	0.11021	0.000161552
chr3	130691250	130691650	Sec24b	0.108912	3.32909e-10
chr8	22701339	22701739	Ikbkb	0.106071	1.53283e-25
chr11	19972439	19972839	Spred2	0.105913	1
chr5	147574526	147574926	Pan3	0.104931	1.47033e-11
chr8	121665366	121665766	Zcchc14	0.100602	1
chr7	28802311	28802711	Plekhg2	0.100525	1.29525e-05
chr7	28796654	28797054	Plekhg2	0.100525	1.29525e-05
chr11	119925137	119925537	Rnf213	0.0995359	4.78802e-07
chr19	10177105	10177505	Fads1	0.097887	2.44441e-15
chr15	81739862	81740262	Zc3h7b	0.0974242	2.78759e-06
chr3	52555000	52555400	Foxo1	0.0970978	0.183581
chr13	45493921	45494321	Gmpr	0.0956925	0.000430709
chr13	43666949	43667349	Gmpr	0.0956925	0.000430709
chr3	122186979	122187379	Gclm	0.0955332	1
chr18	58193558	58193958	Fbn2	0.0950577	5.02265e-05
chr14	54494249	54494649	Lrp10	0.0946895	8.18913e-18
chr15	79335178	79335578	Pla2g6	0.094587	0.0306684
chr10	94545580	94545980	Ndufa12	0.0936004	1
chr5	139734042	139734442	Micall2	0.0931841	1
chr3	136725215	136725615	Ppp3ca	0.0922897	1
chr10	8070433	8070833	Tab2	0.0922387	3.74943e-21
chr3	38418568	38418968	Ankrd50	0.0920255	1.30208e-06
chr9	66294892	66295292	Tln2	0.0901953	1
chr13	101659027	101659427	Bdp1	0.0895082	2.8404e-20
chr11	120169284	120169684	Slc38a10	0.0890651	3.86105e-10
chr16	91825781	91826181	Itsn1	0.0857119	0.000299336
chr16	91789755	91790155	Itsn1	0.0857119	0.000299336
chr8	110145509	110145909	Adat1	0.0843079	0.17555
chr6	91852536	91852936	Xpc	0.0841564	5.55828e-17
chr14	48295796	48296196	Peli2	0.0827039	1
chr15	12211528	12211928	Mtmr12	0.0824851	3.83536e-14
chr15	96489509	96489909	Slc38a1	0.0821286	2.19769e-05
chr11	20576135	20576535	Sertad2	0.0821084	3.60232e-16
chr11	20445938	20446338	Sertad2	0.0821084	3.60232e-16
chr10	25118821	25119221	L3mbtl3	0.0814474	8.55975e-15
chr8	117298131	117298531	Cmip	0.0799563	1.32537e-13
chr13	48965626	48966026	Fam120a	0.0780734	5.00174e-25
chr13	43250671	43251071	Gfod1	0.0779854	0.00166681
chr5	65900899	65901299	N4bp2	0.0778563	1.0328e-25
chr5	65938062	65938462	N4bp2	0.0778563	1.0328e-25
chr1	43899045	43899445	Tpp2	0.077641	0.00494892
chr11	62005204	62005604	Ttc19	0.0768752	1.28366e-27
chr11	62103440	62103840	Ttc19	0.0768752	1.28366e-27
chr12	100475498	100475898	Nrde2	0.0764272	1.38038e-13
chr2	153214809	153215209	Trpc4ap	0.0763832	1.97242e-21
chr11	119933160	119933560	Gaa	0.075348	5.3584e-23
chr5	105762064	105762464	Lrrc8d	0.0747819	1
chr5	105435417	105435817	Lrrc8d	0.0747819	1
chr16	30533573	30533973	Atp13a3	0.0744846	3.32015e-21
chr2	104145972	104146372	Hipk3	0.0742562	7.23215e-21
chr4	145200070	145200470	Vps13d	0.0742205	1
chr6	91585515	91585915	Nr2c2	0.0729944	1.80599e-16
chr1	93624394	93624794	Stk25	0.0729589	6.6101e-31
chr13	95973353	95973753	Nsa2	0.072858	0.0113781
chr11	3314065	3314465	Sfi1	0.071943	1.64372e-31
chr17	24617855	24618255	Tsc2	0.0712742	9.15875e-11
chr2	35495380	35495780	Ggta1	0.0700977	2.32428e-29
chr2	35504132	35504532	Ggta1	0.0700977	2.32428e-29
chr7	132686493	132686893	Fam53b	0.0696761	2.45506e-08
chr4	123927988	123928388	Rragc	0.0682608	1.39122e-30
chr13	58148448	58148848	Hnrnpa0	0.0681397	1
chr5	24383329	24383729	Gtf3c2	0.0676929	5.69858e-25
chr18	82526080	82526480	Slc66a2	0.067214	5.21627e-07
chr11	119671034	119671434	Rptor	0.0669555	3.0334e-17
chr18	44521546	44521946	Mcc	0.0668657	0.00702293
chr1	181372326	181372726	Capn2	0.0666577	2.79306e-09
chr18	84399702	84400102	Zfp407	0.0661545	2.66334e-24
chr4	149399319	149399719	Ube4b	0.0659266	3.08901e-26
chr10	122794338	122794738	Mon2	0.0648536	4.93517e-29
chr1	152779025	152779425	Lamc1	0.0647497	1.519e-06
chr1	152815117	152815517	Lamc1	0.0647497	1.519e-06
chr5	125107299	125107699	Ncor2	0.064435	6.90378e-24
chr11	7606621	7607021	Igfbp3	0.0642058	1
chr11	7423551	7423951	Igfbp3	0.0642058	1
chr2	174344134	174344534	Dido1	0.0634857	1.11355e-39
chr13	51480569	51480969	Fbxw17	0.063077	1.44719e-30
chr7	127008647	127009047	Mvp	0.0612975	3.92563e-15
chr2	6279053	6279453	Usp6nl	0.0611155	0.0845409
chr15	64260115	64260515	Asap1	0.0611108	1
chr10	75326506	75326906	Adora2a	0.0585414	1
chr5	75761934	75762334	Fip1l1	0.0582392	0.0006776
chr9	105693794	105694194	Pik3r4	0.0580461	1.07028e-09
chr10	45619054	45619454	Hace1	0.0576703	5.53399e-31
chr9	61666133	61666533	Tle3	0.0576535	4.5925e-08
chr5	3301086	3301486	Cdk6	0.0571154	4.53449e-28
chr17	86150875	86151275	Rhoq	0.0562255	4.99529e-22
chr10	80086781	80087181	Sbno2	0.0559366	2.75674e-24
chr1	38103819	38104219	Rpl31	0.0558523	1
chr18	24039433	24039833	Elp2	0.055184	2.638e-47
chr9	13681660	13682060	Endod1	0.0545326	1.46024e-15
chr18	6055596	6055996	Arhgap12	0.0528837	1.42963e-35
chr4	105225574	105225974	Dhcr24	0.0519314	1.04184e-26
chr7	117428943	117429343	Vps35l	0.051833	6.07214e-40
chr13	8780461	8780861	Wdr37	0.0511994	1.10905e-32
chr18	20976616	20977016	Rnf125	0.0506467	1
chr18	55107080	55107480	Zfp608	0.0505353	1.32099e-17
chr7	75739045	75739445	Polg	0.0504277	3.33856e-32
chr11	45795645	45796045	Ublcp1	0.047508	1.11582e-29
chr8	117198115	117198515	Gan	0.0464391	4.41176e-33
chr3	79531670	79532070	Fnip2	0.045701	2.72476e-08
chr7	101382304	101382704	Arhgef17	0.0455866	8.57714e-18
chr7	45568040	45568440	Bcat2	0.045109	4.88461e-47
chr12	113023055	113023455	Pacs2	0.0443943	6.09934e-18
chr4	59863848	59864248	Snx30	0.0443021	1.74633e-30
chr11	72955359	72955759	Mnt	0.0441917	2.18214e-30
chr8	3313834	3314234	Insr	0.0439963	8.58167e-15
chr8	4214286	4214686	Insr	0.0439963	8.58167e-15
chr1	151177448	151177848	Ivns1abp	0.043462	6.72574e-47
chr1	189973003	189973403	Kctd3	0.043395	8.78697e-20
chr5	103817771	103818171	Aff1	0.0427496	4.47869e-20
chr7	73628056	73628456	Chd2	0.0426984	2.12038e-34
chr8	46595618	46596018	Stox2	0.0418704	1.14194e-16
chr8	110938989	110939389	St3gal2	0.0407101	4.40161e-43
chr6	8769798	8770198	Ica1	0.0399455	2.06693e-20
chr9	123845124	123845524	Fyco1	0.039812	4.69106e-28
chr4	134595037	134595437	Man1c1	0.0392966	9.6159e-22
chr9	42550200	42550600	Tbcel	0.0392574	1.0394e-40
chr13	108449657	108450057	Pde4d	0.0391527	1.76235e-30
chr11	51931734	51932134	Cdkn2aipnl	0.039138	4.56595e-22
chr11	51881100	51881500	Cdkn2aipnl	0.039138	4.56595e-22
chr5	35713666	35714066	Acox3	0.0384676	1.63605e-07
chr19	7234774	7235174	Naa40	0.0380831	2.12833e-40
chr1	89235298	89235698	Cops8	0.0378795	5.34935e-13
chr12	33314088	33314488	Atxn7l1	0.0377911	6.69944e-15
chr17	47184090	47184490	Med20	0.0374904	6.76143e-41
chr7	82828257	82828657	Mex3b	0.0367696	9.05387e-12
chr7	7188250	7188650	Zfp28	0.0364429	7.38479e-12
chr4	5798080	5798480	Nsmaf	0.0364115	8.06784e-55
chr3	144399698	144400098	Gbp3	0.0362987	1.44466e-08
chr3	144627957	144628357	Gbp3	0.0362987	1.44466e-08
chr15	36865380	36865780	Ywhaz	0.0361868	1
chr15	36931432	36931832	Ywhaz	0.0361868	1
chr5	123377444	123377844	Mlxip	0.0360481	7.41648e-09
chr13	45455544	45455944	Mylip	0.035948	0.00130653
chr8	11091946	11092346	Lig4	0.0350011	3.89424e-21
chr8	110689968	110690368	Pdpr	0.0348962	7.53101e-12
chr8	110929017	110929417	Pdpr	0.0348962	7.53101e-12
chr7	30347767	30348167	Nphs1	0.0337571	1.11783e-15
chr1	152809832	152810232	Ncf2	0.0335176	3.67385e-17
chr13	63187166	63187566	Aopep	0.0334989	7.21825e-26
chr10	54117789	54118189	Tbc1d32	0.03314	3.40031e-29
chr6	4132268	4132668	Asb4	0.0328724	6.07462e-10
chr6	29195726	29196126	Rbm28	0.0324043	3.40259e-05
chr1	51509032	51509432	Slc39a10	0.0323553	2.45351e-23
chr4	149710535	149710935	Tmem201	0.0317885	4.96287e-29
chr6	89455592	89455992	Plxna1	0.0317112	3.09938e-26
chr10	75137183	75137583	Bcr	0.0314062	3.64083e-46
chr10	75103508	75103908	Bcr	0.0314062	3.64083e-46
chr18	32431711	32432111	Bin1	0.0306011	2.90805e-08
chr5	92499455	92499855	Scarb2	0.0301219	2.09126e-58
chr8	83768430	83768830	Adgrl1	0.0299606	9.31228e-23
chr2	105238773	105239173	Ccdc73	0.0297977	2.59121e-12
chr11	117334116	117334516	Septin9	0.0294614	2.11806e-19
chr1	193160293	193160693	Cd34	0.0289392	1
chr10	87760435	87760835	Igf1	0.0288224	1
chr2	102037044	102037444	Api5	0.0284088	6.50414e-25
chr1	33739370	33739770	Prim2	0.0267263	5.2624e-45
chr10	89791841	89792241	Uhrf1bp1l	0.0262732	1.08057e-44
chr17	45626753	45627153	Slc29a1	0.0256013	3.63063e-15
chr6	146221903	146222303	Klhl42	0.0253041	1.32825e-41
chr6	114659858	114660258	Atg7	0.0248313	1.11974e-41
chr8	27061875	27062275	Adam9	0.0244377	2.56051e-45
chr9	13716352	13716752	Ccdc82	0.0243067	3.70771e-58
chr18	74571841	74572241	Cxxc1	0.0240812	8.80855e-44
chr1	161894500	161894900	Scyl3	0.0235505	9.2906e-31
chr1	164135389	164135789	Scyl3	0.0235505	9.2906e-31
chr18	3270610	3271010	Mpp7	0.0233607	9.11678e-60
chr3	79854409	79854809	Tmem144	0.0230578	3.95307e-14
chr3	79852743	79853143	Tmem144	0.0230578	3.95307e-14
chr11	114844024	114844424	Gprc5c	0.0228487	4.32171e-39
chr16	5352190	5352590	Zfp263	0.0221211	1.62246e-45
chr6	124745441	124745841	Grcc10	0.0219122	1.39397e-64
chr19	23987323	23987723	Klf9	0.0218843	1.47658e-18
chr17	28280370	28280770	Ppard	0.0217525	6.54093e-31
chr11	108246206	108246606	Prkca	0.0215411	9.19853e-64
chr11	108244193	108244593	Prkca	0.0215411	9.19853e-64
chr9	78039112	78039512	Gclc	0.0215188	1.96462e-59
chr15	80116341	80116741	Gtpbp1	0.0214233	2.07416e-20
chr18	37925858	37926258	Lars	0.0213483	0.000139027
chr9	65787525	65787925	Zfp609	0.0207907	1.77866e-51
chr15	12194547	12194947	6030458C11Rik	0.0205592	1.93772e-69
chr15	12367691	12368091	6030458C11Rik	0.0205592	1.93772e-69
chr4	49891971	49892371	Slc44a1	0.0205083	4.55335e-28
chr3	101551852	101552252	Atp1a1	0.0204313	2.14802e-17
chr3	101704903	101705303	Atp1a1	0.0204313	2.14802e-17
chr13	46339945	46340345	Fam8a1	0.0202473	5.71903e-62
chr17	56814319	56814719	Mllt1	0.0200208	1.15727e-16
chr4	40218405	40218805	Ddx58	0.0197961	2.64939e-48
chr11	23855360	23855760	Papolg	0.019766	1.30565e-42
chr7	25729275	25729675	Ccdc97	0.0192991	3.41838e-41
chr13	112425252	112425652	Map3k1	0.0187212	6.12655e-38
chr10	10184368	10184768	Fbxo30	0.0180893	2.48889e-63
chr18	25241625	25242025	AW554918	0.018088	1.25953e-28
chr3	103130212	103130612	Dennd2c	0.0177325	7.61616e-20
chr13	106844896	106845296	Nln	0.0170895	5.97665e-71
chr10	4456432	4456832	Armt1	0.0169455	1.24698e-54
chr19	21737462	21737862	1110059E24Rik	0.0166435	1.45337e-68
chr15	53140264	53140664	Ext1	0.0164064	5.0535e-35
chr13	63108642	63109042	Slc35d2	0.0163365	2.75625e-53
chr12	59040384	59040784	Klhl28	0.0156486	8.72385e-43
chr6	119377636	119378036	Ccdc77	0.0156018	1.37198e-58
chr3	51348610	51349010	Nhlrc3	0.0153239	1.83575e-55
chr14	32168795	32169195	Ncoa4	0.0145229	2.30517e-83
chr1	106316960	106317360	Pign	0.0144583	6.59125e-70
chr1	184645211	184645611	Tmem63a	0.0143431	1.93618e-30
chr5	31602383	31602783	Fosl2	0.0142737	3.38264e-54
chr1	183349842	183350242	Bpnt1	0.0140424	3.86245e-49
chr2	33816219	33816619	Mvb12b	0.0137999	1.68536e-56
chr8	94763981	94764381	Cx3cl1	0.0134801	1.39943e-11
chr19	29501151	29501551	Ric1	0.0128944	2.31331e-45
chr13	113601037	113601437	Gpx8	0.0128096	3.80101e-06
chr2	167394341	167394741	Slc9a8	0.0127945	8.46921e-31
chr17	83730085	83730485	Pkdcc	0.012618	8.58863e-25
chr18	23942204	23942604	Zfp397	0.0122852	3.48278e-76
chr4	98836502	98836902	Alg6	0.0122425	3.49222e-47
chr9	59269791	59270191	Neo1	0.0122133	4.24057e-29
chr14	47445243	47445643	Naa30	0.0111164	7.50242e-58
chr1	177188744	177189144	Ahctf1	0.0109422	4.20609e-53
chr7	112656116	112656516	Parva	0.0104762	1
chr8	57576262	57576662	Galnt7	0.00978826	9.85109e-40
chr4	105630837	105631237	Usp24	0.00977691	1.33332e-76
chr17	43077069	43077469	Tnfrsf21	0.00955331	3.46036e-37
chr6	31717530	31717930	Plxna4	0.00948435	5.87205e-17
chr13	32179924	32180324	Foxc1	0.00891579	8.1342e-10
chr2	132512337	132512737	Shld1	0.00867699	5.49427e-59
chr16	4003736	4004136	Slx4	0.00854694	3.60657e-40
chr1	130741205	130741605	Rbbp5	0.00838826	2.44136e-54
chr8	3337006	3337406	Arhgef18	0.00772756	9.79098e-69
chr5	43081806	43082206	Cpeb2	0.00755374	3.59392e-54
chr18	80193809	80194209	Rbfa	0.00703822	2.59278e-34
chr7	101356827	101357227	Arap1	0.00673996	2.60969e-32
chr18	68194406	68194806	Ldlrad4	0.00602122	4.68577e-32
chr18	68230220	68230620	Ldlrad4	0.00602122	4.68577e-32
chr11	53795133	53795533	Cdkl3	0.00582998	3.41277e-70
chr19	32379527	32379927	Sgms1	0.00577873	4.39332e-76
chr19	32275230	32275630	Sgms1	0.00577873	4.39332e-76
chr19	32272449	32272849	Sgms1	0.00577873	4.39332e-76
chr19	32172458	32172858	Sgms1	0.00577873	4.39332e-76
chr1	188980084	188980484	Smyd2	0.0056045	3.21426e-46
chr13	12412042	12412442	Heatr1	0.00521264	5.00886e-78
chr9	63726550	63726950	Smad3	0.00491704	8.82258e-24
chr9	63716121	63716521	Smad3	0.00491704	8.82258e-24
chr10	69845767	69846167	Ank3	0.00488134	5.32248e-53
chr10	69888411	69888811	Ank3	0.00488134	5.32248e-53
chr6	125504537	125504937	Phc1	0.00479786	8.37043e-56
chr18	67248889	67249289	Mppe1	0.00478542	4.23548e-54
chr11	60953770	60954170	Map2k3	0.00473555	1.87356e-34
chr7	128748732	128749132	Sec23ip	0.00432312	1.22902e-78
chr11	9113194	9113594	Hus1	0.00425256	4.27175e-70
chr13	89889028	89889428	Xrcc4	0.0040993	7.34481e-75
chr13	90009805	90010205	Xrcc4	0.0040993	7.34481e-75
chr2	136827630	136828030	Slx4ip	0.00356536	2.29025e-66
chr9	122069421	122069821	Zfp105	0.00201522	8.08403e-75
chr2	152111945	152112345	Srxn1	0.00178494	9.26995e-47
chr1	165771524	165771924	Tada1	0.00167816	1.645e-77
chr3	152308431	152308831	Acadm	0.00156298	4.65751e-31
chr19	34844742	34845142	Btaf1	0.00116735	1.13597e-84
chr9	52368040	52368440	Poglut3	0.000742996	8.64429e-71
chr16	12020313	12020713	Ercc4	0.000665322	2.0403e-44
chr4	151027001	151027401	Zbtb48	0.000183152	3.93716e-44
chr4	150544832	150545232	Zbtb48	0.000183152	3.93716e-44
chr13	29756073	29756473	Cdkal1	5.30604e-05	1.08351e-73
chr10	60078476	60078876	Slc29a3	-0.000110864	1.47955e-55
chr6	146530747	146531147	Itpr2	-0.000703248	2.324e-39
chr19	34678466	34678866	Marchf5	-0.000969896	5.31185e-09
chr15	82184109	82184509	Arfgap3	-0.000996463	1.72579e-62
chr12	44197875	44198275	Dnajb9	-0.00148473	3.83379e-73
chr13	54312880	54313280	Cplx2	-0.00175315	8.48709e-40
chr16	55948924	55949324	Cep97	-0.00202314	1.65353e-58
chr14	47365008	47365408	Lgals3	-0.00227109	3.03964e-36
chr4	126850135	126850535	5730409E04Rik	-0.00258567	1.32098e-45
chr18	12391902	12392302	Ankrd29	-0.00283473	8.95816e-47
chr9	75527463	75527863	Tmod3	-0.00323162	3.2642e-34
chr19	40873224	40873624	Zfp518a	-0.00341249	1.5919e-83
chr3	116865188	116865588	Frrs1	-0.00360692	1.07258e-81
chr16	4607775	4608175	Glis2	-0.00365718	1.44576e-44
chr9	21715224	21715624	Ldlr	-0.00395173	5.72194e-52
chr11	119248940	119249340	Ccdc40	-0.003965	3.86257e-49
chr14	27186975	27187375	Arhgef3	-0.00492337	8.26935e-31
chr15	89239979	89240379	Sco2	-0.00563954	1.05824e-69
chr10	83634518	83634918	Appl2	-0.00564511	4.93195e-54
chr12	3560632	3561032	Dtnb	-0.0057211	9.80859e-53
chr18	5390208	5390608	Zfp438	-0.00652826	3.20807e-50
chr13	19177628	19178028	Epdr1	-0.0073983	5.60318e-68
chr1	9573245	9573645	Mybl1	-0.00819169	9.16302e-64
chr10	82666406	82666806	Hcfc2	-0.00847184	4.02057e-101
chr17	55931918	55932318	Zfp959	-0.00857564	2.88555e-59
chr8	79612996	79613396	Tmem184c	-0.00859279	5.874e-88
chr8	35205668	35206068	Ppp1r3b	-0.00866173	3.21969e-50
chr3	9552322	9552722	Zfp704	-0.00901099	1.85852e-71
chr3	9947713	9948113	Zfp704	-0.00901099	1.85852e-71
chr6	72538681	72539081	Elmod3	-0.00901984	3.81975e-44
chr7	80445409	80445809	Furin	-0.00927649	1.29469e-63
chr15	93318777	93319177	Twf1	-0.00931325	4.8873e-27
chr10	84201765	84202165	Nuak1	-0.00949131	2.51355e-59
chr10	82768941	82769341	Nfyb	-0.00966442	1.18869e-74
chr18	84056151	84056551	Zfp236	-0.00996058	8.67862e-57
chr7	132873036	132873436	Lhpp	-0.0102686	5.82396e-55
chr9	58053109	58053509	Stoml1	-0.0104894	1.67471e-79
chr9	21598163	21598563	Yipf2	-0.0104904	2.04057e-64
chr5	142938330	142938730	E130309D02Rik	-0.0106873	1.10978e-103
chr2	49313062	49313462	Orc4	-0.0107768	3.73694e-88
chr8	18564610	18565010	Mcph1	-0.0109373	1.39219e-98
chr8	18936215	18936615	Mcph1	-0.0109373	1.39219e-98
chr4	97745822	97746222	Nfia	-0.0113181	4.33859e-62
chr11	113326381	113326781	Fam104a	-0.0119825	0.356216
chr10	89395813	89396213	Gas2l3	-0.0120531	8.39575e-44
chr10	89383510	89383910	Gas2l3	-0.0120531	8.39575e-44
chr2	38368783	38369183	Mrrf	-0.0124319	1.53915e-85
chr8	107572524	107572924	Nob1	-0.0126344	3.70026e-50
chr1	51584927	51585327	Nab1	-0.0126455	4.47648e-76
chr1	138550334	138550734	Zbtb41	-0.0126902	1.53625e-74
chr11	29645413	29645813	Acyp2	-0.0128238	2.00243e-93
chr1	151371614	151372014	Odr4	-0.0129013	9.63113e-84
chr3	146045145	146045545	Ttll7	-0.013141	5.54112e-76
chr17	30438840	30439240	Zfand3	-0.0133927	9.03006e-49
chr10	77484206	77484606	Fam207a	-0.013983	1.82042e-96
chr14	24443509	24443909	Polr3a	-0.0141671	1.13704e-107
chr2	125667090	125667490	Eid1	-0.0141773	1
chr11	63989101	63989501	Elac2	-0.0146674	2.39643e-111
chr2	60418071	60418471	Wdsub1	-0.0147646	1.27256e-72
chr19	5724561	5724961	Ehbp1l1	-0.0150344	1.48819e-79
chr19	10698272	10698672	Vps37c	-0.0151155	3.62943e-88
chr4	82735760	82736160	Zdhhc21	-0.0157331	1.09409e-98
chr17	56425207	56425607	Ranbp3	-0.0158827	3.46972e-113
chr7	126655745	126656145	Cln3	-0.0158978	6.61592e-94
chr12	21226944	21227344	Itgb1bp1	-0.016133	1.24047e-84
chr4	121004793	121005193	Smap2	-0.0163153	1.62221e-36
chr4	122871980	122872380	Smap2	-0.0163153	1.62221e-36
chr9	99182215	99182615	Pik3cb	-0.0163516	5.85616e-84
chr12	82225988	82226388	Sipa1l1	-0.0165218	2.54794e-77
chr2	156877799	156878199	Stk4	-0.0170946	7.28413e-99
chr11	62466516	62466916	Pigl	-0.0172328	2.43085e-92
chr15	58472308	58472708	Trmt12	-0.0174673	1.77127e-102
chr15	58594808	58595208	Trmt12	-0.0174673	1.77127e-102
chr10	118766051	118766451	Dyrk2	-0.0175985	1.42238e-108
chr9	31011601	31012001	Snx19	-0.0177415	4.76953e-114
chr9	31082219	31082619	Snx19	-0.0177415	4.76953e-114
chr6	49228256	49228656	Fam221a	-0.018116	1.00589e-54
chr7	139466885	139467285	Pwwp2b	-0.0183257	5.60998e-68
chr14	66218762	66219162	Ptk2b	-0.0186503	1.33493e-85
chr4	125282406	125282806	Csf3r	-0.0188187	1.71676e-53
chr2	13558567	13558967	Trdmt1	-0.0190887	3.11286e-71
chr2	160700246	160700646	Fam83d	-0.0191918	6.83748e-59
chr17	73225974	73226374	Memo1	-0.0192144	1.1345e-79
chr17	74195969	74196369	Memo1	-0.0192144	1.1345e-79
chr8	122585312	122585712	Vps9d1	-0.0196141	1.19094e-112
chr2	37815709	37816109	Psmb7	-0.0201113	2.55075e-10
chr10	84515478	84515878	Tdg	-0.0201174	4.76842e-54
chr13	74854321	74854721	Erap1	-0.0201363	1.65613e-73
chr13	63528281	63528681	Habp4	-0.0202011	1.03469e-89
chr1	78537542	78537942	Cul3	-0.0202202	2.28319e-21
chr7	19319894	19320294	Inafm1	-0.0203193	8.28431e-83
chr15	38485504	38485904	Dcaf13	-0.0206017	2.63599e-92
chr13	13516893	13517293	Lyst	-0.0207747	1.29044e-82
chr1	87626417	87626817	Inpp5d	-0.0207802	2.56453e-47
chr7	6343563	6343963	Zfp667	-0.0213971	2.5526e-69
chr7	6283724	6284124	Zfp667	-0.0213971	2.5526e-69
chr2	52169233	52169633	Rif1	-0.0218678	2.04135e-59
chr15	80639036	80639436	Rps19bp1	-0.0219143	2.3484e-29
chr2	77286818	77287218	Sestd1	-0.0220592	5.25873e-92
chr7	35545872	35546272	Lsm14a	-0.0223112	1.15279e-88
chr16	44502925	44503325	Nepro	-0.0224967	2.23258e-97
chr1	155784861	155785261	Qsox1	-0.0234931	4.65015e-97
chr11	31156971	31157371	Chac2	-0.0238084	1.47093e-111
chr8	11065321	11065721	Irs2	-0.0238297	2.38274e-132
chr8	11047806	11048206	Irs2	-0.0238297	2.38274e-132
chr4	134494767	134495167	Paqr7	-0.0239446	1.94272e-93
chr6	108570974	108571374	Bhlhe40	-0.0239914	2.08612e-74
chr11	4882970	4883370	Thoc5	-0.0243119	1.15454e-90
chr15	6574275	6574675	Fyb	-0.0247153	0.00359654
chr10	59577788	59578188	Mcu	-0.024748	9.97516e-80
chr10	59571287	59571687	Mcu	-0.024748	9.97516e-80
chr11	120136766	120137166	Cep131	-0.0250292	2.35635e-85
chr4	59275534	59275934	Ugcg	-0.0251484	1.48433e-57
chr13	119800942	119801342	Zfp131	-0.0252698	1.48015e-116
chr5	107012040	107012440	Btbd8	-0.0254228	2.0064e-100
chr15	53157264	53157664	Rad21	-0.0254973	3.89387e-42
chr7	143907437	143907837	Dhcr7	-0.0256889	1.75069e-109
chr16	87405000	87405400	Rwdd2b	-0.0260711	7.97185e-107
chr15	93750954	93751354	Prickle1	-0.0265557	2.0253e-95
chr15	93525334	93525734	Prickle1	-0.0265557	2.0253e-95
chr11	120776051	120776451	Rfng	-0.0266477	8.81225e-115
chr8	82387618	82388018	Inpp4b	-0.0268457	7.26152e-57
chr5	88981617	88982017	Slc4a4	-0.0269218	8.77476e-84
chr11	48134170	48134570	Thg1l	-0.0269306	3.53286e-89
chr13	46476452	46476852	Cap2	-0.0270906	1.2162e-100
chr5	124059594	124059994	Ogfod2	-0.0271966	8.77957e-109
chr7	100855634	100856034	Relt	-0.0273384	3.6921e-82
chr1	61629851	61630251	Pard3b	-0.0273934	4.96254e-84
chr1	35935080	35935480	Hs6st1	-0.0276257	4.83344e-104
chr19	43036443	43036843	Hps1	-0.0278138	1.01075e-115
chr19	42795179	42795579	Hps1	-0.0278138	1.01075e-115
chr8	95822692	95823092	Setd6	-0.0282273	5.58274e-126
chr8	95914863	95915263	Setd6	-0.0282273	5.58274e-126
chr8	121643324	121643724	Mthfsd	-0.0286789	2.4806e-115
chr1	163383599	163383999	Blzf1	-0.028731	1.69927e-129
chr7	128392276	128392676	Inpp5f	-0.0287571	9.26132e-108
chr7	128348573	128348973	Inpp5f	-0.0287571	9.26132e-108
chr5	65415753	65416153	Ugdh	-0.0296976	3.10619e-122
chr12	55466863	55467263	Ppp2r3c	-0.0297023	4.06527e-106
chr18	57029478	57029878	C330018D20Rik	-0.0299602	2.42035e-124
chr6	144917090	144917490	Bcat1	-0.0300381	9.47163e-97
chr1	181860618	181861018	Lbr	-0.0302231	1.13953e-62
chr6	90514992	90515392	Txnrd3	-0.0303674	5.50637e-103
chr9	86282558	86282958	Tpbg	-0.0303817	4.96587e-88
chr7	89664188	89664588	Tmem126b	-0.0312164	1.03168e-129
chr2	105510896	105511296	Dnajc24	-0.0312235	8.3243e-128
chr5	110835980	110836380	Hscb	-0.0313457	6.6999e-88
chr11	114554023	114554423	D11Wsu47e	-0.0318043	3.67815e-121
chr11	114478729	114479129	D11Wsu47e	-0.0318043	3.67815e-121
chr10	111226457	111226857	Krr1	-0.0318484	1.44548e-115
chr8	26169099	26169499	Thap1	-0.0326586	4.62456e-133
chr14	103469707	103470107	Cln5	-0.0333415	8.33157e-121
chr17	86313439	86313839	Lrpprc	-0.0333418	1.50415e-101
chr3	109254912	109255312	Vav3	-0.0334003	3.14642e-31
chr11	34073718	34074118	Dock2	-0.0334181	2.73988e-72
chr8	106518716	106519116	Zfp90	-0.0336703	2.47241e-122
chr14	34508178	34508578	Bmpr1a	-0.0341922	1.4255e-125
chr1	74082788	74083188	Pecr	-0.0342957	6.57683e-107
chr7	80166728	80167128	Gdpgp1	-0.035287	1.01661e-123
chr2	21236737	21237137	Mastl	-0.03553	1.26513e-97
chr11	53835449	53835849	Irf1	-0.035778	7.5607e-86
chr11	53849874	53850274	Irf1	-0.035778	7.5607e-86
chr6	87992736	87993136	Hmces	-0.0361667	7.31822e-128
chr4	13805757	13806157	Virma	-0.03621	2.03202e-84
chr1	16798286	16798686	Jph1	-0.0362758	3.1531e-98
chr12	3981334	3981734	Wdcp	-0.0363155	2.29718e-120
chr6	119635615	119636015	Il17ra	-0.0366504	1.51878e-106
chr11	77239668	77240068	Tefm	-0.0372385	4.01355e-140
chr6	87542032	87542432	Aplf	-0.0374604	1.81072e-144
chr9	102890038	102890438	Cep63	-0.0375029	8.75462e-127
chr17	84161147	84161547	Zfp36l2	-0.0375302	2.77918e-38
chr10	120697582	120697982	Hmga2	-0.0376394	0.0445362
chr5	132350320	132350720	Rcc1l	-0.0379109	7.94475e-143
chr5	107759063	107759463	Glmn	-0.0379183	2.10957e-110
chr4	10919146	10919546	Rab2a	-0.0379207	6.55968e-05
chr2	115956790	115957190	Dph6	-0.0380762	3.4227e-109
chr19	25360662	25361062	Cbwd1	-0.0380861	4.13538e-130
chr19	24265021	24265421	Cbwd1	-0.0380861	4.13538e-130
chr15	96728881	96729281	Slc48a1	-0.0382377	4.65567e-112
chr5	123851386	123851786	Denr	-0.0392976	2.71908e-10
chr18	35671985	35672385	Spata24	-0.0394342	6.71162e-123
chr13	108201305	108201705	Elovl7	-0.0395025	1.97257e-99
chr2	37780312	37780712	Crb2	-0.0398089	2.88937e-141
chr2	158159910	158160310	Ahcy	-0.0400233	3.16523e-137
chr3	121104853	121105253	Rwdd3	-0.0401331	4.1084e-125
chr3	122704199	122704599	Rwdd3	-0.0401331	4.1084e-125
chr17	29431925	29432325	Stk38	-0.0403596	1.30701e-89
chr5	143470788	143471188	Daglb	-0.0413582	5.3518e-116
chr8	14072509	14072909	Upf3a	-0.0418782	1.68933e-17
chr1	191855394	191855794	Nek2	-0.0418974	8.49341e-86
chr9	64105263	64105663	Cln6	-0.0420879	3.19094e-118
chr8	93932869	93933269	Amfr	-0.0423075	8.23559e-92
chr8	120641330	120641730	1190005I06Rik	-0.042979	4.43319e-145
chr8	120216791	120217191	1190005I06Rik	-0.042979	4.43319e-145
chr2	117748936	117749336	Thbs1	-0.0430694	3.03032e-43
chr4	59870868	59871268	Inip	-0.0430945	1.84555e-127
chr8	39020318	39020718	Tusc3	-0.0431488	5.1574e-43
chr6	83004839	83005239	Dok1	-0.0432701	1.14029e-120
chr8	84454528	84454928	Cacna1a	-0.0439452	6.78095e-117
chr10	77627540	77627940	Ube2g2	-0.0439844	3.34589e-142
chr17	45718332	45718732	Vegfa	-0.0442415	2.3593e-105
chr13	107056312	107056712	Trappc13	-0.0446051	1.17713e-132
chr13	107051370	107051770	Trappc13	-0.0446051	1.17713e-132
chr8	35433800	35434200	Leprotl1	-0.0446072	8.03607e-30
chr5	23922843	23923243	Smarcd3	-0.0446502	2.04171e-173
chr19	11800701	11801101	Tmem216	-0.0447933	1.76256e-134
chr17	45503504	45503904	Abcf1	-0.0453347	1.4171e-10
chr12	91668509	91668909	Gtf2a1	-0.0455473	1.27363e-136
chr19	10013919	10014319	Rab3il1	-0.045654	2.60256e-88
chr8	120407712	120408112	Gse1	-0.0456892	4.87479e-128
chr9	50739216	50739616	2310030G06Rik	-0.0457783	5.12494e-178
chr2	35162032	35162432	Cntrl	-0.0472517	8.74868e-108
chr5	114505228	114505628	Mvk	-0.0476414	1.56761e-77
chr2	165329793	165330193	Ncoa5	-0.0477749	9.58612e-149
chr6	38949786	38950186	Zc3hav1	-0.0501453	1.61574e-110
chr5	138694678	138695078	Zcwpw1	-0.0507801	3.39242e-141
chr5	93239926	93240326	Ccni	-0.0508515	2.24281e-53
chr1	58797325	58797725	Casp8	-0.0514186	2.10484e-108
chr3	32822170	32822570	Usp13	-0.0518911	8.27171e-152
chr5	111178514	111178914	Pus1	-0.0527654	1.55586e-122
chr14	105300644	105301044	Rbm26	-0.0527748	9.25373e-51
chr3	79936150	79936550	Ctso	-0.0531387	3.57066e-145
chr3	81949073	81949473	Ctso	-0.0531387	3.57066e-145
chr4	154904487	154904887	Prxl2b	-0.0534062	2.01548e-163
chr1	170136362	170136762	Hsd17b7	-0.0544299	1.75228e-140
chr13	104139645	104140045	Cwc27	-0.0544387	5.62168e-128
chr11	105525663	105526063	Tanc2	-0.0545283	3.01387e-119
chr14	55161255	55161655	Pck2	-0.0545796	2.21545e-117
chr9	45251302	45251702	Arcn1	-0.0546407	3.82736e-57
chr10	80695218	80695618	Mob3a	-0.0547633	5.22239e-141
chr8	54420676	54421076	Neil3	-0.0549185	2.41708e-86
chr9	64789335	64789735	Rab11a	-0.0552877	0.498366
chr9	117859606	117860006	Azi2	-0.0555187	2.43852e-141
chr2	158175334	158175734	Manbal	-0.0557906	1.04099e-86
chr5	64243023	64243423	Pgm2	-0.0563371	6.25734e-117
chr4	21712181	21712581	Ccnc	-0.0571229	6.38205e-163
chr3	121519008	121519408	Alg14	-0.0573633	6.58801e-153
chr5	25030304	25030704	Prkag2	-0.057606	8.16437e-160
chr11	53335854	53336254	Rufy1	-0.0578578	9.49335e-163
chr5	99202527	99202927	Rasgef1b	-0.058015	1.49498e-109
chr5	99636557	99636957	Rasgef1b	-0.058015	1.49498e-109
chr11	71782623	71783023	Haspin	-0.0582585	8.37419e-106
chr11	72342508	72342908	Haspin	-0.0582585	8.37419e-106
chr6	71164310	71164710	Thnsl2	-0.0594177	1.55989e-150
chr8	109536747	109537147	Nqo1	-0.0595457	4.47495e-144
chr2	122243816	122244216	Usp50	-0.0597215	4.60473e-173
chr4	151073315	151073715	Camta1	-0.0600389	2.20845e-134
chr5	17556069	17556469	Cacna2d1	-0.0602081	4.09753e-133
chr18	16675150	16675550	Cdh2	-0.0602739	1.38127e-20
chr17	71164996	71165396	Lpin2	-0.0607681	5.00585e-142
chr3	98027446	98027846	Notch2	-0.0609192	1.70277e-205
chr7	142525535	142525935	Mrpl23	-0.0616486	1.62798e-15
chr11	52318481	52318881	Ube2b	-0.0616734	1.8855e-13
chr2	33755644	33756044	Mapkap1	-0.0617019	2.96854e-88
chr13	100575953	100576353	Gtf2h2	-0.0619753	1.40624e-166
chr13	102665266	102665666	Gtf2h2	-0.0619753	1.40624e-166
chr13	105048705	105049105	Rgs7bp	-0.0623766	3.92065e-113
chr12	76004932	76005332	Akap5	-0.0623967	1.84029e-120
chr6	134876811	134877211	Borcs5	-0.0630686	5.12021e-201
chr17	57290216	57290616	Gpr108	-0.0631134	2.7807e-167
chr8	122112256	122112656	Zfpm1	-0.0636592	9.08439e-91
chr15	72517002	72517402	Trappc9	-0.0636605	6.93033e-152
chr13	51813871	51814271	Secisbp2	-0.0638513	2.63538e-154
chr7	138907042	138907442	Bnip3	-0.0638893	1.80323e-177
chr5	20968924	20969324	Rsbn1l	-0.0655255	1.22723e-63
chr2	168128520	168128920	Pard6b	-0.0657134	9.28549e-197
chr19	16063915	16064315	Rfk	-0.0657924	1.44859e-161
chr8	68814299	68814699	Ints10	-0.065864	1.76481e-144
chr14	74643327	74643727	Esd	-0.0660685	0.0321196
chr14	73429637	73430037	Esd	-0.0660685	0.0321196
chr14	73123785	73124185	Esd	-0.0660685	0.0321196
chr6	70768796	70769196	Rpia	-0.0662432	1.67837e-176
chr15	100673932	100674332	Bin2	-0.0676178	6.82096e-24
chr3	52878322	52878722	Naa15	-0.068287	1.23857e-49
chr7	25848034	25848434	Hnrnpul1	-0.0683444	9.58184e-106
chr10	91032418	91032818	Actr6	-0.071241	6.66671e-193
chr6	65510254	65510654	Mad2l1	-0.0718025	9.43611e-148
chr9	37554293	37554693	Robo3	-0.0723334	1.41651e-120
chr10	94931966	94932366	Plxnc1	-0.0742265	2.47955e-115
chr4	107904253	107904653	Czib	-0.0749523	6.84497e-96
chr10	19815395	19815795	Slc35d3	-0.0754088	8.16276e-126
chr1	121478274	121478674	3110009E18Rik	-0.0771406	2.47309e-224
chr9	123087616	123088016	Zdhhc3	-0.0775295	1.2283e-114
chr13	53553194	53553594	Msx2	-0.0777533	7.99e-153
chr16	33941364	33941764	Itgb5	-0.0779391	9.29849e-153
chr5	64878119	64878519	Lias	-0.0782188	3.08293e-102
chr18	4266293	4266693	Map3k8	-0.0783841	2.84186e-131
chr18	4336463	4336863	Map3k8	-0.0783841	2.84186e-131
chr14	71670405	71670805	Gfra2	-0.0784822	6.69595e-163
chr14	70776143	70776543	Gfra2	-0.0784822	6.69595e-163
chr14	72506369	72506769	Gfra2	-0.0784822	6.69595e-163
chr5	124019315	124019715	Vps37b	-0.0787267	6.56405e-174
chr11	109331302	109331702	Amz2	-0.0787435	6.14093e-152
chr1	131126252	131126652	Dyrk3	-0.0790512	1.6467e-153
chr16	10690005	10690405	Socs1	-0.0799432	1.90699e-196
chr16	10565553	10565953	Socs1	-0.0799432	1.90699e-196
chr1	86059411	86059811	Psmd1	-0.080529	1.40255e-25
chr19	9954446	9954846	Incenp	-0.0805874	3.99347e-49
chr7	100547649	100548049	Mrpl48	-0.0809265	2.91849e-90
chr19	38015529	38015929	Cep55	-0.0814039	2.09113e-114
chr4	86902242	86902642	Klhl9	-0.082188	9.91907e-137
chr17	70818082	70818482	Ndc80	-0.0830773	1.12101e-86
chr2	156730053	156730453	Rab5if	-0.0831753	1.58706e-17
chr1	10259441	10259841	Lactb2	-0.0853442	1.89446e-168
chr1	13574079	13574479	Lactb2	-0.0853442	1.89446e-168
chr1	13154421	13154821	Lactb2	-0.0853442	1.89446e-168
chr4	105207022	105207422	Plpp3	-0.0856913	1.27851e-29
chr8	54275526	54275926	Vegfc	-0.0864487	3.21861e-144
chr15	27724895	27725295	Otulinl	-0.0871089	1.38737e-157
chr15	27715323	27715723	Otulinl	-0.0871089	1.38737e-157
chr15	27702644	27703044	Otulinl	-0.0871089	1.38737e-157
chr15	25680285	25680685	Otulinl	-0.0871089	1.38737e-157
chr11	87639184	87639584	Supt4a	-0.0875186	5.2575e-20
chr1	127662683	127663083	Tmem163	-0.0879222	1.73514e-151
chr1	125663071	125663471	Tmem163	-0.0879222	1.73514e-151
chr5	123118826	123119226	Rhof	-0.0890909	1.29409e-159
chr8	18858552	18858952	Agpat5	-0.0890941	2.89668e-62
chr10	83946758	83947158	Ankrd24	-0.0891544	2.79365e-234
chr10	30718923	30719323	Echdc1	-0.0900377	4.25915e-243
chr19	59267459	59267859	Slc18a2	-0.0913632	8.80082e-131
chr13	43195918	43196318	Tbc1d7	-0.0919491	1.9316e-187
chr13	17975876	17976276	Yae1d1	-0.0926309	7.33743e-103
chr11	26640423	26640823	Fancl	-0.0930612	7.77517e-188
chr11	24214706	24215106	Fancl	-0.0930612	7.77517e-188
chr8	33897988	33898388	Rbpms	-0.0934349	7.33634e-12
chr8	94363264	94363664	Herpud1	-0.0950975	1.58449e-113
chr8	82462739	82463139	Il15	-0.0951969	2.70978e-158
chr14	30612508	30612908	Prkcd	-0.095761	1.64752e-235
chr5	122318038	122318438	Fam216a	-0.0963534	1.40804e-108
chr2	73818802	73819202	Rbm45	-0.0968787	1.32579e-211
chr10	119114644	119115044	Nup107	-0.0971373	7.12607e-194
chr1	193198262	193198662	Traf3ip3	-0.0979305	1.5867e-181
chr1	180720282	180720682	Acbd3	-0.0983806	7.02791e-31
chr10	122815047	122815447	Usp15	-0.099646	1.68018e-59
chr9	66599651	66600051	Usp3	-0.100556	5.64792e-102
chr2	153610831	153611231	Commd7	-0.100875	2.15256e-65
chr16	34050004	34050404	Snx4	-0.100964	2.90941e-59
chr10	126905727	126906127	Tsfm	-0.101182	1.99567e-133
chr12	109958682	109959082	Yy1	-0.102499	1.70413e-38
chr3	58714101	58714501	Pfn2	-0.103027	1.40052e-177
chr7	31097640	31098040	Pdcd2l	-0.103082	7.22706e-217
chr2	159053396	159053796	Mafb	-0.103352	2.91593e-53
chr8	126010931	126011331	Kcnk1	-0.103691	1.37761e-195
chr10	26799603	26800003	Stx7	-0.104278	1.95108e-100
chr6	71260051	71260451	Immt	-0.104411	2.88776e-36
chr9	85592607	85593007	Tent5a	-0.10691	3.84876e-181
chr18	80224297	80224697	Txnl4a	-0.107005	8.23827e-31
chr11	22756268	22756668	Commd1	-0.107316	3.20928e-33
chr11	21749514	21749914	Commd1	-0.107316	3.20928e-33
chr11	22693025	22693425	Commd1	-0.107316	3.20928e-33
chr1	133896244	133896644	Atp2b4	-0.107465	3.24019e-257
chr17	5150717	5151117	Snx9	-0.107691	7.38389e-106
chr12	99942484	99942884	Psmc1	-0.109167	3.40649e-43
chr11	4195527	4195927	Sf3a1	-0.109701	2.87863e-102
chr11	24226834	24227234	Bcl11a	-0.111348	2.90201e-178
chr2	164867180	164867580	Pltp	-0.112742	3.34919e-167
chr11	78600059	78600459	Ccnq	-0.114521	1.57766e-186
chr10	93143503	93143903	Slc25a3	-0.11456	2.10032e-40
chr11	88131881	88132281	Vezf1	-0.114693	5.66236e-82
chr18	75183629	75184029	Smad7	-0.115552	1.23532e-172
chr8	95000639	95001039	Adgrg1	-0.115637	3.31761e-147
chr8	95001623	95002023	Adgrg1	-0.115637	3.31761e-147
chr4	124317065	124317465	Utp11	-0.116143	1.04435e-39
chr1	172513940	172514340	Tagln2	-0.117329	2.447e-21
chr1	54327887	54328287	Stk17b	-0.117557	1.29799e-223
chr6	122758707	122759107	Slc2a3	-0.118409	1.38275e-147
chr2	32751248	32751648	Tor2a	-0.118468	1.10349e-182
chr7	105761918	105762318	Tmem9b	-0.118496	5.56335e-205
chr6	113000889	113001289	Rad18	-0.119515	5.38416e-210
chr12	16185402	16185802	Trib2	-0.119888	4.94369e-236
chr1	171564237	171564637	Igsf8	-0.120057	7.07951e-280
chr11	35505811	35506211	Spdl1	-0.120917	1.05812e-111
chr11	36045680	36046080	Spdl1	-0.120917	1.05812e-111
chr13	76410676	76411076	Mctp1	-0.122229	1.08815e-181
chr13	49393498	49393898	Cenpp	-0.122575	3.72899e-204
chr13	49449455	49449855	Cenpp	-0.122575	3.72899e-204
chr9	15289255	15289655	Cep57	-0.122819	6.59875e-148
chr5	64336882	64337282	Klf3	-0.123323	1.03894e-45
chr5	148836991	148837391	Arpc1a	-0.123573	3.20509e-45
chr8	95020446	95020846	Adgrg3	-0.123836	4.14745e-162
chr11	104596431	104596831	Itgb3	-0.123961	1.08279e-80
chr7	114079404	114079804	Rras2	-0.124387	1.3537e-80
chr3	95293633	95294033	Hdgf	-0.124552	5.57233e-64
chr3	87901282	87901682	Hdgf	-0.124552	5.57233e-64
chr11	45678647	45679047	Pttg1	-0.125034	1.58222e-27
chr11	44897233	44897633	Pttg1	-0.125034	1.58222e-27
chr18	5424377	5424777	Kif5b	-0.125245	1.09014e-39
chr6	82824171	82824571	Hk2	-0.125415	2.79381e-211
chr6	82821739	82822139	Hk2	-0.125415	2.79381e-211
chr4	8084973	8085373	Tox	-0.126852	4.22419e-135
chr15	42674818	42675218	Angpt1	-0.127131	4.58569e-248
chr3	137957778	137958178	Dapp1	-0.127231	1.76026e-162
chr11	17279889	17280289	Etaa1	-0.127593	1.3971e-187
chr2	124444195	124444595	Slc24a5	-0.127666	5.93575e-168
chr9	47471814	47472214	Ncam1	-0.128134	4.25712e-163
chr11	117991746	117992146	Socs3	-0.128666	4.50952e-143
chr10	59514667	59515067	Dnajb12	-0.128736	6.66368e-197
chr2	148902340	148902740	Cst3	-0.129045	0.0137402
chr16	36720142	36720542	Fam162a	-0.12942	1.159e-69
chr15	78594749	78595149	Cyth4	-0.132467	5.04448e-177
chr10	42697014	42697414	Mtres1	-0.132659	4.21106e-205
chr2	26941452	26941852	Rpl7a	-0.133375	5.93015e-50
chr1	13593149	13593549	Tram1	-0.133613	3.71778e-93
chr3	90615358	90615758	S100a6	-0.133844	1.14284e-30
chr12	55446623	55447023	Nfkbia	-0.135157	0.00013155
chr7	111014904	111015304	Mrvi1	-0.135314	1.47759e-222
chr15	72549352	72549752	Kcnk9	-0.13533	1.75485e-186
chr6	82702731	82703131	Pole4	-0.135782	2.16409e-126
chr11	116254587	116254987	Exoc7	-0.136975	6.13581e-196
chr13	56601234	56601634	Tgfbi	-0.137661	9.29952e-160
chr5	147227317	147227717	Gtf3a	-0.138343	8.77931e-103
chr10	110733356	110733756	Atxn7l3b	-0.138993	1.80774e-41
chr16	38394125	38394525	Popdc2	-0.139024	2.26393e-248
chr4	140713806	140714206	Rcc2	-0.139501	1.3157e-79
chr4	140945150	140945550	Rcc2	-0.139501	1.3157e-79
chr4	62806701	62807101	Alad	-0.139848	7.19974e-179
chr10	69910548	69910948	Tfam	-0.139852	1.81726e-170
chr6	128334437	128334837	Lpcat3	-0.143963	7.00489e-152
chr11	60436614	60437014	Drg2	-0.144889	1.91751e-171
chr19	40650080	40650480	Entpd1	-0.146088	2.68905e-178
chr11	18973827	18974227	Meis1	-0.147191	1.90645e-227
chr11	18969929	18970329	Meis1	-0.147191	1.90645e-227
chr11	18924947	18925347	Meis1	-0.147191	1.90645e-227
chr19	37239102	37239502	Rpp30	-0.147508	6.24431e-224
chr8	126881761	126882161	Coa6	-0.147931	8.79366e-156
chr5	28064027	28064427	Insig1	-0.14835	9.04122e-177
chr5	27737160	27737560	Insig1	-0.14835	9.04122e-177
chr5	31766818	31767218	Babam2	-0.151024	4.03908e-193
chr6	54718710	54719110	Ggct	-0.152059	7.89448e-279
chr18	60481008	60481408	Smim3	-0.153344	1.38312e-170
chr1	39105440	39105840	Cnot11	-0.15425	8.58233e-234
chr14	118098248	118098648	Dnajc3	-0.156008	2.60084e-71
chr9	79810537	79810937	Tmem30a	-0.158251	1.37318e-132
chr9	80002720	80003120	Tmem30a	-0.158251	1.37318e-132
chr9	110676553	110676953	Ccdc12	-0.159001	3.13942e-44
chr8	104343996	104344396	Tradd	-0.162672	9.00159e-264
chr4	59340744	59341144	Dnajc25	-0.163886	5.91194e-284
chr16	32130164	32130564	Nrros	-0.16482	4.95773e-113
chr6	136532508	136532908	H2aj	-0.166462	6.40888e-27
chr6	116621323	116621723	Zfp422	-0.167389	9.0181e-176
chr10	87696499	87696899	Washc3	-0.16739	2.16306e-161
chr17	42943442	42943842	Cenpq	-0.169276	3.59298e-206
chr11	16532864	16533264	Pno1	-0.169774	3.39652e-89
chr2	174117073	174117473	Npepl1	-0.169888	2.16279e-120
chr13	95765015	95765415	Iqgap2	-0.170923	1.21176e-189
chr2	32304466	32304866	1110008P14Rik	-0.172659	7.18704e-253
chr7	90060300	90060700	Tmem126a	-0.173068	8.68983e-141
chr7	92457828	92458228	Tmem126a	-0.173068	8.68983e-141
chr8	70560101	70560501	Fkbp8	-0.17438	2.07187e-70
chr8	70469231	70469631	Fkbp8	-0.17438	2.07187e-70
chr8	70618856	70619256	Fkbp8	-0.17438	2.07187e-70
chr5	74126435	74126835	Hopx	-0.174748	7.57896e-152
chr7	102425889	102426289	Rrm1	-0.174788	4.75929e-134
chr10	122933088	122933488	Mettl1	-0.176382	3.14395e-228
chr9	73240186	73240586	Rsl24d1	-0.176738	2.39631e-142
chr7	120865116	120865516	Nsmce1	-0.177865	7.60431e-86
chr10	94800888	94801288	Mrpl42	-0.181091	8.60653e-82
chr6	147940934	147941334	Mrps35	-0.181149	9.57689e-204
chr4	53085673	53086073	Klf4	-0.182166	3.50057e-192
chr4	56118378	56118778	Klf4	-0.182166	3.50057e-192
chr4	56113777	56114177	Klf4	-0.182166	3.50057e-192
chr11	31725908	31726308	Snrnp25	-0.186516	3.95295e-156
chr3	152355381	152355781	Nexn	-0.186699	1.48182e-18
chr13	106760189	106760589	Ipo11	-0.188052	5.0108e-30
chr13	107094454	107094854	Ipo11	-0.188052	5.0108e-30
chr4	144949753	144950153	Dhrs3	-0.188566	1.34473e-265
chr1	157008185	157008585	Ralgps2	-0.191198	8.93015e-48
chr5	33033196	33033596	Ywhah	-0.19293	2.92723e-62
chr12	85572130	85572530	Jdp2	-0.193054	3.12401e-216
chr4	99792296	99792696	Itgb3bp	-0.193244	1.93982e-297
chr10	118050266	118050666	Rap1b	-0.193835	2.04744e-46
chr10	119086516	119086916	Rap1b	-0.193835	2.04744e-46
chr8	46764945	46765345	Slc25a4	-0.195159	4.25991e-26
chr7	28442718	28443118	Gmfg	-0.199349	0.00101296
chr15	38702845	38703245	Cthrc1	-0.202106	3.63148e-172
chr14	79535314	79535714	Elf1	-0.205297	8.34476e-165
chr11	11973353	11973753	Fignl1	-0.205373	2.08701e-301
chr9	52093176	52093576	Fdx1	-0.206156	1.8877e-211
chr11	60091029	60091429	Arf1	-0.20708	8.55239e-102
chr11	72221295	72221695	Med31	-0.20733	1.6118e-255
chr6	127147652	127148052	Ccnd2	-0.207403	1.61979e-104
chr1	156752310	156752710	Acbd6	-0.21004	6.13648e-146
chr1	154786220	154786620	Acbd6	-0.21004	6.13648e-146
chr11	98747192	98747592	Thra	-0.211058	2.11393e-260
chr17	12773904	12774304	Igf2r	-0.212332	1.30314e-78
chr17	12790810	12791210	Igf2r	-0.212332	1.30314e-78
chr15	31264822	31265222	Dap	-0.213381	8.33324e-187
chr5	115167500	115167900	Mlec	-0.216097	1.22481e-173
chr12	32127806	32128206	Prkar2b	-0.216404	2.13939e-38
chr12	32110946	32111346	Prkar2b	-0.216404	2.13939e-38
chr13	13983502	13983902	Mrpl32	-0.216437	4.96328e-137
chr1	23827103	23827503	Sdhaf4	-0.218572	2.126e-245
chr8	40296460	40296860	Frg1	-0.218583	1.16136e-96
chr10	58354502	58354902	Lims1	-0.219386	7.62812e-100
chr13	91509506	91509906	Ssbp2	-0.221872	0
chr18	50028236	50028636	Tnfaip8	-0.227471	2.30367e-211
chr2	36041035	36041435	Ptgs1	-0.230664	2.04331e-241
chr1	44584779	44585179	Wdr75	-0.233362	3.50815e-200
chr5	57760143	57760543	Pcdh7	-0.241049	2.91846e-226
chr5	57781939	57782339	Pcdh7	-0.241049	2.91846e-226
chr12	77134622	77135022	Fut8	-0.24251	0
chr5	21658625	21659025	Pmpcb	-0.242935	1.50688e-225
chr15	51828826	51829226	Eif3h	-0.243005	1.08385e-131
chr12	84784594	84784994	Isca2	-0.243047	0
chr10	40437143	40437543	Gtf3c6	-0.243204	4.36483e-150
chr10	40451796	40452196	Gtf3c6	-0.243204	4.36483e-150
chr15	34046389	34046789	Polr2k	-0.244194	3.33064e-172
chr17	56337183	56337583	Micos13	-0.247345	2.08807e-124
chr11	97728370	97728770	Psmb3	-0.250139	5.49558e-147
chr5	136040055	136040455	Upk3b	-0.252566	2.9629e-206
chr7	132435517	132435917	Bccip	-0.254805	0
chr4	3967546	3967946	Chchd7	-0.255463	5.30013e-194
chr3	144380933	144381333	Lmo4	-0.256738	1.03126e-225
chr8	102596616	102597016	Cdh11	-0.25799	2.73343e-265
chr8	104028617	104029017	Cdh11	-0.25799	2.73343e-265
chr9	96350032	96350432	Rnf7	-0.258931	5.04721e-136
chr8	120363805	120364205	Gins2	-0.260196	3.65473e-147
chr8	120369961	120370361	Gins2	-0.260196	3.65473e-147
chr8	120288400	120288800	Gins2	-0.260196	3.65473e-147
chr15	59263364	59263764	Atad2	-0.260417	3.43227e-115
chr8	94800634	94801034	Ccl17	-0.263334	8.02557e-282
chr6	86570777	86571177	Pcbp1	-0.264496	2.80517e-126
chr18	76200507	76200907	Ier3ip1	-0.270663	8.72363e-156
chr18	75262217	75262617	Ier3ip1	-0.270663	8.72363e-156
chr10	62543540	62543940	Srgn	-0.272261	1.27723e-62
chr6	38345818	38346218	1810058I24Rik	-0.2759	3.18828e-59
chr16	92715574	92715974	Runx1	-0.276057	2.66756e-251
chr16	92801627	92802027	Runx1	-0.276057	2.66756e-251
chr16	92822193	92822593	Runx1	-0.276057	2.66756e-251
chr16	92856817	92857217	Runx1	-0.276057	2.66756e-251
chr16	92883938	92884338	Runx1	-0.276057	2.66756e-251
chr16	93292986	93293386	Runx1	-0.276057	2.66756e-251
chr10	59831928	59832328	P4ha1	-0.281944	6.3345e-117
chr5	117135865	117136265	Rplp0	-0.28365	8.49462e-194
chr3	79542583	79542983	Ppid	-0.285262	4.8736e-135
chr7	99546354	99546754	Spcs2	-0.296405	6.99006e-171
chr16	10879530	10879930	Gspt1	-0.298769	1.40442e-148
chr9	95801700	95802100	Plod2	-0.301942	1.23756e-89
chr9	95803789	95804189	Plod2	-0.301942	1.23756e-89
chr2	4318079	4318479	Hspa14	-0.303242	2.41849e-238
chr11	89243375	89243775	Nog	-0.305775	4.57777e-148
chr15	74968088	74968488	Ly6e	-0.309559	1.6761e-226
chr16	84879144	84879544	Atp5j	-0.310977	7.04755e-227
chr5	38255610	38256010	Tmem128	-0.324087	1.68829e-297
chr14	65381626	65382026	Clu	-0.33296	1.05494e-09
chr8	70426443	70426843	Kxd1	-0.333522	2.06782e-213
chr19	6869422	6869822	Prdx5	-0.333904	2.82273e-178
chr12	40016970	40017370	Arl4a	-0.346131	1.80875e-260
chr4	6436211	6436611	Car8	-0.346271	3.11312e-271
chr19	40304498	40304898	Pdlim1	-0.360427	2.94096e-150
chr19	40278361	40278761	Pdlim1	-0.360427	2.94096e-150
chr7	46833277	46833677	Ldha	-0.378092	5.06431e-109
chr5	149391855	149392255	Hmgb1	-0.409523	3.49879e-92
chr2	173035028	173035428	Rbm38	-0.417856	0
chr2	168563173	168563573	Rbm38	-0.417856	0
chr2	174602277	174602677	Rbm38	-0.417856	0
chr1	72255028	72255428	Atic	-0.447804	0
chr4	95317835	95318235	Jun	-0.462372	5.7408e-131
chr4	95156793	95157193	Jun	-0.462372	5.7408e-131
chr14	31188934	31189334	Tnnc1	-0.496287	8.63592e-187
chr11	78771927	78772327	Tmem97	-0.558199	0
chr4	11929359	11929759	Gem	-0.579982	0
chr4	11914577	11914977	Gem	-0.579982	0
chr7	102417469	102417869	Timm10b	-0.63018	0
chr11	17004902	17005302	Plek	-0.694629	5.04931e-207
chr11	16977054	16977454	Plek	-0.694629	5.04931e-207
chr4	123155832	123156232	Slc2a1	-0.720632	2.1769e-61
chr1	171238509	171238909	Fcer1g	-0.808559	6.1447e-259
chr8	72268335	72268735	Klf2	-0.822516	5.00678e-147
chr2	127182740	127183140	Hypk	-0.894488	0
chr11	94928818	94929218	Col1a1	-1.3123	7.26106e-238
