# Supplementary material for: A genome-wide relay of signalling-responsive enhancers drives hematopoietic specification
Source: Nat Commun. 2023 Jan 17;14:267. doi: 10.1038/s41467-023-35910-9 (PMC9845378; doi:10.1038/s41467-023-35910-9)
Supplement: Supplementary file 8 — Supplementary Dataset 5 [file 41467_2023_35910_MOESM8_ESM.xlsx]

## Sheet: +VEGF Early HE1
plus VEGF - Eary HE1 - Cluster Marker Genes
gene	pct.1	pct.2	avg_log2FC	p_val	p_val_adj
Esm1	0.765	0.163	1.59334	0	0
Gja4	0.536	0.093	1.30471	0	0
Ptp4a3	0.792	0.341	1.24444	0	0
Col15a1	0.744	0.215	1.08502	0	0
Tspan13	0.858	0.429	1.06129	0	0
Clec1a	0.846	0.375	1.02227	0	0
Arhgap18	0.894	0.548	0.996068	0	0
Tcf4	0.983	0.832	0.939987	0	0
Pcdh17	0.916	0.604	0.939282	1.67823e-278	3.26969e-274
Sh3bp5	0.939	0.718	0.910831	1.01458e-304	1.9767e-300
Cavin3	0.96	0.762	0.867933	3.81458e-287	7.43194e-283
Sox11	0.722	0.382	0.854108	2.05904e-245	4.01162e-241
Anxa6	0.987	0.854	0.841207	0	0
Lxn	0.95	0.774	0.841006	1.09092e-239	2.12545e-235
Col4a1	1	0.933	0.830481	0	0
Col4a2	0.998	0.914	0.815765	7.14875e-307	1.39279e-302
Unc5b	0.576	0.16	0.815046	0	0
Gria2	0.539	0.16	0.801131	0	0
Efnb2	0.731	0.412	0.800021	1.75857e-219	3.42622e-215
Igfbp3	0.56	0.307	0.796138	2.14484e-128	4.1788e-124
Nrp1	0.907	0.664	0.787955	9.40642e-228	1.83265e-223
Bambi	0.685	0.341	0.758666	4.11507e-238	8.01739e-234
Efna1	0.631	0.289	0.747474	6.45053e-225	1.25676e-220
Tmem176b	0.794	0.53	0.699232	4.1261e-167	8.03889e-163
Cldn5	0.977	0.733	0.699154	5.27625e-209	1.02797e-204
Plxnd1	0.866	0.604	0.689256	8.75634e-198	1.706e-193
Pecam1	0.987	0.817	0.673126	8.48678e-212	1.65348e-207
Plekha1	0.711	0.401	0.666056	5.70183e-201	1.11089e-196
Guk1	0.826	0.66	0.663097	3.89457e-148	7.58779e-144
Cd34	0.957	0.75	0.661252	2.20588e-205	4.29771e-201
Hspg2	0.902	0.738	0.635458	7.37264e-172	1.43641e-167
Cd93	0.932	0.68	0.632663	2.80593e-184	5.4668e-180
2900026A02Rik	0.587	0.264	0.629903	1.4217e-213	2.7699e-209
Abhd17a	0.975	0.876	0.624363	9.42921e-203	1.83709e-198
Mecom	0.622	0.302	0.623911	8.06665e-190	1.57163e-185
Cyb5r3	0.891	0.724	0.621215	1.28382e-154	2.50128e-150
Kdr	0.943	0.748	0.619402	1.08737e-173	2.11852e-169
Myo1b	0.781	0.529	0.617644	6.32735e-163	1.23276e-158
Esam	0.927	0.703	0.610867	1.06789e-167	2.08057e-163
Pmepa1	0.558	0.265	0.606664	1.7574e-167	3.42394e-163
Gpihbp1	0.514	0.194	0.603548	2.12586e-219	4.1418e-215
Gimap6	0.765	0.43	0.600219	1.21109e-188	2.35956e-184
Lama4	0.731	0.44	0.598323	4.90091e-164	9.54845e-160
Cdh5	0.994	0.843	0.580234	2.68398e-157	5.22921e-153
Vim	1	0.989	0.578609	0	0
Tnfaip8l1	0.649	0.329	0.566039	1.12805e-186	2.19778e-182
N4bp3	0.79	0.519	0.562064	1.53558e-146	2.99176e-142
Myct1	0.856	0.593	0.560685	6.71176e-154	1.30765e-149
Ets1	0.923	0.735	0.557272	1.96482e-147	3.82807e-143
Plk2	0.869	0.688	0.557183	1.82108e-122	3.54802e-118
Pdgfb	0.802	0.542	0.556194	1.80755e-133	3.52165e-129
Jund	0.984	0.93	0.553627	1.39465e-174	2.7172e-170
Lpar4	0.685	0.423	0.546906	1.27598e-131	2.486e-127
Gnai2	1	0.989	0.546537	5.47199e-277	1.06611e-272
Nfkbia	0.792	0.605	0.544915	4.42543e-105	8.62206e-101
Icam2	0.979	0.78	0.540206	4.69889e-136	9.15486e-132
Rhoc	0.984	0.904	0.534717	1.00245e-158	1.95306e-154
Myzap	0.815	0.568	0.533905	1.15578e-129	2.25181e-125
Mmrn2	0.748	0.485	0.532677	1.75289e-127	3.41516e-123
Ccdc85b	0.96	0.792	0.531636	1.57882e-153	3.07602e-149
Tmem176a	0.709	0.473	0.525344	9.73943e-112	1.89753e-107
Ecscr	0.989	0.9	0.516281	4.97162e-163	9.6862e-159
Mfng	0.675	0.365	0.514569	4.15074e-152	8.08688e-148
Cdc42ep3	0.514	0.245	0.512606	2.78928e-144	5.43436e-140
Mtarc2	0.864	0.7	0.511853	1.3062e-126	2.54487e-122
Adam19	0.751	0.53	0.509843	2.51488e-115	4.89975e-111
Jcad	0.535	0.267	0.509789	2.38872e-146	4.65394e-142
Ctnnbip1	0.797	0.602	0.505016	1.07058e-123	2.08582e-119
Rasgrp3	0.764	0.527	0.50287	1.83612e-113	3.57731e-109
Tjp1	0.841	0.672	0.501887	4.61211e-102	8.98577e-98

## Sheet: +VEGF HE1
plus VEGF - HE1 - Cluster Marker Genes
gene	pct.1	pct.2	avg_log2FC	p_val	p_val_adj
Ankrd1	0.525	0.32	1.02324	6.34901e-216	1.23698e-211
Ccnd1	0.881	0.585	0.841138	0	0
Edn1	0.746	0.464	0.751277	0	0
Tagln	0.925	0.671	0.712302	0	0
Dpysl3	0.878	0.594	0.637961	0	0
Prdx6	0.992	0.928	0.614772	0	0
Dstn	0.988	0.918	0.590823	0	0
Nes	0.809	0.55	0.587403	0	0
Bex1	0.948	0.772	0.584097	0	0
Akap12	0.893	0.719	0.557739	0	0
Cavin3	0.925	0.701	0.547141	0	0
Id3	0.876	0.62	0.544372	0	0
Sox17	0.807	0.527	0.542793	0	0
Lgals1	0.997	0.933	0.530022	0	0
Gap43	0.964	0.763	0.525359	0	0
Cotl1	0.889	0.671	0.501663	0	0

## Sheet: +VEGF HE2
plus VEGF - HE2 - Cluster Marker Genes
gene	pct.1	pct.2	avg_log2FC	p_val	p_val_adj
Ltc4s	0.714	0.439	0.987956	0	0
Klf2	0.683	0.53	0.948587	4.13809e-228	8.06223e-224
Ramp2	0.974	0.801	0.915816	0	0
Egfl7	0.963	0.837	0.857536	0	0
Apoe	0.53	0.336	0.707775	8.03663e-219	1.56578e-214
Ifitm3	0.873	0.768	0.70246	0	0
Maf	0.546	0.351	0.693191	1.20175e-220	2.34137e-216
Btg1	0.82	0.628	0.671732	0	0
Plvap	0.893	0.719	0.662376	0	0
Cdh5	0.988	0.803	0.651966	0	0
Gng11	0.982	0.886	0.649299	0	0
Zfp36l1	0.756	0.573	0.647821	0	0
Peg10	0.885	0.768	0.629287	4.25249e-299	8.28512e-295
Junb	0.671	0.521	0.628972	1.37873e-214	2.68619e-210
Cldn5	0.887	0.7	0.62631	0	0
Malat1	1	1	0.607369	0	0
Icam2	0.945	0.738	0.600745	0	0
Selenop	0.582	0.434	0.575826	7.79642e-159	1.51898e-154
Sox4	0.849	0.729	0.555254	5.78748e-266	1.12757e-261
Flrt2	0.522	0.3	0.55234	1.59757e-270	3.11254e-266
Btg2	0.634	0.493	0.541926	2.49978e-189	4.87033e-185
Bgn	0.578	0.385	0.541892	6.5494e-219	1.27602e-214
Sqstm1	0.887	0.821	0.540461	7.13352e-254	1.38982e-249
Col18a1	0.924	0.817	0.532253	0	0
Mmrn2	0.651	0.45	0.532183	1.1158e-244	2.17391e-240
Hyal2	0.597	0.441	0.530382	1.601e-204	3.11922e-200
Nrp2	0.823	0.689	0.525147	1.07085e-252	2.08634e-248
Kdr	0.884	0.717	0.518356	1.86464e-272	3.63288e-268
Tfpi	0.597	0.443	0.515736	2.08358e-186	4.05944e-182
Igf1	0.714	0.541	0.513794	2.04656e-231	3.98732e-227
Pnrc1	0.742	0.594	0.501136	8.74102e-243	1.70301e-238

## Sheet: +VEGF HP
plus VEGF - HP - Cluster Marker Genes
gene	pct.1	pct.2	avg_log2FC	p_val	p_val_adj
Car2	0.855	0.206	2.40654	0	0
H1f5	0.522	0.253	1.73772	6.60211e-127	1.28629e-122
Alox5ap	0.797	0.22	1.66636	0	0
Hist1h2ap	0.537	0.214	1.55087	4.56983e-190	8.90339e-186
Hmgb2	0.946	0.879	1.38713	8.76306e-207	1.70731e-202
Runx1	0.676	0.109	1.30705	0	0
Fcer1g	0.6	0.062	1.26698	0	0
Hmga2	0.849	0.691	1.24721	2.83189e-207	5.51738e-203
Phgdh	0.608	0.138	1.17348	0	0
Ncl	0.997	0.989	1.16996	0	0
Top2a	0.658	0.378	1.16326	2.1503e-129	4.18942e-125
Nrgn	0.58	0.055	1.09822	0	0
Ctla2a	0.917	0.843	1.08845	2.17392e-141	4.23545e-137
Spi1	0.5	0.052	1.08512	0	0
H2az1	0.979	0.939	1.069	2.46997e-245	4.81225e-241
Hapln1	0.506	0.098	1.01396	0	0
Plek	0.607	0.078	0.994445	0	0
Hspd1	0.95	0.915	0.987777	8.58696e-204	1.673e-199
Anp32b	0.963	0.921	0.972302	4.79722e-272	9.34641e-268
Ptpre	0.556	0.137	0.926461	0	0
Ldha	0.955	0.866	0.907773	6.4886e-260	1.26417e-255
Mki67	0.55	0.262	0.905521	3.74049e-131	7.28759e-127
Hmgb1	0.983	0.963	0.898367	3.16828e-225	6.17277e-221
Hmgn2	0.796	0.586	0.887939	8.79302e-163	1.71314e-158
Dut	0.765	0.523	0.88332	1.96363e-163	3.82573e-159
Dek	0.87	0.716	0.868811	5.37823e-168	1.04784e-163
Fam111a	0.615	0.295	0.867	9.08127e-188	1.7693e-183
Ptma	0.998	0.995	0.862358	5.96167e-292	1.16151e-287
Smc4	0.724	0.519	0.857284	3.74257e-119	7.29165e-115
Nasp	0.797	0.647	0.833637	1.5681e-128	3.05512e-124
Laptm5	0.636	0.311	0.823025	1.48405e-177	2.89138e-173
Mybbp1a	0.833	0.699	0.816203	2.51297e-146	4.89602e-142
Mcm3	0.679	0.431	0.814644	9.05222e-147	1.76364e-142
Gm10076	0.997	0.958	0.801793	1.52247e-239	2.96623e-235
Dctpp1	0.726	0.526	0.793505	4.80509e-137	9.36176e-133
Nop10	0.873	0.769	0.79044	1.42672e-166	2.77968e-162
Set	0.978	0.965	0.781032	1.24826e-188	2.43198e-184
Nop56	0.797	0.644	0.776104	9.03597e-142	1.76048e-137
Mef2c	0.825	0.697	0.759913	3.71561e-106	7.23912e-102
Lyar	0.648	0.458	0.748167	2.31076e-112	4.50205e-108
Nop58	0.831	0.727	0.744226	1.56315e-120	3.04548e-116
Mtdh	0.945	0.883	0.743038	1.53804e-175	2.99657e-171
Pa2g4	0.891	0.806	0.74196	7.63232e-148	1.487e-143
C1qbp	0.913	0.895	0.740865	5.62732e-144	1.09637e-139
Birc5	0.693	0.405	0.740518	4.19952e-107	8.18193e-103
Apoe	0.532	0.381	0.739594	5.82117e-50	1.13414e-45
Samsn1	0.797	0.593	0.739471	5.75706e-123	1.12165e-118
Pclaf	0.634	0.368	0.739387	3.76588e-101	7.33707e-97
Rcc2	0.685	0.441	0.716846	1.53174e-143	2.98428e-139
Nhp2	0.932	0.873	0.712167	1.14017e-157	2.2214e-153
Hells	0.609	0.395	0.711677	3.79103e-98	7.38607e-94
Arhgap6	0.556	0.272	0.709924	4.81472e-147	9.38052e-143
Ralgps2	0.734	0.553	0.702742	1.63435e-103	3.18421e-99
Dnmt1	0.652	0.423	0.702213	3.69203e-112	7.19319e-108
Lyl1	0.51	0.18	0.698895	5.99749e-207	1.16849e-202
Prkar2b	0.596	0.283	0.69697	5.21559e-164	1.01615e-159
Srsf3	0.934	0.883	0.695343	5.46737e-146	1.06521e-141
Gmnn	0.613	0.358	0.691328	6.35118e-120	1.2374e-115
Inka1	0.681	0.454	0.683139	3.6718e-120	7.15376e-116
Nolc1	0.676	0.542	0.666986	2.11667e-85	4.12391e-81
Supt16	0.831	0.749	0.664996	2.90703e-110	5.66376e-106
Timm8a1	0.6	0.384	0.664741	1.4681e-109	2.8603e-105
Tgfb1	0.769	0.541	0.663384	3.49942e-131	6.81791e-127
Cdca8	0.583	0.361	0.654343	3.92734e-83	7.65163e-79
Wdr12	0.6	0.381	0.65247	5.58014e-113	1.08718e-108
Hnrnpd	0.832	0.746	0.647109	9.41654e-95	1.83462e-90
Mcm5	0.546	0.309	0.643769	3.05118e-108	5.94462e-104
Gnl3	0.701	0.563	0.641531	1.04868e-80	2.04315e-76
Ddx21	0.745	0.65	0.641252	9.28575e-81	1.80914e-76
H4c4	0.534	0.478	0.635602	2.9679e-25	5.78237e-21
Srm	0.684	0.538	0.63444	5.69421e-84	1.1094e-79
Npm1	1	0.999	0.633546	1.39688e-292	2.72153e-288
Srsf2	0.794	0.679	0.632565	6.50086e-103	1.26656e-98
Atad2	0.527	0.319	0.629987	4.10048e-83	7.98897e-79
Wdr43	0.778	0.691	0.628333	4.62418e-88	9.00929e-84
Hsp90aa1	0.98	0.97	0.626058	1.65505e-129	3.22453e-125
mt-Nd5	0.966	0.919	0.625427	2.72337e-126	5.30594e-122
Rfc3	0.691	0.517	0.625207	1.8914e-96	3.68502e-92
Ccnd3	0.891	0.763	0.619636	4.87653e-119	9.50095e-115
Tyms	0.65	0.447	0.612578	1.49824e-89	2.91902e-85
Smc2	0.696	0.511	0.610602	1.19478e-80	2.32778e-76
Lbr	0.569	0.366	0.610346	4.66349e-92	9.08587e-88
Tcof1	0.558	0.357	0.606241	3.12686e-92	6.09206e-88
Lig1	0.655	0.438	0.603641	4.34482e-95	8.465e-91
Eif5a	0.995	0.993	0.603028	1.18753e-183	2.31367e-179
Crlf3	0.645	0.446	0.60076	7.58773e-97	1.47832e-92
mt-Nd4l	0.989	0.964	0.599464	3.68785e-165	7.18504e-161
Rsbn1l	0.592	0.403	0.5931	6.81915e-85	1.32857e-80
Hnrnpa3	0.929	0.91	0.588426	9.62572e-87	1.87538e-82
Nucks1	0.929	0.883	0.586681	6.8833e-117	1.34107e-112
Mcm7	0.51	0.314	0.583055	1.41689e-80	2.76053e-76
Mcm6	0.547	0.331	0.581707	1.55559e-90	3.03076e-86
Ruvbl1	0.693	0.551	0.580862	9.56208e-86	1.86298e-81
Dkc1	0.561	0.389	0.579544	2.24785e-74	4.37949e-70
Rnaseh2c	0.682	0.524	0.576734	1.23335e-83	2.40293e-79
Cacybp	0.844	0.775	0.573468	1.33132e-86	2.5938e-82
Ube2c	0.552	0.37	0.570951	6.82478e-51	1.32967e-46
Lsm6	0.822	0.728	0.569198	3.76263e-100	7.33073e-96
H1f4	0.526	0.516	0.568768	3.16864e-13	6.17345e-09
Mcm4	0.518	0.328	0.568188	2.64102e-76	5.1455e-72
H3f3a	0.995	0.992	0.567783	1.23429e-186	2.40477e-182
Dynll2	0.806	0.734	0.566971	1.10141e-73	2.14587e-69
Apex1	0.8	0.69	0.563412	3.83646e-89	7.47458e-85
Tipin	0.55	0.368	0.56099	1.17182e-73	2.28306e-69
Rsl1d1	0.817	0.751	0.557003	3.67514e-83	7.16027e-79
Vars	0.533	0.321	0.555781	4.30801e-94	8.39329e-90
Anp32e	0.627	0.469	0.551935	1.38907e-70	2.70632e-66
Rasgrp2	0.614	0.401	0.548139	1.83041e-81	3.5662e-77
Hnrnpu	0.949	0.912	0.546004	1.41182e-89	2.75066e-85
Llph	0.874	0.813	0.544644	7.90115e-94	1.53938e-89
Rad50	0.685	0.586	0.544133	8.82995e-59	1.72034e-54
Fkbp4	0.735	0.669	0.542855	2.95956e-64	5.76611e-60
Snrpg	0.987	0.983	0.54003	4.19951e-158	8.18191e-154
Arhgdib	0.897	0.822	0.536532	1.76666e-86	3.44198e-82
Nudc	0.845	0.792	0.532919	5.27095e-84	1.02694e-79
Tpx2	0.531	0.349	0.532466	3.73586e-55	7.27857e-51
Ppid	0.734	0.648	0.531851	1.554e-68	3.02765e-64
Isyna1	0.503	0.327	0.531724	1.08621e-65	2.11625e-61
Sec11c	0.608	0.432	0.531601	7.21837e-78	1.40635e-73
Atic	0.6	0.452	0.52765	1.18522e-63	2.30917e-59
Ran	0.985	0.972	0.52727	1.10033e-124	2.14377e-120
Rrm1	0.512	0.337	0.526412	4.22517e-65	8.23191e-61
Lsm2	0.761	0.658	0.52192	1.55191e-73	3.02359e-69
Mbnl1	0.631	0.466	0.521051	3.65872e-72	7.12828e-68
Ppm1g	0.704	0.578	0.520882	1.34055e-70	2.6118e-66
Tsc22d4	0.833	0.767	0.520692	3.95121e-86	7.69814e-82
Lgals9	0.525	0.308	0.520089	1.48036e-71	2.88419e-67
Dtymk	0.718	0.619	0.519555	1.36788e-67	2.66504e-63
Pcna	0.555	0.42	0.514839	1.75852e-51	3.42612e-47
Srsf7	0.818	0.743	0.514382	1.48719e-68	2.89749e-64
Parp1	0.676	0.551	0.51388	9.2347e-65	1.7992e-60
Cct6a	0.922	0.903	0.511296	1.9138e-92	3.72866e-88
Gmfg	0.839	0.733	0.511099	2.90035e-62	5.65075e-58
Atp5g1	0.982	0.977	0.509835	1.12673e-127	2.1952e-123
mt-Atp8	0.857	0.794	0.507145	4.1918e-78	8.16689e-74
Ctcf	0.751	0.67	0.503149	9.59709e-66	1.8698e-61
Slc25a5	0.952	0.923	0.502832	8.51491e-108	1.65896e-103
Ftsj3	0.589	0.458	0.502532	2.12169e-60	4.13369e-56
Mlec	0.549	0.381	0.50067	3.17143e-64	6.1789e-60

## Sheet: +VEGF Erythroid
plus VEGF - Erythroid - Cluster Marker Genes
gene	pct.1	pct.2	avg_log2FC	p_val	p_val_adj
Pf4	0.595	0.093	5.91855	0	0
Hbb-bh1	0.591	0.035	5.21669	0	0
Plek	0.767	0.091	3.4073	0	0
Fermt3	0.942	0.113	2.9079	0	0
Rgs10	0.945	0.095	2.80323	0	0
Itga2b	0.767	0.147	2.49644	0	0
Clec1b	0.68	0.199	2.48259	1.423e-230	2.77244e-226
Rap1b	0.967	0.803	2.48226	1.56646e-249	3.05194e-245
Prkar2b	0.938	0.283	2.45045	0	0
Itgb3	0.82	0.102	2.41321	0	0
Nrgn	0.578	0.072	2.40786	0	0
Tuba4a	0.709	0.017	2.2435	0	0
Cd9	0.793	0.429	2.16206	1.52875e-154	2.97846e-150
Epb41	0.895	0.258	2.10836	0	0
Thbs1	0.622	0.193	1.97456	1.75131e-179	3.41208e-175
Gucy1a1	0.691	0.023	1.91932	0	0
Rab27b	0.689	0.079	1.88649	0	0
Ctla2a	0.855	0.847	1.8481	7.46041e-53	1.45351e-48
Blvrb	0.785	0.375	1.7318	6.01245e-167	1.1714e-162
1810058I24Rik	0.984	0.872	1.70557	2.20693e-211	4.29976e-207
Tgfb1	0.878	0.545	1.70331	1.37485e-187	2.67863e-183
Rasgrp2	0.751	0.404	1.68967	5.25455e-137	1.02374e-132
Zfpm1	0.813	0.215	1.62188	0	0
Snca	0.644	0.02	1.61485	0	0
Ubash3b	0.744	0.161	1.6146	0	0
Aftph	0.685	0.23	1.6052	1.8261e-198	3.55779e-194
Prkca	0.729	0.057	1.60143	0	0
Gclm	0.942	0.657	1.59335	7.87473e-210	1.53423e-205
Tspan32	0.705	0.04	1.58522	0	0
Pde5a	0.593	0.069	1.51969	0	0
Creg1	0.876	0.461	1.5185	3.52481e-197	6.86739e-193
Clu	0.564	0.363	1.48677	6.85077e-53	1.33474e-48
Gucy1b1	0.504	0.039	1.47771	0	0
Diaph1	0.76	0.337	1.47478	2.01722e-172	3.93014e-168
F10	0.587	0.024	1.43194	0	0
Tmem14c	0.955	0.866	1.41806	9.5661e-156	1.86376e-151
Irs2	0.635	0.086	1.38327	0	0
Unc119	0.58	0.203	1.3735	7.28093e-144	1.41854e-139
Bin2	0.504	0.11	1.37322	6.56903e-198	1.27984e-193
Tmem158	0.576	0.124	1.34866	1.55661e-237	3.03274e-233
Clint1	0.927	0.739	1.33839	4.45618e-146	8.68198e-142
Dapp1	0.625	0.069	1.27296	0	0
Ptpn11	0.773	0.487	1.26601	1.62779e-114	3.17143e-110
Hdgf	0.936	0.791	1.26519	3.8321e-151	7.46608e-147
Pbx1	0.753	0.313	1.25733	1.07373e-177	2.09195e-173
Sec11c	0.713	0.435	1.2561	4.52019e-94	8.80669e-90
Car2	0.598	0.234	1.24314	2.16876e-113	4.22539e-109
Aldh2	0.631	0.206	1.24182	9.96522e-169	1.94152e-164
Hipk2	0.624	0.135	1.23841	2.86392e-272	5.57978e-268
Grap2	0.544	0.016	1.2347	0	0
Smim1	0.627	0.123	1.22449	4.71633e-285	9.18882e-281
Gas2l1	0.542	0.254	1.21076	1.1376e-85	2.21638e-81
Nfe2	0.571	0.023	1.20625	0	0
Lims1	0.791	0.528	1.20472	2.20095e-112	4.28811e-108
Gata1	0.569	0.007	1.18945	0	0
Runx1	0.62	0.129	1.17429	1.51525e-259	2.95216e-255
P2rx1	0.511	0.024	1.16975	0	0
Nt5c3	0.656	0.214	1.15755	2.25183e-184	4.38723e-180
Mef2c	0.815	0.702	1.14559	1.00618e-74	1.96034e-70
Gpx4	0.984	0.986	1.13302	5.4858e-77	1.0688e-72
Tal1	0.642	0.178	1.10749	5.95587e-207	1.16038e-202
Ccnd3	0.953	0.765	1.09866	1.09012e-133	2.12388e-129
Ank3	0.502	0.036	1.09506	0	0
Cmas	0.895	0.735	1.08449	7.70613e-101	1.50139e-96
Cdkn2d	0.613	0.252	1.07886	1.22388e-122	2.38448e-118
Rida	0.604	0.303	1.0777	4.89157e-88	9.53024e-84
H2az1	0.973	0.941	1.07657	2.64925e-75	5.16153e-71
Bmp2k	0.675	0.347	1.07591	1.216e-101	2.36913e-97
Tln1	0.935	0.925	1.07279	5.73483e-70	1.11732e-65
Samd14	0.535	0.031	1.05239	0	0
Daam1	0.687	0.472	1.04265	6.90213e-63	1.34474e-58
Gse1	0.593	0.108	1.03849	7.76778e-292	1.5134e-287
Mob1b	0.665	0.275	1.03379	1.71581e-137	3.34292e-133
Plcg2	0.544	0.123	1.02964	2.44416e-201	4.76195e-197
Cited2	0.773	0.545	1.02675	5.97846e-65	1.16478e-60
Zyx	0.76	0.64	0.997865	4.31483e-55	8.40659e-51
Timp3	0.582	0.59	0.98875	2.27598e-11	4.4343e-07
S100a1	0.529	0.204	0.988159	2.48081e-99	4.83336e-95
Pnpo	0.558	0.178	0.984646	1.07255e-141	2.08965e-137
Inka1	0.769	0.459	0.975768	8.10927e-102	1.57993e-97
Tnfaip8	0.645	0.316	0.970711	4.21297e-96	8.20813e-92
Mkrn1	0.576	0.316	0.964445	1.04323e-61	2.03252e-57
Phlda1	0.553	0.424	0.963731	1.59115e-28	3.10004e-24
Lyl1	0.593	0.189	0.960972	4.36468e-149	8.50371e-145
Lrrfip2	0.678	0.365	0.958535	5.89119e-94	1.14778e-89
Slain2	0.596	0.324	0.95675	5.88167e-74	1.14593e-69
Lmna	0.695	0.445	0.951577	5.11007e-58	9.95595e-54
Smim3	0.533	0.168	0.92819	5.58756e-139	1.08862e-134
Arhgap6	0.567	0.281	0.91673	1.62786e-76	3.17156e-72
Hmbs	0.642	0.457	0.884978	2.15788e-47	4.2042e-43
Rasa3	0.555	0.415	0.875236	1.00367e-28	1.95545e-24
Tspo	0.769	0.588	0.873705	2.138e-52	4.16546e-48
Cbfa2t3	0.582	0.258	0.873481	5.49369e-90	1.07034e-85
Idi1	0.736	0.537	0.862315	7.4487e-60	1.45123e-55
Prdx2	0.965	0.987	0.856715	1.47835e-18	2.88027e-14
Jarid2	0.584	0.316	0.856055	7.90352e-64	1.53984e-59
Ccdc12	0.811	0.702	0.850544	3.22902e-57	6.2911e-53
Rbpms2	0.536	0.229	0.840762	8.00372e-90	1.55936e-85
Zeb2	0.767	0.56	0.818222	1.34495e-59	2.62037e-55
Rbfa	0.636	0.425	0.814791	1.33835e-54	2.6075e-50
Arhgdib	0.871	0.825	0.810577	5.78104e-26	1.12632e-21
Mbnl1	0.716	0.469	0.804012	8.49317e-64	1.65472e-59
Mapk6	0.531	0.3	0.794889	9.98088e-55	1.94458e-50
Ncor1	0.942	0.864	0.789294	1.06016e-91	2.0655e-87
Rap1a	0.816	0.693	0.789029	5.93425e-58	1.15617e-53
Ldha	0.865	0.872	0.783318	2.32063e-52	4.52129e-48
Ubxn2a	0.547	0.228	0.776487	7.60989e-95	1.48264e-90
Ncoa4	0.515	0.238	0.769272	2.29944e-73	4.48001e-69
Cox17	0.829	0.645	0.754845	6.27915e-69	1.22337e-64
Agpat5	0.662	0.511	0.747267	3.45336e-38	6.72818e-34
Gm10076	0.98	0.96	0.742264	3.63252e-93	7.07724e-89
Ftl1	0.842	0.677	0.737948	2.80481e-70	5.46461e-66
Rsu1	0.791	0.793	0.734702	3.39376e-28	6.61206e-24
Rbm38	0.558	0.259	0.733305	4.85642e-77	9.46177e-73
H3f3a	0.998	0.992	0.73326	1.22873e-115	2.39393e-111
Tacc1	0.798	0.72	0.730661	2.99854e-38	5.84206e-34
Esd	0.945	0.88	0.728163	3.26788e-59	6.36682e-55
Sec61g	0.998	0.996	0.706609	6.77208e-101	1.3194e-96
Map2k3	0.616	0.408	0.701485	2.7497e-46	5.35723e-42
Tubb4b	0.895	0.778	0.691201	1.00504e-58	1.95811e-54
Elf1	0.555	0.301	0.685855	1.57911e-59	3.07659e-55
Vcl	0.702	0.611	0.678647	9.20215e-24	1.79286e-19
Herc1	0.611	0.4	0.676823	7.13386e-44	1.38989e-39
Hspa5	0.847	0.906	0.665497	3.76766e-05	0.734053
Tmsb4x	0.989	0.999	0.662746	4.28948e-11	8.35719e-07
Ipo11	0.66	0.614	0.656552	2.52097e-14	4.91161e-10
Ppfia1	0.567	0.344	0.656473	1.36386e-47	2.6572e-43
Derl1	0.578	0.419	0.65631	7.93811e-32	1.54658e-27
Cdc42ep5	0.5	0.427	0.647785	1.61166e-16	3.14e-12
Taldo1	0.887	0.838	0.643817	1.42094e-36	2.76841e-32
H2aj	0.94	0.903	0.641943	8.3568e-50	1.62816e-45
Glrx5	0.773	0.768	0.639063	2.89226e-22	5.63499e-18
Hmgcr	0.7	0.564	0.635108	1.76307e-32	3.43499e-28
Dap	0.522	0.355	0.632409	3.39893e-29	6.62213e-25
Ndufb1-ps	0.975	0.956	0.62225	1.34336e-75	2.61727e-71
Ilk	0.789	0.688	0.622087	1.04665e-33	2.03919e-29
Vav3	0.509	0.309	0.611207	2.42567e-37	4.72594e-33
Bnip3l	0.844	0.776	0.610347	2.88598e-38	5.62275e-34
Ftl1-ps1	1	0.999	0.608639	1.33399e-89	2.59902e-85
Marchf2	0.589	0.412	0.602446	1.19354e-32	2.32538e-28
Malat1	1	1	0.600386	6.27496e-05	1
Kif2a	0.776	0.68	0.597039	1.38999e-37	2.70811e-33
Pet100	0.842	0.776	0.589042	3.1122e-35	6.06349e-31
Nucks1	0.922	0.885	0.586863	1.76979e-49	3.44808e-45
Jpt1	0.953	0.947	0.57895	6.76937e-47	1.31888e-42
Smc2	0.622	0.519	0.574073	1.17079e-18	2.28104e-14
Zfand5	0.731	0.733	0.569934	1.25879e-17	2.4525e-13
Atpif1	0.987	0.988	0.568433	7.64168e-61	1.48883e-56
Tuba1c	0.509	0.298	0.563877	1.57858e-38	3.07555e-34
Rab5if	0.882	0.82	0.562274	3.43829e-48	6.69881e-44
Anp32b	0.856	0.926	0.559594	8.33268e-28	1.62346e-23
Top2a	0.515	0.391	0.55452	1.02008e-13	1.98742e-09
Dynll2	0.815	0.736	0.551639	3.7256e-37	7.25858e-33
Slc25a11	0.733	0.649	0.550506	1.84077e-30	3.58636e-26
Dek	0.705	0.726	0.547154	1.18212e-10	2.30313e-06
Ndufa6	0.915	0.883	0.542874	2.2102e-36	4.30613e-32
H1f4	0.544	0.516	0.539844	2.11711e-06	0.0412476
Svil	0.515	0.347	0.538936	3.3483e-26	6.5235e-22
Mlec	0.569	0.386	0.536982	3.94834e-34	7.69254e-30
Hpf1	0.785	0.744	0.519971	2.93898e-26	5.72601e-22
Rcc2	0.605	0.451	0.518507	1.03595e-30	2.01834e-26
Cdca8	0.522	0.37	0.51807	5.42024e-20	1.05603e-15
Mafg	0.602	0.482	0.514194	1.58043e-24	3.07915e-20
Cd47	0.709	0.748	0.513946	9.67279e-08	0.00188455
Ndufa3	0.891	0.88	0.508084	3.19517e-34	6.22515e-30
Wapl	0.722	0.594	0.506467	3.60108e-27	7.01599e-23
Fdps	0.747	0.671	0.505386	1.09909e-23	2.14135e-19
H3f3b	0.996	0.998	0.503148	1.10215e-35	2.14731e-31
Kras	0.629	0.632	0.502885	7.28547e-09	0.000141943

## Sheet: +VEGF Macrophage
plus VEGF - Macrophage - Cluster Marker Genes
gene	pct.1	pct.2	avg_log2FC	p_val	p_val_adj
Spp1	0.859	0.144	6.3275	0	0
Fabp5	0.957	0.655	4.68066	8.98651e-265	1.75084e-260
Tyrobp	0.998	0.039	4.54922	0	0
Lgals3	0.951	0.061	4.14294	0	0
Cd52	0.982	0.024	4.12441	0	0
Lpl	0.888	0.042	3.94056	0	0
Ccl9	0.929	0.015	3.73065	0	0
Clec4n	0.895	0.009	3.49789	0	0
Fcer1g	0.998	0.068	3.4327	0	0
Hp	0.828	0.013	3.3869	0	0
Ctsb	0.953	0.56	3.3119	7.83897e-297	1.52727e-292
Ccl6	0.708	0.02	3.17446	0	0
C1qb	0.542	0.006	2.9772	0	0
Slfn2	0.953	0.045	2.95195	0	0
Coro1a	0.944	0.096	2.60095	0	0
Mt1	0.909	0.256	2.59988	0	0
Ckb	0.918	0.285	2.57825	0	0
Srgn	0.873	0.034	2.53901	0	0
Plek	0.938	0.086	2.53206	0	0
Fcgr3	0.889	0.023	2.52807	0	0
Emb	0.915	0.108	2.48767	0	0
Ctsc	0.855	0.077	2.47579	0	0
Cyba	0.998	0.919	2.45781	0	0
Lyz2	0.587	0.016	2.45296	0	0
Ctss	0.761	0.002	2.3586	0	0
Ifitm1	0.504	0.104	2.3176	2.01478e-208	3.9254e-204
Spi1	0.933	0.055	2.2601	0	0
Tspo	0.984	0.582	2.24753	9.11738e-306	1.77634e-301
Ucp2	0.964	0.381	2.23958	0	0
Cebpb	0.893	0.097	2.21963	0	0
Fyb	0.864	0.04	2.19986	0	0
Pla2g7	0.699	0.007	2.17371	0	0
Ccl3	0.542	0.006	2.09002	0	0
Ctsz	0.969	0.698	2.08029	6.16784e-265	1.20168e-260
Ctsd	0.969	0.777	2.07547	4.50006e-196	8.76747e-192
F13a1	0.623	0.022	2.07008	0	0
Ms4a6c	0.688	0.006	2.05318	0	0
Ms4a6d	0.741	0.021	2.0482	0	0
Cd300c2	0.732	0.004	2.03216	0	0
Grn	0.928	0.52	1.97571	9.55923e-249	1.86242e-244
Laptm5	0.933	0.313	1.96788	0	0
Ncf4	0.819	0.009	1.96635	0	0
Efhd2	0.895	0.272	1.93007	0	0
Rac2	0.868	0.022	1.91322	0	0
Lst1	0.788	0.13	1.8998	0	0
Ctsl	0.966	0.936	1.89239	6.13583e-129	1.19544e-124
Alox5ap	0.871	0.237	1.88677	0	0
Igsf6	0.783	0.005	1.87948	0	0
C3ar1	0.755	0.024	1.85057	0	0
Ftl1-ps1	1	0.999	1.80088	0	0
Mmp8	0.511	0.002	1.76862	0	0
Fermt3	0.851	0.115	1.72003	0	0
Fth1	1	0.999	1.71315	6.62258e-227	1.29028e-222
Ftl1	0.984	0.673	1.70915	9.93227e-261	1.9351e-256
Apbb1ip	0.804	0.064	1.70434	0	0
Clec4a2	0.716	0.003	1.69387	0	0
Rgs10	0.833	0.098	1.68825	0	0
Cd63	0.966	0.873	1.65326	5.45983e-173	1.06374e-168
Id2	0.676	0.051	1.64875	0	0
Tpd52	0.83	0.168	1.64498	0	0
Lgmn	0.696	0.243	1.63896	1.00609e-193	1.96017e-189
Pycard	0.73	0.114	1.62953	0	0
Csf2rb	0.678	0.026	1.60688	0	0
Cst3	0.996	0.951	1.60186	5.92951e-219	1.15525e-214
Itgam	0.692	0.005	1.58	0	0
Evi2a	0.734	0.021	1.57803	0	0
Rnf149	0.804	0.311	1.56515	1.44813e-225	2.82139e-221
Capg	0.915	0.523	1.56079	2.28128e-202	4.44461e-198
Ly6e	0.817	0.321	1.55879	2.41703e-202	4.70911e-198
Plin2	0.931	0.71	1.53789	5.83659e-176	1.13714e-171
Cd14	0.531	0.01	1.52611	0	0
Serp1	0.897	0.467	1.51394	1.09947e-213	2.14209e-209
Cd68	0.649	0.032	1.50258	0	0
Ptpn6	0.75	0.064	1.49497	0	0
Ifi202b	0.605	0.024	1.46517	0	0
Cstb	0.958	0.772	1.45882	2.44668e-166	4.76686e-162
Ptprc	0.703	0.009	1.4543	0	0
Glipr1	0.609	0.053	1.43996	0	0
Hexb	0.694	0.176	1.43934	2.41195e-265	4.6992e-261
Gpx1	0.995	0.938	1.42561	2.21417e-235	4.31387e-231
Man2b1	0.83	0.363	1.41046	1.80923e-195	3.52492e-191
Mafb	0.611	0.037	1.40611	0	0
Lilr4b	0.605	0.006	1.40521	0	0
Gm2a	0.554	0.058	1.40206	0	0
H2-D1	0.822	0.408	1.35771	5.71938e-160	1.11431e-155
Lrp1	0.661	0.088	1.35646	0	0
Atp6v1b2	0.839	0.455	1.35357	3.56061e-167	6.93715e-163
Zeb2	0.906	0.557	1.35334	1.40428e-176	2.73595e-172
Apobec1	0.654	0.01	1.3509	0	0
Atp6v0c	0.962	0.922	1.32767	1.499e-160	2.9205e-156
Tgfbi	0.538	0.068	1.3061	0	0
Cd9	0.812	0.428	1.30237	2.74779e-145	5.35352e-141
Ncf2	0.694	0.076	1.28975	0	0
Sirpa	0.634	0.022	1.28589	0	0
Cyth4	0.676	0.054	1.28386	0	0
Csf1r	0.625	0.012	1.27618	0	0
Ccr1	0.505	0.009	1.27547	0	0
Ifi207	0.545	0.001	1.27452	0	0
Trem2	0.518	0.001	1.25906	0	0
Bcl2a1b	0.527	0.002	1.25605	0	0
Lrrc25	0.567	0.011	1.24386	0	0
Msrb1	0.712	0.288	1.24315	5.45771e-161	1.06333e-156
Nrros	0.688	0.148	1.23936	6.77746e-301	1.32045e-296
Cfp	0.531	0.012	1.2283	0	0
Fxyd5	0.871	0.594	1.22604	7.59813e-109	1.48034e-104
Itm2b	0.984	0.95	1.21168	1.16335e-132	2.26655e-128
Lcp1	0.779	0.385	1.21002	9.08561e-139	1.77015e-134
Clec4a1	0.504	0.002	1.16314	0	0
Cndp2	0.741	0.299	1.15859	8.6995e-172	1.69492e-167
Csf2ra	0.594	0.101	1.13697	0	0
Itgb2	0.576	0.014	1.13657	0	0
H2-K1	0.755	0.361	1.13453	2.62277e-134	5.10995e-130
Rnh1	0.87	0.601	1.13452	1.1401e-122	2.22126e-118
Pou2f2	0.514	0.021	1.13399	0	0
Samhd1	0.668	0.258	1.13374	2.47916e-150	4.83015e-146
Gusb	0.745	0.327	1.12667	1.00867e-156	1.96519e-152
Myo1f	0.545	0.006	1.12639	0	0
Ctsa	0.783	0.401	1.12078	2.66873e-140	5.19948e-136
Rgs2	0.538	0.168	1.11906	1.24257e-133	2.4209e-129
Arpc1b	0.995	0.951	1.11519	1.19705e-209	2.33221e-205
Skap2	0.768	0.309	1.10727	7.4709e-172	1.45556e-167
Neat1	0.614	0.203	1.10639	1.14776e-147	2.23618e-143
S100a6	0.971	0.839	1.10218	1.92178e-90	3.74421e-86
Blvrb	0.732	0.377	1.0999	9.52627e-111	1.856e-106
Milr1	0.565	0.014	1.09687	0	0
Hpgds	0.543	0.058	1.08102	0	0
Unc93b1	0.54	0.041	1.07571	0	0
Sdf2l1	0.649	0.216	1.05002	3.37238e-172	6.57041e-168
Psmb8	0.569	0.106	1.03714	2.6094e-266	5.0839e-262
Soat1	0.88	0.659	1.03407	6.90779e-95	1.34585e-90
Vps13c	0.694	0.275	1.03235	1.31252e-153	2.55719e-149
Ptpn1	0.88	0.616	1.03108	3.77373e-115	7.35236e-111
Hcls1	0.659	0.184	1.02974	2.03642e-208	3.96756e-204
Atf3	0.611	0.404	1.01935	1.60399e-47	3.12505e-43
Npc2	0.976	0.883	1.01828	9.88191e-127	1.92529e-122
Glrx	0.531	0.112	1.01561	3.88689e-220	7.57283e-216
Lyn	0.835	0.545	1.00584	3.75598e-101	7.31778e-97
Emilin2	0.54	0.01	1.00165	0	0
B2m	0.973	0.875	1.00038	6.71291e-115	1.30788e-110
Lrpap1	0.703	0.422	0.983479	1.02767e-82	2.00221e-78
Hexa	0.824	0.562	0.982367	1.56638e-99	3.05178e-95
Psap	0.775	0.546	0.961233	1.885e-76	3.67255e-72
Erp29	0.96	0.889	0.958482	3.11309e-133	6.06524e-129
Bin2	0.562	0.109	0.958252	1.34981e-245	2.62984e-241
Ehd4	0.888	0.719	0.934172	6.96246e-98	1.3565e-93
Mef2c	0.866	0.7	0.932426	1.09285e-83	2.12919e-79
Pgd	0.781	0.481	0.931494	3.82727e-107	7.45668e-103
Plcg2	0.583	0.122	0.926532	2.39925e-234	4.67445e-230
Arhgap30	0.502	0.015	0.924507	0	0
Rnase4	0.545	0.212	0.913242	6.87368e-104	1.3392e-99
Gas7	0.525	0.149	0.904655	4.17606e-148	8.13622e-144
Tgfb1	0.795	0.547	0.899293	1.48324e-85	2.8898e-81
Ifngr1	0.683	0.39	0.895144	7.87115e-75	1.53354e-70
Emp3	0.906	0.631	0.887061	4.73879e-104	9.23258e-100
Diaph1	0.67	0.34	0.877144	3.17726e-99	6.19026e-95
Psmb10	0.736	0.461	0.870583	3.5159e-76	6.85003e-72
Calr	0.971	0.942	0.869509	1.933e-99	3.76606e-95
Rnf130	0.714	0.372	0.868884	2.28526e-95	4.45237e-91
Dab2	0.594	0.419	0.866723	1.24917e-35	2.43375e-31
Prdx5	0.851	0.646	0.863064	1.19945e-78	2.33688e-74
Anxa1	0.848	0.571	0.848111	2.9879e-76	5.82132e-72
Atp2b1	0.893	0.743	0.843912	1.31845e-73	2.56874e-69
Cdkn2a	0.594	0.383	0.842456	7.44756e-42	1.45101e-37
Dok2	0.502	0.047	0.82904	0	0
Arhgdib	0.946	0.823	0.827397	2.80983e-82	5.47439e-78
Atp6v0b	0.969	0.844	0.823205	2.87009e-108	5.59179e-104
Lamp1	0.98	0.952	0.822623	3.03482e-94	5.91275e-90
Sdcbp	0.855	0.717	0.818629	1.84712e-63	3.59875e-59
Pld3	0.525	0.183	0.816751	1.10223e-112	2.14747e-108
Anxa4	0.625	0.363	0.813423	4.34595e-64	8.46721e-60
Cap1	0.891	0.721	0.809219	1.88985e-93	3.682e-89
Runx1	0.507	0.132	0.80294	5.4339e-146	1.05869e-141
Grb2	0.875	0.696	0.800835	5.17725e-89	1.00868e-84
Sec11c	0.703	0.435	0.795328	1.59218e-78	3.10204e-74
Gsn	0.54	0.142	0.791682	1.47748e-163	2.87857e-159
Cd164	0.614	0.358	0.784005	5.71355e-61	1.11317e-56
Fam111a	0.639	0.305	0.773057	4.37994e-86	8.53343e-82
Gpsm3	0.569	0.206	0.757498	4.43072e-115	8.63237e-111
Reep5	0.953	0.876	0.753241	3.17332e-92	6.18259e-88
Aldh2	0.567	0.208	0.749561	5.24863e-113	1.02259e-108
Hsp90b1	0.975	0.939	0.744168	3.44307e-71	6.70814e-67
Tmsb4x	1	0.999	0.741344	1.08306e-136	2.11012e-132
Tkt	0.947	0.859	0.740581	5.61818e-91	1.09459e-86
Maf	0.625	0.399	0.735384	6.21344e-43	1.21056e-38
Rap1b	0.873	0.806	0.732065	8.37436e-48	1.63158e-43
Creg1	0.692	0.466	0.723105	1.12089e-56	2.18384e-52
Ssr4	0.942	0.876	0.722147	9.33716e-84	1.81916e-79
Fuca1	0.826	0.637	0.722077	1.07698e-59	2.09828e-55
Hacd4	0.571	0.232	0.721539	3.03342e-93	5.91e-89
Gm10076	0.987	0.96	0.712635	5.02573e-95	9.79163e-91
Klf13	0.748	0.578	0.710194	2.49731e-36	4.8655e-32
Atp13a2	0.587	0.254	0.708652	9.70031e-91	1.88991e-86
Pkm	0.933	0.857	0.706901	2.62264e-78	5.10969e-74
Hspa5	0.918	0.904	0.701525	1.94616e-37	3.79171e-33
Hmox1	0.618	0.433	0.69663	1.88234e-36	3.66736e-32
Taldo1	0.947	0.836	0.695456	5.08739e-78	9.91177e-74
Arpc2	0.993	0.975	0.689727	6.14762e-110	1.19774e-105
Capza2	0.931	0.849	0.688202	5.14175e-66	1.00177e-61
Edem1	0.5	0.171	0.679916	3.01944e-106	5.88278e-102
Lamtor4	0.844	0.669	0.677704	7.04856e-64	1.37327e-59
Snx5	0.763	0.576	0.673034	1.36002e-51	2.64973e-47
Nsf	0.62	0.354	0.660945	9.81925e-63	1.91308e-58
Ciao2a	0.754	0.588	0.659513	8.51069e-52	1.65814e-47
Psme1	0.928	0.838	0.650364	2.04198e-58	3.97838e-54
Atp6v1e1	0.908	0.83	0.638792	1.19504e-56	2.3283e-52
Ifngr2	0.641	0.4	0.635624	4.85441e-53	9.45785e-49
Atp6v0a1	0.62	0.412	0.635252	1.33093e-44	2.59304e-40
Cotl1	0.902	0.741	0.628999	4.76741e-53	9.28834e-49
Bst2	0.793	0.74	0.625487	1.12288e-18	2.18772e-14
Ostf1	0.895	0.775	0.624874	6.50024e-59	1.26644e-54
Mkrn1	0.578	0.316	0.622235	1.57985e-55	3.07803e-51
Arpc5	0.973	0.908	0.620308	3.11831e-74	6.07541e-70
Galnt7	0.654	0.43	0.617382	7.7321e-49	1.50644e-44
Nt5dc2	0.764	0.663	0.616536	5.25849e-26	1.02451e-21
Evl	0.556	0.309	0.614866	1.31071e-51	2.55365e-47
Plgrkt	0.661	0.434	0.61455	3.49442e-48	6.80818e-44
Tnfaip8	0.585	0.318	0.610334	3.89872e-56	7.59587e-52
Iqgap1	0.821	0.689	0.606377	3.50496e-39	6.82872e-35
Atox1	0.991	0.98	0.604599	1.32956e-81	2.59039e-77
Ldha	0.935	0.87	0.592944	1.73366e-68	3.37769e-64
Dgkz	0.612	0.376	0.590876	1.5852e-46	3.08844e-42
Sap30	0.603	0.426	0.57888	3.49751e-35	6.8142e-31
Aldoa	0.973	0.935	0.576648	2.24083e-65	4.36582e-61
BC005537	0.504	0.238	0.576031	9.05837e-61	1.76484e-56
Sh3bgrl3	0.993	0.974	0.572668	1.18613e-78	2.31093e-74
Ninj1	0.527	0.288	0.571624	4.87407e-47	9.49615e-43
Aup1	0.598	0.378	0.56912	2.76388e-41	5.38486e-37
Atp6v1f	0.913	0.848	0.568857	5.20864e-52	1.0148e-47
Lgals9	0.614	0.312	0.565037	5.76943e-58	1.12406e-53
Prdx1	0.976	0.987	0.555998	4.48899e-12	8.7459e-08
Dbi	0.953	0.929	0.547731	1.94385e-48	3.7872e-44
Ptpn18	0.821	0.67	0.545845	2.07198e-38	4.03684e-34
Clta	0.989	0.979	0.544208	1.68769e-72	3.28813e-68
Susd6	0.659	0.484	0.541868	8.11199e-33	1.58046e-28
Lipa	0.54	0.363	0.527462	5.00943e-29	9.75988e-25
Resf1	0.629	0.461	0.524658	3.66078e-29	7.1323e-25
Macroh2a1	0.822	0.785	0.522637	1.60043e-19	3.11813e-15
Rnpep	0.562	0.375	0.518927	6.55068e-32	1.27627e-27
Tubb2a	0.696	0.586	0.518415	4.62896e-21	9.0186e-17
Tln1	0.944	0.924	0.513625	4.37564e-44	8.52505e-40
M6pr	0.572	0.415	0.511472	3.49025e-27	6.80006e-23
Vmp1	0.708	0.544	0.510635	1.65407e-31	3.22263e-27
Shisa5	0.553	0.376	0.509623	1.02325e-29	1.99359e-25
Atp6v0d1	0.824	0.755	0.508494	1.52527e-36	2.97168e-32
Rpn1	0.752	0.639	0.507345	1.04936e-30	2.04448e-26
Lamtor1	0.846	0.738	0.505514	5.17132e-38	1.00753e-33
Atp6v0e	0.947	0.875	0.504585	9.62485e-39	1.87521e-34
Tuba1c	0.538	0.297	0.503996	1.34287e-43	2.61632e-39
mt-Nd5	0.962	0.921	0.503114	2.64513e-38	5.1535e-34

## Sheet: +VEGF Smooth Muscle
plus VEGF - Smooth Muscle - Cluster Marker Genes
gene	pct.1	pct.2	avg_log2FC	p_val	p_val_adj
Acta2	0.989	0.439	4.7933	0	0
Col1a1	0.948	0.101	3.73253	0	0
Igfbp2	0.98	0.483	3.57433	0	0
Cryab	0.994	0.383	3.5315	0	0
Dlk1	0.818	0.084	3.44988	0	0
Krt8	0.94	0.051	3.42	0	0
Col1a2	0.927	0.077	2.95893	0	0
Pmp22	0.975	0.295	2.93206	0	0
Cdkn1c	0.777	0.207	2.87337	0	0
Krt18	0.86	0.064	2.71824	0	0
Meg3	0.926	0.492	2.71653	0	0
Hspb1	0.975	0.433	2.69736	0	0
Krt19	0.907	0.057	2.48315	0	0
Slc2a1	0.946	0.381	2.37263	0	0
Tpm2	0.963	0.385	2.19181	0	0
Ahnak	0.986	0.625	2.15965	0	0
Postn	0.753	0.032	2.10426	0	0
Tpm1	0.999	0.924	2.01095	0	0
Ccnd2	0.913	0.277	2.00276	0	0
S100a6	0.991	0.823	1.90719	0	0
Anxa1	0.911	0.535	1.90033	0	0
Zdbf2	0.908	0.311	1.81626	0	0
Wls	0.958	0.46	1.8021	0	0
Prss23	0.848	0.142	1.79011	0	0
Ezr	0.891	0.151	1.78236	0	0
Tagln	0.994	0.727	1.77641	0	0
Nrk	0.786	0.07	1.76125	0	0
Wnt4	0.662	0.027	1.75064	0	0
Actn1	0.968	0.482	1.75009	0	0
Gpc3	0.875	0.032	1.74441	0	0
Timp2	0.913	0.17	1.69602	0	0
Tsc22d1	0.965	0.574	1.60828	0	0
Fzd2	0.872	0.028	1.57249	0	0
Cald1	1	0.924	1.57004	0	0
Col5a1	0.811	0.036	1.54825	0	0
Plod2	0.88	0.222	1.54453	0	0
Plagl1	0.853	0.512	1.54371	0	0
Serpinb9b	0.621	0.041	1.53127	0	0
Col8a1	0.704	0.013	1.50369	0	0
Myl9	0.825	0.305	1.44837	0	0
Bmp4	0.886	0.354	1.39989	0	0
Loxl2	0.839	0.155	1.37925	0	0
Bex3	0.988	0.928	1.36466	0	0
Basp1	0.996	0.884	1.33444	0	0
Gas6	0.804	0.362	1.32068	0	0
Hand1	0.667	0.033	1.3196	0	0
Tgfb2	0.871	0.268	1.3168	0	0
Ccn4	0.802	0.032	1.30435	0	0
Emp3	0.956	0.597	1.27617	0	0
Tceal9	0.988	0.899	1.2567	0	0
Nog	0.706	0.009	1.25026	0	0
Igf2r	0.731	0.267	1.21759	0	0
Cited2	0.933	0.5	1.21126	0	0
Pitx2	0.743	0.024	1.2002	0	0
S100a11	0.997	0.897	1.19774	0	0
Col11a1	0.67	0.026	1.18394	0	0
Ccn1	0.829	0.267	1.18311	0	0
Vgll3	0.74	0.01	1.17696	0	0
Csrp2	0.961	0.775	1.17552	0	0
Cdkn2b	0.706	0.095	1.15351	0	0
Nnat	0.551	0.081	1.15009	0	0
Anxa2	0.997	0.876	1.14141	0	0
Hs6st2	0.79	0.067	1.13926	0	0
Cmtm7	0.941	0.563	1.13414	0	0
Rnd3	0.853	0.268	1.12247	0	0
Lmod1	0.608	0.009	1.12214	0	0
Tenm3	0.65	0.012	1.10696	0	0
Serpinh1	0.997	0.882	1.10253	0	0
Tuba1a	0.998	0.924	1.10104	0	0
P3h4	0.83	0.283	1.09973	0	0
Mfge8	0.896	0.557	1.08732	0	0
Loxl1	0.731	0.008	1.08545	0	0
1500009L16Rik	0.77	0.197	1.06503	0	0
Cnn2	0.983	0.76	1.06416	0	0
Hcfc1r1	0.928	0.451	1.05475	0	0
Tnfrsf12a	0.763	0.162	1.05434	0	0
Nexn	0.77	0.253	1.03184	0	0
Cdh2	0.833	0.307	1.01975	0	0
Rcn3	0.857	0.32	1.01911	0	0
Mdk	0.957	0.658	1.01856	0	0
Tmem108	0.689	0.033	1.01276	0	0
Smim1	0.684	0.065	1.00672	0	0
Ckap4	0.95	0.597	0.997557	0	0
Lmna	0.918	0.39	0.995032	0	0
Hmgn1	0.998	0.967	0.988514	0	0
Myh10	0.944	0.734	0.987535	1.50331e-296	2.9289e-292
Stmn2	0.536	0.194	0.98041	3.00896e-304	5.86236e-300
S100a10	0.997	0.954	0.977032	0	0
Rbbp7	0.959	0.755	0.971231	0	0
Slf2	0.748	0.218	0.961026	0	0
Ankrd1	0.759	0.341	0.960879	0	0
Tinagl1	0.837	0.43	0.952345	0	0
Ly6e	0.852	0.266	0.937629	0	0
Ccnd3	0.965	0.745	0.915713	0	0
Fos	0.626	0.11	0.906136	0	0
Cstb	0.974	0.751	0.905671	0	0
Cavin2	0.58	0.081	0.895635	0	0
Tead1	0.867	0.364	0.887669	0	0
Nup62cl	0.557	0.024	0.88295	0	0
Thbs1	0.65	0.146	0.880832	0	0
Me1	0.784	0.236	0.878267	0	0
Tmem37	0.668	0.186	0.873279	0	0
Scd2	0.91	0.615	0.848171	0	0
Pcolce	0.671	0.104	0.847486	0	0
Ccn2	0.788	0.399	0.84579	5.32448e-296	1.03737e-291
Nxn	0.805	0.304	0.844092	0	0
Gpc4	0.652	0.056	0.829982	0	0
Fstl1	0.882	0.508	0.828624	0	0
Pdlim7	0.928	0.558	0.82046	0	0
Creb3l1	0.706	0.074	0.818927	0	0
Hsp90aa1	0.997	0.967	0.818656	0	0
Gpc6	0.604	0.007	0.816862	0	0
Glipr2	0.874	0.383	0.81353	0	0
Laptm4a	0.98	0.796	0.812325	0	0
Cdh11	0.539	0.016	0.811457	0	0
Bex1	0.956	0.816	0.8069	2.26823e-211	4.4192e-207
Septin7	0.991	0.934	0.806378	0	0
Tiparp	0.697	0.159	0.805762	0	0
Serpinb6b	0.56	0.13	0.803361	0	0
Bbx	0.846	0.395	0.79726	0	0
Pmm1	0.756	0.23	0.792315	0	0
Palld	0.961	0.687	0.791393	0	0
Csrp1	0.933	0.724	0.790603	7.49711e-263	1.46066e-258
Cdkn2a	0.664	0.353	0.789202	1.86713e-190	3.63773e-186
Selenos	0.937	0.61	0.787721	0	0
Nrp1	0.874	0.658	0.787285	1.03208e-197	2.01081e-193
Hspa5	0.988	0.894	0.787029	0	0
Dstn	0.998	0.935	0.76458	0	0
Impact	0.877	0.464	0.764296	0	0
Hspb2	0.583	0.037	0.747816	0	0
Tbrg1	0.993	0.922	0.74618	0	0
Copz2	0.759	0.251	0.745378	0	0
Peg3	0.993	0.874	0.744173	6.38843e-217	1.24466e-212
Rbms1	0.96	0.71	0.741786	0	0
Ddc	0.59	0.095	0.738534	0	0
Sema3e	0.531	0.02	0.737933	0	0
Myof	0.706	0.165	0.73548	0	0
Amotl2	0.781	0.317	0.725602	0	0
P4ha2	0.646	0.082	0.723842	0	0
Lgals1	0.997	0.949	0.721897	0	0
Ift43	0.782	0.244	0.719386	0	0
Ext1	0.709	0.164	0.716019	0	0
Cd248	0.585	0.048	0.71468	0	0
Ier3	0.552	0.191	0.711442	0	0
P4ha1	0.791	0.344	0.710305	0	0
Cd63	0.987	0.861	0.709649	0	0
Flnc	0.696	0.144	0.706042	0	0
Igf2	0.588	0.073	0.705769	0	0
Perp	0.58	0.133	0.699481	0	0
Tceal8	0.938	0.672	0.697815	0	0
Shisa4	0.68	0.141	0.697767	0	0
Col12a1	0.522	0.005	0.69739	0	0
Ppp1r12a	0.91	0.573	0.697001	0	0
Lrp1	0.615	0.037	0.687227	0	0
Cyp51	0.849	0.49	0.686133	0	0
Tuba1b	0.958	0.754	0.686017	5.53399e-250	1.07819e-245
Anxa3	0.973	0.805	0.682573	0	0
Fxyd6	0.65	0.252	0.681895	0	0
Gsn	0.507	0.106	0.680371	0	0
Maged1	0.891	0.5	0.679613	0	0
Gadd45g	0.746	0.43	0.679509	7.25516e-226	1.41352e-221
Smarca1	0.591	0.094	0.677918	0	0
Ryk	0.808	0.345	0.675302	0	0
Pcdh7	0.743	0.303	0.674154	0	0
Phlda1	0.703	0.391	0.665498	5.80588e-210	1.13116e-205
Arhgap5	0.772	0.335	0.659424	0	0
2200002D01Rik	0.749	0.404	0.656967	5.64682e-247	1.10017e-242
Hdlbp	0.978	0.816	0.655649	0	0
Manf	0.971	0.825	0.655075	1.51051e-298	2.94292e-294
Ostc	0.957	0.752	0.654667	0	0
Fam114a1	0.727	0.226	0.653507	0	0
Phldb2	0.788	0.429	0.651911	5.69654e-273	1.10986e-268
Map1lc3a	0.919	0.588	0.648922	0	0
Cd151	0.883	0.519	0.646894	0	0
6330403K07Rik	0.609	0.149	0.646643	0	0
Tubb6	0.908	0.555	0.64551	0	0
Septin11	0.959	0.774	0.644593	1.14824e-276	2.23712e-272
Bex2	0.872	0.517	0.635094	5.81923e-290	1.13376e-285
Zdhhc2	0.6	0.188	0.63259	0	0
Irak1bp1	0.663	0.131	0.630574	0	0
Lgmn	0.637	0.205	0.629188	0	0
Calr	0.996	0.936	0.628718	0	0
Myl6	1	0.995	0.628424	0	0
Ppa1	0.842	0.484	0.623609	3.57194e-294	6.95922e-290
Cacybp	0.95	0.756	0.619133	3.27621e-259	6.38304e-255
Rbms3	0.579	0.067	0.617812	0	0
Lrrc59	0.937	0.715	0.614871	1.59685e-285	3.11114e-281
Sdc2	0.519	0.017	0.612614	0	0
Tns1	0.545	0.048	0.612477	0	0
Hspd1	0.987	0.907	0.612436	2.49607e-229	4.8631e-225
Pawr	0.686	0.246	0.610196	0	0
Hmgcs1	0.89	0.626	0.610122	9.35961e-215	1.82353e-210
Lrrfip1	0.932	0.686	0.60841	2.09094e-269	4.07378e-265
Hsp90b1	0.993	0.933	0.607841	0	0
Mlec	0.821	0.334	0.607306	0	0
Ssr2	0.966	0.777	0.601837	0	0
Crim1	0.777	0.386	0.598251	2.19892e-281	4.28415e-277
Rnh1	0.89	0.572	0.598144	4.1765e-277	8.13707e-273
Enah	0.622	0.183	0.595817	0	0
Timp1	0.697	0.298	0.593641	0	0
Serpine2	0.554	0.174	0.593415	0	0
Efemp2	0.702	0.206	0.589012	0	0
Elob	0.999	0.985	0.587227	0	0
Snx7	0.575	0.09	0.583627	0	0
Pdlim2	0.637	0.197	0.583127	0	0
Sra1	0.891	0.523	0.578654	0	0
Bsg	0.99	0.925	0.578299	2.05914e-296	4.01183e-292
Pwwp3b	0.624	0.144	0.57633	0	0
Srm	0.853	0.507	0.573488	2.78025e-263	5.41675e-259
Atp6v0e	0.979	0.864	0.571877	0	0
Rbms2	0.772	0.324	0.570753	0	0
Ing2	0.681	0.299	0.568629	1.37497e-289	2.67885e-285
Fn1	0.974	0.856	0.561105	7.95428e-160	1.54973e-155
Rab34	0.805	0.354	0.55983	0	0
Meis2	0.529	0.15	0.559225	0	0
Igf1r	0.744	0.322	0.557892	0	0
Slc38a4	0.69	0.325	0.556931	6.72163e-260	1.30957e-255
Hk2	0.56	0.096	0.556763	0	0
Lsp1	0.522	0.082	0.556264	0	0
Rras2	0.666	0.225	0.550636	0	0
Fhl1	0.513	0.069	0.547991	0	0
Smad7	0.611	0.136	0.544129	0	0
Parva	0.853	0.497	0.540829	1.08407e-271	2.11209e-267
Hras	0.937	0.715	0.540399	2.41951e-249	4.71394e-245
Surf4	0.871	0.507	0.53998	1.37803e-286	2.68481e-282
Ehd1	0.86	0.514	0.536992	1.04823e-267	2.04227e-263
Csf1	0.614	0.183	0.535124	0	0
Tmsb10	1	0.989	0.530317	1.52806e-245	2.97712e-241
Daam1	0.785	0.437	0.525134	1.34833e-229	2.62694e-225
Fndc3b	0.716	0.297	0.523773	0	0
Atp1a1	0.845	0.502	0.523716	2.48116e-238	4.83405e-234
Cfl2	0.95	0.722	0.523176	4.3392e-241	8.45407e-237
Rcn1	0.874	0.532	0.522494	1.11381e-263	2.17003e-259
Tanc2	0.585	0.144	0.521588	0	0
Slc25a4	0.999	0.993	0.516636	0	0
Lman1	0.917	0.658	0.5146	2.26914e-221	4.42096e-217
Hacd4	0.626	0.19	0.513842	0	0
Lhfp	0.688	0.267	0.513477	0	0
Prdx5	0.906	0.618	0.511551	5.2094e-242	1.01495e-237
Acat2	0.781	0.413	0.509232	1.61822e-248	3.15277e-244
Pkp2	0.622	0.167	0.509083	0	0
Hmgcr	0.852	0.531	0.508416	4.07756e-206	7.94431e-202
Kdelr3	0.515	0.103	0.508057	0	0
Polr3d	0.805	0.424	0.507318	4.46697e-269	8.703e-265
Kdelr2	0.925	0.686	0.506331	1.46844e-219	2.86097e-215
Copb2	0.946	0.716	0.506258	1.27884e-225	2.49156e-221
Arf4	0.965	0.798	0.503388	2.49802e-247	4.86689e-243

## Sheet: +VEGF Unknown
plus VEGF - Unknown cells - Cluster Marker Genes
gene	pct.1	pct.2	avg_log2FC	p_val	p_val_adj
H1f5	0.982	0.215	2.48088	0	0
Hist1h2ap	0.912	0.181	1.89116	0	0
Top2a	0.989	0.349	1.8113	0	0
H2ac8	0.928	0.191	1.71331	0	0
Pclaf	0.985	0.337	1.63759	0	0
H1f4	0.957	0.483	1.52551	0	0
Hmgb2	1	0.874	1.49546	0	0
Mki67	0.868	0.234	1.22828	0	0
Birc5	0.969	0.38	1.18239	0	0
Rrm2	0.845	0.224	1.17616	0	0
H4c4	0.879	0.451	1.1574	0	0
H3c3	0.735	0.087	1.12471	0	0
Nusap1	0.824	0.191	1.11253	0	0
Cdk1	0.933	0.373	1.04014	0	0
Prc1	0.876	0.222	1.02366	0	0
Lig1	0.922	0.415	0.982789	0	0
Dek	0.988	0.705	0.979491	0	0
Smc2	0.946	0.489	0.940062	0	0
Dut	0.912	0.509	0.903437	0	0
Aurkb	0.751	0.159	0.892084	0	0
Cdca8	0.879	0.336	0.876158	0	0
H2az1	0.999	0.937	0.850282	0	0
Gmnn	0.867	0.336	0.845879	0	0
Tpx2	0.852	0.323	0.838739	0	0
Smc4	0.923	0.501	0.835711	0	0
Spc25	0.799	0.259	0.820366	0	0
Cenpf	0.796	0.23	0.815717	0	0
Cenpe	0.782	0.255	0.806473	0	0
Ube2c	0.87	0.344	0.804405	0	0
Tyms	0.861	0.428	0.797505	1.69766e-307	3.30755e-303
Dnmt1	0.822	0.407	0.795237	1.81025e-289	3.5269e-285
Tk1	0.693	0.161	0.79489	0	0
Nasp	0.952	0.633	0.793944	8.74345e-257	1.70349e-252
H1f1	0.606	0.101	0.792724	0	0
H1f3	0.622	0.123	0.788919	0	0
Tuba1b	0.982	0.762	0.782012	7.04824e-243	1.37321e-238
Fbxo5	0.653	0.118	0.778139	0	0
Sgo2a	0.721	0.187	0.776008	0	0
Lsm2	0.95	0.642	0.771966	1.845e-286	3.59461e-282
Atad2	0.769	0.298	0.768244	0	0
Ndc80	0.703	0.17	0.76118	0	0
Incenp	0.753	0.249	0.752572	0	0
H2ax	0.904	0.553	0.745701	1.76406e-238	3.43691e-234
Cks1b	0.95	0.608	0.744976	2.59337e-271	5.05266e-267
Dnajc9	0.861	0.439	0.744427	5.31388e-290	1.0353e-285
Orc6	0.89	0.549	0.719292	3.43663e-239	6.69559e-235
Clspn	0.623	0.157	0.703717	0	0
Pcna	0.805	0.399	0.698569	1.33721e-255	2.60528e-251
Lmnb1	0.865	0.491	0.696637	7.79537e-233	1.51877e-228
Rrm1	0.758	0.316	0.6763	1.13322e-294	2.20786e-290
Ckap2	0.784	0.385	0.675181	1.10168e-224	2.1464e-220
Hmgb1	1	0.961	0.674209	4.12845e-281	8.04347e-277
Ptma	1	0.995	0.663295	0	0
Esco2	0.555	0.081	0.648954	0	0
Tmpo	0.846	0.505	0.62633	1.53368e-201	2.98808e-197
Ccdc34	0.835	0.455	0.623552	4.08961e-212	7.96779e-208
Kif11	0.553	0.124	0.616949	0	0
Kif15	0.59	0.135	0.610831	0	0
Gins2	0.789	0.385	0.607858	4.8774e-223	9.50264e-219
Kif20b	0.683	0.227	0.601358	0	0
Hells	0.76	0.381	0.588774	1.40526e-194	2.73787e-190
Trip13	0.625	0.196	0.587825	0	0
Cenpq	0.623	0.163	0.587138	0	0
Slbp	0.794	0.454	0.585514	3.16212e-185	6.16076e-181
Pimreg	0.667	0.193	0.583898	0	0
Mcm7	0.706	0.297	0.583463	1.05346e-241	2.05245e-237
Ccna2	0.658	0.191	0.576223	0	0
Mcm5	0.693	0.295	0.564231	1.44644e-225	2.81809e-221
Fam111a	0.664	0.288	0.564021	9.97432e-208	1.9433e-203
Rad51	0.546	0.134	0.562801	0	0
Cks2	0.869	0.527	0.558011	1.99228e-178	3.88157e-174
Racgap1	0.613	0.203	0.55531	2.12194e-279	4.13418e-275
Hat1	0.741	0.369	0.554705	7.56132e-197	1.47317e-192
Ckap2l	0.567	0.148	0.553765	0	0
Sgo1	0.568	0.145	0.54955	0	0
Dhfr	0.578	0.172	0.547987	0	0
Selenoh	0.975	0.757	0.547849	1.384e-168	2.69646e-164
Ezh2	0.808	0.445	0.545844	1.66506e-183	3.24403e-179
Hmmr	0.701	0.231	0.545681	6.78254e-279	1.32144e-274
Kif4	0.546	0.127	0.544663	0	0
Tubb4b	0.968	0.767	0.540428	5.73238e-150	1.11684e-145
Cbx5	0.936	0.73	0.539937	1.69188e-152	3.2963e-148
Tipin	0.725	0.353	0.539907	3.75135e-197	7.30875e-193
Cenph	0.62	0.211	0.539811	2.81049e-272	5.47568e-268
Hpf1	0.931	0.731	0.539094	3.96989e-151	7.73453e-147
Spc24	0.609	0.213	0.536429	1.02574e-254	1.99844e-250
Prim1	0.614	0.194	0.52767	1.50125e-300	2.92488e-296
Nucks1	0.989	0.878	0.527317	7.3324e-172	1.42857e-167
Cdca3	0.674	0.274	0.524469	1.2915e-218	2.51623e-214
H2az2	0.969	0.825	0.52381	5.72889e-140	1.11616e-135
Anln	0.554	0.168	0.523308	1.77639e-276	3.46094e-272
Shcbp1	0.555	0.158	0.521099	1.98847e-306	3.87413e-302
H1f0	0.599	0.331	0.518533	1.02636e-108	1.99965e-104
Stmn1	0.991	0.894	0.51837	2.5923e-135	5.05057e-131
Rad51ap1	0.627	0.258	0.516504	3.04114e-208	5.92505e-204
Diaph3	0.563	0.195	0.513925	3.59511e-237	7.00436e-233
H3c6	0.508	0.141	0.512194	3.01481e-290	5.87375e-286
Usp1	0.612	0.239	0.511594	3.78441e-220	7.37317e-216
Srsf3	0.985	0.878	0.510083	8.26339e-148	1.60996e-143
Tubb6	0.872	0.575	0.50707	7.69665e-128	1.49954e-123
Rfc4	0.714	0.332	0.506265	4.82571e-198	9.40193e-194
Tacc3	0.689	0.294	0.5046	1.95635e-202	3.81156e-198
Dbf4	0.742	0.392	0.502812	5.63784e-160	1.09842e-155
Psip1	0.918	0.67	0.501721	6.29326e-134	1.22612e-129

## Sheet: -VEGF HE1
minus VEGF - HE1 - Cluster Marker Genes
gene	pct.1	pct.2	avg_log2FC	p_val	p_val_adj
Cdh5	0.961	0.21	2.66495	0	0
Pecam1	0.878	0.238	2.23652	0	0
Col4a1	0.981	0.795	2.12373	0	0
Col4a2	0.957	0.697	2.07413	0	0
Gng11	0.964	0.525	2.04317	0	0
Emcn	0.582	0.103	1.80007	0	0
Plvap	0.723	0.207	1.78658	0	0
Icam2	0.751	0.147	1.74223	0	0
Tcf4	0.802	0.488	1.73226	0	0
Sox17	0.603	0.104	1.7293	0	0
Cldn5	0.565	0.092	1.65643	0	0
Id3	0.562	0.137	1.59692	0	0
Ramp2	0.908	0.275	1.57759	0	0
Rasip1	0.673	0.189	1.53512	0	0
Ecscr	0.943	0.761	1.49694	0	0
Egfl7	0.909	0.458	1.4583	0	0
Cd93	0.522	0.132	1.35618	0	0
Myct1	0.537	0.149	1.27932	0	0
Vim	1	0.995	1.16274	0	0
Eef1a1	1	1	0.579993	0	0
Fxyd5	0.545	0.162	1.26309	1.07979e-285	2.08669e-281
Rps21	0.999	1	0.589748	1.74863e-283	3.37923e-279
Gnai2	0.969	0.972	0.960601	2.0957e-280	4.04994e-276
Rps29	1	1	0.558466	6.46155e-272	1.24869e-267
Cd34	0.677	0.251	1.20674	7.46249e-260	1.44213e-255
Kdr	0.582	0.221	1.3108	6.31945e-254	1.22123e-249
Edn1	0.669	0.35	2.18395	1.63515e-252	3.15993e-248
Btg1	0.664	0.336	1.42896	5.36121e-243	1.03605e-238
Prdx6	0.879	0.824	1.18556	3.6369e-240	7.02831e-236
Esam	0.528	0.181	1.08823	3.46288e-236	6.69202e-232
S1pr1	0.516	0.188	1.20872	9.28178e-236	1.7937e-231
Abhd17a	0.83	0.731	1.17349	4.76551e-234	9.20935e-230
Rps9	1	0.999	0.55379	5.70706e-233	1.10289e-228
Malat1	0.998	0.998	0.909714	8.93941e-226	1.72754e-221
Ctsl	0.872	0.848	1.06048	6.67173e-210	1.28931e-205
Dpysl3	0.531	0.226	1.12072	7.96558e-193	1.53935e-188
Sat1	0.702	0.511	1.66925	1.00015e-189	1.93279e-185
B2m	0.775	0.663	1.08246	2.95019e-174	5.70125e-170
Rps27	0.991	0.998	0.502625	5.83633e-169	1.12787e-164
Ets1	0.63	0.396	1.24083	1.74811e-168	3.37822e-164
mt-Co1	0.994	0.999	0.520752	1.56166e-167	3.01791e-163
Msn	0.858	0.834	0.90956	8.18636e-167	1.58201e-162
Rspo3	0.637	0.39	1.35146	1.1517e-166	2.22565e-162
Litaf	0.591	0.351	1.19014	4.21933e-162	8.15385e-158
Ctla2a	0.764	0.48	0.991404	4.29128e-162	8.29289e-158
Gap43	0.755	0.59	1.12743	2.14571e-151	4.14658e-147
Ccdc85b	0.651	0.43	1.07804	5.15268e-147	9.95756e-143
Mast4	0.549	0.329	1.14126	7.74817e-144	1.49733e-139
Gngt2	0.514	0.241	0.951104	8.43972e-144	1.63097e-139
Eng	0.518	0.288	1.04056	2.07181e-132	4.00378e-128
Zfp36l1	0.628	0.438	1.11013	5.90727e-132	1.14158e-127
Slc9a3r2	0.53	0.299	1.15671	2.75665e-131	5.32722e-127
Sox4	0.686	0.513	1.04269	2.737e-124	5.28926e-120
Sptbn1	0.931	0.956	0.725947	1.56769e-122	3.02956e-118
Elk3	0.561	0.367	1.00576	1.89792e-120	3.66773e-116
Ctnnb1	0.728	0.738	0.912945	4.13634e-114	7.99348e-110
Arpc3	0.872	0.894	0.669844	1.12837e-112	2.18058e-108
Crip2	0.774	0.686	0.853507	9.88388e-111	1.91006e-106
Rhob	0.736	0.713	0.981645	2.73258e-108	5.2807e-104
Cox7a2l	0.83	0.867	0.703915	2.32775e-104	4.49837e-100
Lpar6	0.582	0.435	1.05963	7.69413e-104	1.48689e-99
Tspan18	0.515	0.325	0.921477	4.87991e-102	9.43043e-98
Eef2	0.965	0.985	0.501602	2.37196e-101	4.58381e-97
Cib1	0.622	0.555	1.09545	4.263e-99	8.23824e-95
Akap13	0.631	0.53	0.987824	2.7722e-98	5.35728e-94
Cavin3	0.693	0.619	0.906607	2.49268e-94	4.8171e-90
Lxn	0.632	0.574	1.03831	5.67037e-94	1.0958e-89
Peg10	0.724	0.669	0.983558	6.58948e-91	1.27342e-86
Anxa6	0.718	0.721	0.864655	1.88381e-89	3.64046e-85
Map1lc3b	0.879	0.93	0.569397	4.67176e-89	9.02817e-85
Pnp	0.623	0.542	0.931816	1.07009e-87	2.06795e-83
Sqstm1	0.745	0.802	0.827662	4.23671e-86	8.18743e-82
Sh3bp5	0.504	0.354	0.901828	6.88666e-86	1.33085e-81
Adgrl2	0.5	0.339	0.934991	7.88313e-86	1.52342e-81
Jund	0.865	0.912	0.690337	8.48782e-84	1.64027e-79
Itm2b	0.85	0.864	0.580047	5.24848e-83	1.01427e-78
Mtch1	0.869	0.932	0.591722	6.94551e-83	1.34222e-78
Anp32a	0.718	0.617	0.702029	1.34684e-81	2.60276e-77
Map4k4	0.663	0.651	0.855364	1.20153e-79	2.32197e-75
Atox1	0.918	0.963	0.54247	2.90298e-78	5.61e-74
Jup	0.563	0.47	0.913806	6.23177e-78	1.20429e-73
Junb	0.581	0.458	0.917234	1.75998e-74	3.40117e-70
Tax1bp3	0.703	0.746	0.687396	1.32999e-69	2.57021e-65
Ssu72	0.851	0.932	0.54767	2.19229e-69	4.2366e-65
Spag9	0.74	0.815	0.702044	1.28633e-68	2.48583e-64
Rab11a	0.704	0.752	0.727295	5.10672e-67	9.86873e-63
Stmn1	0.686	0.653	0.796804	2.68613e-66	5.19094e-62
Ralb	0.64	0.655	0.805309	8.87353e-64	1.71481e-59
Tmem176b	0.687	0.682	0.74554	2.98555e-63	5.76957e-59
Col18a1	0.64	0.601	0.828721	3.51455e-62	6.79188e-58
Pdlim1	0.663	0.675	0.719638	1.15705e-61	2.23599e-57
Mef2c	0.519	0.368	0.748692	7.58969e-60	1.46671e-55
4931406P16Rik	0.545	0.5	0.87872	7.77235e-59	1.50201e-54
Pnrc1	0.531	0.436	0.771725	4.3443e-57	8.39537e-53
Mest	0.918	0.893	0.520576	9.09049e-57	1.75674e-52
Aplp2	0.666	0.7	0.728343	4.61036e-56	8.90953e-52
Esd	0.748	0.849	0.721939	7.96095e-55	1.53845e-50
Mtdh	0.789	0.865	0.559699	1.24601e-52	2.40792e-48
Klf2	0.634	0.605	1.07962	3.06043e-52	5.91428e-48
Galnt1	0.619	0.664	0.732666	2.14865e-49	4.15227e-45
Hspg2	0.566	0.541	0.770945	2.93793e-48	5.67755e-44
Slc38a2	0.606	0.652	0.804572	1.96461e-47	3.79662e-43
Bri3	0.746	0.858	0.51583	1.80796e-43	3.49389e-39
Cmtm3	0.521	0.489	0.713369	1.29559e-41	2.50372e-37
Hmga2	0.6	0.543	0.605029	9.33377e-41	1.80375e-36
Tle5	0.512	0.414	0.598803	4.48801e-40	8.67308e-36
Macf1	0.728	0.827	0.545762	5.84927e-37	1.13037e-32
Gpi1	0.671	0.751	0.515575	6.41802e-37	1.24028e-32
Cavin1	0.532	0.539	0.704972	3.30945e-33	6.39551e-29
Atp2b1	0.628	0.731	0.601383	1.18495e-29	2.28992e-25
Wasf2	0.571	0.657	0.58305	8.72256e-26	1.68563e-21
Cyb5r3	0.653	0.763	0.558092	4.84779e-25	9.36834e-21
Klf6	0.717	0.817	0.543677	2.73545e-24	5.28626e-20
Tacc1	0.518	0.552	0.585001	8.07248e-24	1.56001e-19
Itm2a	0.767	0.854	0.62208	9.00651e-24	1.74051e-19
Klf3	0.495	0.515	0.624675	9.51833e-24	1.83942e-19
Cmas	0.58	0.656	0.509264	1.06333e-21	2.05489e-17
Sdcbp	0.533	0.617	0.580028	3.24549e-21	6.27192e-17
Tspan6	0.475	0.511	0.694819	3.3649e-21	6.50267e-17
Mef2a	0.467	0.506	0.628576	3.92785e-18	7.59057e-14
Lamp2	0.518	0.611	0.602865	4.23007e-17	8.17462e-13
Nrp2	0.519	0.552	0.547683	3.33688e-16	6.44852e-12
Klf13	0.483	0.544	0.562784	1.65964e-14	3.20726e-10
Ppp1r2	0.591	0.747	0.526602	4.9898e-13	9.64279e-09
Uqcc3	0.463	0.532	0.536739	5.89579e-12	1.13936e-07
Timp3	0.483	0.518	0.505363	7.96619e-12	1.53947e-07
Arid5b	0.512	0.592	0.522565	1.38725e-10	2.68086e-06
Nfkbia	0.484	0.561	0.535994	1.53151e-07	0.00295964

## Sheet: -VEGF HE2
minus VEGF - HE2 - Cluster Marker Genes
gene	pct.1	pct.2	avg_log2FC	p_val	p_val_adj
Ramp2	0.993	0.293	2.49642	0	0
Egfl7	1	0.469	2.46642	0	0
Icam2	0.99	0.155	2.25231	0	0
Cdh5	0.991	0.236	2.0999	0	0
Gng11	1	0.539	2.07686	0	0
Plvap	0.938	0.214	1.92977	0	0
Pecam1	0.99	0.254	1.90972	0	0
Emcn	0.723	0.112	1.87482	0	0
Cldn5	0.861	0.092	1.83171	0	0
Rasip1	0.969	0.19	1.64038	0	0
Kdr	0.95	0.213	1.59197	0	0
Ltc4s	0.799	0.157	1.58405	0	0
Id3	0.723	0.143	1.50429	0	0
Ecscr	1	0.764	1.50187	0	0
Vim	1	0.995	1.3529	0	0
Abhd17a	0.988	0.725	1.32797	0	0
Sox17	0.854	0.108	1.32692	0	0
Slc9a3r2	0.881	0.287	1.31903	0	0
Esam	0.945	0.17	1.31042	0	0
Myzap	0.899	0.135	1.30943	0	0
Lpar6	0.937	0.42	1.29767	0	0
Cd34	0.924	0.252	1.28933	0	0
Btg1	0.945	0.332	1.28741	0	0
Ccdc85b	0.975	0.419	1.28538	0	0
Sox18	0.82	0.1	1.27365	0	0
Igf1	0.895	0.196	1.27003	0	0
Myct1	0.878	0.143	1.25577	0	0
N4bp3	0.814	0.119	1.24958	0	0
Selenop	0.747	0.178	1.2207	0	0
Adgrl4	0.883	0.168	1.20055	0	0
Ets1	0.944	0.387	1.18468	0	0
Fxyd5	0.815	0.16	1.18417	0	0
Gngt2	0.913	0.228	1.17264	0	0
Ets2	0.873	0.204	1.17143	0	0
Cd93	0.853	0.127	1.17122	0	0
Tcim	0.782	0.107	1.15565	0	0
Clec14a	0.692	0.05	1.14237	0	0
Litaf	0.9	0.343	1.12901	0	0
Rsad2	0.591	0.059	1.11745	0	0
Rapgef5	0.818	0.131	1.1068	0	0
Bcl6b	0.831	0.099	1.09753	0	0
Gimap6	0.837	0.144	1.08994	0	0
F11r	0.915	0.225	1.08493	0	0
Kank3	0.829	0.172	1.04686	0	0
Upp1	0.736	0.097	1.03811	0	0
Tie1	0.877	0.164	1.03677	0	0
Pcdh17	0.766	0.121	1.011	0	0
Dpysl3	0.852	0.218	0.992466	0	0
Rhoj	0.864	0.193	0.978729	0	0
Bgn	0.664	0.106	0.974071	0	0
Mgat4b	0.916	0.332	0.96892	0	0
S1pr1	0.845	0.181	0.949528	0	0
Prcp	0.823	0.178	0.949466	0	0
Eng	0.866	0.276	0.946809	0	0
Plxnd1	0.797	0.151	0.9136	0	0
Clec1a	0.571	0.033	0.880217	0	0
Thsd1	0.801	0.13	0.867882	0	0
Procr	0.713	0.118	0.853942	0	0
Icam1	0.579	0.077	0.850829	0	0
Aplnr	0.66	0.093	0.840585	0	0
Cmtm8	0.718	0.129	0.826019	0	0
Ldb2	0.682	0.093	0.819411	0	0
Lmo2	0.697	0.127	0.813322	0	0
Mfng	0.756	0.146	0.804309	0	0
Fam43a	0.713	0.079	0.795597	0	0
Ptprb	0.71	0.111	0.78796	0	0
Abi3	0.739	0.152	0.772073	0	0
Afap1l1	0.778	0.162	0.768454	0	0
Adam15	0.757	0.194	0.761584	0	0
Grap	0.727	0.123	0.759084	0	0
Srgap1	0.724	0.118	0.755133	0	0
Robo4	0.671	0.052	0.743011	0	0
Npdc1	0.718	0.106	0.737398	0	0
Fli1	0.751	0.147	0.736088	0	0
Arhgap31	0.77	0.174	0.726889	0	0
Lama4	0.668	0.124	0.71662	0	0
Rasgrp3	0.685	0.098	0.710714	0	0
Adgrf5	0.593	0.053	0.696858	0	0
Tnfaip8l1	0.585	0.062	0.688425	0	0
Erg	0.65	0.099	0.68151	0	0
Grasp	0.685	0.123	0.676436	0	0
Mmrn2	0.602	0.062	0.673099	0	0
Gimap1	0.647	0.129	0.66586	0	0
She	0.634	0.111	0.661372	0	0
Asap2	0.701	0.15	0.654231	0	0
BC028528	0.664	0.134	0.649257	0	0
Hmcn1	0.594	0.081	0.643057	0	0
Gm38414	0.563	0.066	0.637215	0	0
Trp53i11	0.585	0.068	0.630269	0	0
Fmo1	0.558	0.039	0.625815	0	0
Grrp1	0.549	0.074	0.615917	0	0
Klhl4	0.562	0.057	0.591236	0	0
Acvrl1	0.605	0.053	0.589018	0	0
Gimap4	0.516	0.07	0.588763	0	0
Fgd5	0.629	0.106	0.577241	0	0
Sh2d3c	0.609	0.107	0.557058	0	0
Prex2	0.541	0.051	0.54459	0	0
Cd38	0.583	0.085	0.537189	0	0
Exoc3l	0.568	0.081	0.532071	0	0
Csgalnact1	0.568	0.085	0.523787	0	0
Gnai2	1	0.97	1.04194	5.79979e-308	1.12081e-303
Vamp5	0.887	0.281	0.945565	8.6656e-308	1.67463e-303
Calcrl	0.633	0.13	0.67853	5.30221e-302	1.02465e-297
Tm6sf1	0.634	0.132	0.610384	1.88262e-300	3.63817e-296
Sash1	0.724	0.183	0.700034	8.10798e-300	1.56687e-295
Gmfg	0.866	0.211	0.792407	4.88151e-299	9.43351e-295
Nfib	0.793	0.207	0.719794	4.81377e-295	9.30261e-291
Cd9	0.856	0.285	0.912064	5.25812e-295	1.01613e-290
Plcb4	0.588	0.12	0.556562	9.63696e-293	1.86234e-288
Pnrc1	0.934	0.417	1.15118	5.3713e-292	1.038e-287
Tspan18	0.886	0.31	0.935639	2.81728e-291	5.44439e-287
Nrep	0.715	0.169	0.670382	4.77408e-291	9.2259e-287
Ctsl	0.996	0.842	1.59083	4.21021e-290	8.13623e-286
Col4a1	0.999	0.8	1.58799	5.21278e-290	1.00737e-285
Itga6	0.652	0.15	0.686128	5.44214e-290	1.05169e-285
Hyal2	0.823	0.273	0.912249	2.23683e-288	4.32267e-284
Samsn1	0.714	0.162	0.70293	1.08256e-286	2.09205e-282
Ssbp4	0.916	0.299	0.896144	5.17712e-285	1.00048e-280
Laptm4b	0.787	0.237	0.760022	7.03591e-284	1.35969e-279
Gria2	0.539	0.099	0.585432	4.86636e-282	9.40425e-278
Elk3	0.908	0.354	0.930556	6.25589e-281	1.20895e-276
Tcf4	0.958	0.49	1.2054	1.34525e-280	2.59969e-276
Ralb	0.975	0.635	1.14084	4.29763e-272	8.30517e-268
Pdgfb	0.61	0.136	0.731843	1.58996e-271	3.07259e-267
Cmtm3	0.941	0.467	1.01305	6.04437e-266	1.16807e-261
Ddit4	0.629	0.147	0.654611	4.91193e-264	9.4923e-260
Tmem176b	0.983	0.666	1.20473	3.26131e-263	6.30249e-259
Snrk	0.642	0.155	0.585161	8.92143e-263	1.72407e-258
H2-D1	0.799	0.261	0.808345	1.25592e-260	2.42706e-256
Znrf1	0.866	0.341	0.834228	3.79259e-259	7.32919e-255
Flrt2	0.675	0.171	0.632754	1.68517e-253	3.2566e-249
Gm8797	0.979	0.737	1.11106	2.11336e-253	4.08408e-249
Col4a2	0.993	0.704	1.2452	3.22445e-253	6.23124e-249
B2m	0.99	0.655	1.0109	9.71765e-247	1.87794e-242
Sipa1	0.77	0.247	0.734065	1.25899e-246	2.433e-242
Tgfbr2	0.689	0.193	0.659716	1.52369e-246	2.94453e-242
Dusp2	0.629	0.147	0.705213	5.33095e-246	1.03021e-241
Sh3bp5	0.853	0.339	0.968269	1.35016e-243	2.60919e-239
Rab11a	0.991	0.734	0.95946	5.97405e-243	1.15448e-238
Rpl9	1	0.999	0.622973	6.32026e-239	1.22139e-234
Tle5	0.928	0.394	0.940114	5.35299e-233	1.03447e-228
Ddah2	0.98	0.699	1.02522	2.4882e-229	4.80845e-225
Ipo11	0.87	0.343	0.848128	6.04568e-228	1.16833e-223
Klhl6	0.776	0.241	0.6632	2.41504e-227	4.66706e-223
Adgrl2	0.852	0.325	0.775147	5.06256e-226	9.7834e-222
Itm2b	0.996	0.855	0.97145	2.88231e-225	5.57006e-221
4931406P16Rik	0.915	0.48	0.921151	5.61424e-225	1.08495e-220
Swap70	0.735	0.248	0.72063	1.19886e-224	2.3168e-220
Rps20	1	1	0.558317	2.25951e-224	4.36651e-220
Arpc3	0.995	0.886	0.896331	2.50153e-224	4.8342e-220
Fau	1	1	0.58315	1.20225e-223	2.32336e-219
Rps10	1	0.98	0.893478	1.66373e-222	3.21517e-218
Crip2	0.979	0.678	1.07917	2.48664e-219	4.80544e-215
Jup	0.917	0.453	0.8734	6.75336e-219	1.30509e-214
Sox4	0.949	0.504	1.08348	1.25669e-216	2.42855e-212
Chd7	0.671	0.193	0.551919	2.03341e-215	3.92957e-211
Homer3	0.843	0.342	0.763301	1.83196e-213	3.54026e-209
Nfkbia	0.93	0.533	1.29091	2.82363e-213	5.45666e-209
Junb	0.904	0.444	1.21172	6.0452e-213	1.16823e-208
Eif3f	1	0.952	0.770608	1.33921e-212	2.58802e-208
Plpp3	0.6	0.17	0.814632	1.46358e-212	2.82836e-208
Zfp36l1	0.906	0.429	0.946262	2.69366e-212	5.2055e-208
Cemip2	0.601	0.161	0.527703	2.97242e-208	5.74419e-204
Marcksl1	0.993	0.858	0.997042	3.74878e-208	7.24451e-204
Ubtd1	0.602	0.168	0.508399	4.94793e-206	9.56188e-202
Stmn1	0.966	0.638	1.09409	5.56153e-206	1.07477e-201
Klhl24	0.646	0.187	0.512491	1.36486e-202	2.63758e-198
Fkbp1a	0.996	0.955	0.759276	4.01164e-201	7.75249e-197
Cib1	0.904	0.542	1.16768	3.38723e-200	6.54582e-196
Ralgps2	0.807	0.287	0.68578	3.72447e-200	7.19754e-196
Ppp1r13b	0.77	0.292	0.69242	3.37005e-199	6.51261e-195
Ypel3	0.787	0.301	0.694826	9.17601e-198	1.77326e-193
Orai1	0.856	0.393	0.748467	1.63146e-197	3.1528e-193
Lgals9	0.833	0.359	0.930774	2.90781e-197	5.61933e-193
Lxn	0.933	0.559	0.998968	5.87794e-197	1.13591e-192
Smad1	0.812	0.329	0.690325	1.11991e-195	2.16423e-191
Atox1	0.999	0.957	0.774945	1.31268e-194	2.53676e-190
Lyn	0.757	0.27	0.60483	1.12907e-193	2.18192e-189
Rps3	1	0.999	0.539292	3.29868e-193	6.37469e-189
Myo6	0.711	0.231	0.52637	1.77539e-191	3.43094e-187
Irf2	0.84	0.365	0.676437	5.62991e-191	1.08798e-186
Mast4	0.798	0.323	0.684967	7.54353e-191	1.45779e-186
Cavin3	0.917	0.609	1.19032	2.71221e-187	5.24135e-183
Prdx6	0.984	0.82	1.02819	1.39494e-186	2.69573e-182
Pon2	0.849	0.374	0.659227	3.03895e-186	5.87277e-182
Rhob	0.962	0.701	1.12702	1.77305e-184	3.42641e-180
Sgk1	0.589	0.171	0.704534	2.51105e-184	4.85261e-180
Rpl18a	1	1	0.501584	5.34021e-183	1.032e-178
Hbp1	0.73	0.26	0.550002	1.91615e-182	3.70295e-178
Ctla2a	0.936	0.48	1.17231	2.36881e-182	4.57772e-178
Ptpn18	0.709	0.226	0.573559	3.8826e-182	7.50313e-178
Enho	0.638	0.204	0.57692	3.84315e-179	7.4269e-175
Ssu72	0.996	0.921	0.74897	8.97031e-179	1.73351e-174
Tacc1	0.927	0.528	0.780636	2.46079e-178	4.75548e-174
Peg10	0.966	0.657	1.11281	5.04668e-178	9.75271e-174
Plekho1	0.887	0.454	0.719088	6.07271e-178	1.17355e-173
Rps9	1	0.999	0.503528	6.42444e-177	1.24152e-172
Mef2c	0.852	0.354	0.754649	2.23935e-176	4.32755e-172
Wwtr1	0.761	0.314	0.666368	3.39179e-174	6.55464e-170
Rplp0	1	0.999	0.551721	7.78684e-174	1.50481e-169
Cmas	0.954	0.632	0.791807	1.22858e-173	2.37424e-169
Pnp	0.923	0.528	0.821917	7.24627e-171	1.40034e-166
Ubald2	0.941	0.57	0.790158	1.72865e-170	3.34061e-166
Ier2	0.949	0.548	0.927079	3.63863e-170	7.03166e-166
Prdx2	1	0.983	0.641365	3.92021e-170	7.57581e-166
Limd2	0.976	0.704	0.854986	1.21768e-167	2.35317e-163
Ndufa8	0.986	0.871	0.775031	6.82098e-167	1.31815e-162
Gpi1	0.975	0.731	0.770555	1.08829e-166	2.10311e-162
Eef2	1	0.983	0.552369	5.91899e-162	1.14384e-157
Wasf2	0.944	0.633	0.739797	6.752e-162	1.30482e-157
Akap13	0.912	0.518	0.836945	2.86263e-161	5.53203e-157
Nudt9	0.82	0.399	0.673367	1.59373e-160	3.07989e-156
Mtch1	0.992	0.923	0.710118	2.54596e-160	4.92007e-156
Mest	0.988	0.89	1.10792	1.3035e-159	2.51901e-155
Rspo3	0.853	0.387	0.789378	1.78156e-159	3.44287e-155
Jund	0.996	0.903	0.882134	6.76076e-157	1.30652e-152
Msn	0.984	0.828	0.762325	4.94819e-156	9.56238e-152
Map4k4	0.93	0.636	0.817036	2.50549e-154	4.84186e-150
Anp32a	0.957	0.607	0.775686	6.01434e-153	1.16227e-148
Tnip1	0.797	0.374	0.613269	1.84187e-150	3.55942e-146
Ddah1	0.703	0.268	0.604425	2.21046e-150	4.27172e-146
Bst2	0.942	0.592	0.865509	2.13525e-148	4.12637e-144
S100a13	0.938	0.59	0.712293	4.55808e-148	8.80849e-144
Uba52	0.98	0.786	0.66897	1.19399e-146	2.30739e-142
Klf13	0.885	0.519	0.697589	1.32881e-145	2.56793e-141
Ifitm3	0.928	0.599	0.919951	2.00771e-145	3.8799e-141
Klf2	0.874	0.592	1.67867	3.98201e-144	7.69523e-140
Hpcal1	0.629	0.237	0.569837	3.72652e-143	7.2015e-139
Capg	0.701	0.274	0.515268	4.99514e-143	9.65311e-139
Lpar4	0.618	0.22	0.506972	1.28888e-138	2.49076e-134
Tspan6	0.814	0.491	0.818689	7.29555e-138	1.40987e-133
Sat1	0.875	0.508	0.837492	8.18513e-138	1.58178e-133
Fscn1	0.982	0.791	0.77205	4.20874e-137	8.13339e-133
Tcn2	0.839	0.441	0.6556	1.37282e-135	2.65298e-131
Slk	0.814	0.403	0.599772	6.46909e-135	1.25015e-130
Cd81	0.999	0.925	0.727211	8.44203e-135	1.63142e-130
Mapk3	0.852	0.459	0.576083	3.57723e-133	6.913e-129
Myo10	0.68	0.275	0.551752	4.44848e-133	8.59668e-129
Clic1	0.999	0.98	0.562744	7.85281e-132	1.51755e-127
Gabarapl1	0.732	0.33	0.548162	9.56982e-132	1.84937e-127
Myl12b	0.833	0.44	0.653673	9.97371e-129	1.92742e-124
Nrp2	0.881	0.53	0.785274	1.16572e-128	2.25275e-124
Galnt1	0.919	0.645	0.770685	3.35482e-128	6.48319e-124
Ppp1r2	0.955	0.72	0.743162	1.53408e-127	2.9646e-123
Klf3	0.862	0.494	0.623478	5.62117e-127	1.08629e-122
Arl4a	0.722	0.347	0.759829	6.73214e-126	1.30099e-121
Plscr3	0.802	0.409	0.535485	8.55378e-126	1.65302e-121
Mef2a	0.854	0.483	0.593433	7.6813e-125	1.48441e-120
Ptpn12	0.774	0.382	0.512442	1.05033e-123	2.02976e-119
Prkar1a	0.983	0.904	0.587044	6.1944e-123	1.19707e-118
Tmem176a	0.954	0.67	0.711004	1.35985e-121	2.6279e-117
Spag9	0.965	0.8	0.6883	1.61101e-121	3.11327e-117
Ifngr2	0.773	0.374	0.512944	1.67219e-121	3.23151e-117
Sdcbp	0.921	0.592	0.548595	4.14199e-120	8.00439e-116
Plk2	0.911	0.586	0.752268	1.65978e-119	3.20752e-115
Rpl9-ps6	0.819	0.423	0.525943	3.33261e-119	6.44026e-115
Tfpi	0.736	0.347	0.541611	2.16005e-118	4.1743e-114
Rap2a	0.718	0.333	0.502375	1.04935e-117	2.02786e-113
Cyb5r3	0.938	0.743	0.851185	1.7254e-116	3.33434e-112
Mtdh	0.986	0.851	0.65632	2.55355e-115	4.93473e-111
Igfbp4	0.937	0.687	0.815051	1.28325e-113	2.47987e-109
Col18a1	0.891	0.589	0.735844	1.15061e-112	2.22356e-108
Rpl36al	0.996	0.928	0.521701	8.36313e-112	1.61617e-107
Uqcc3	0.848	0.508	0.539788	9.61749e-112	1.85858e-107
Scand1	0.995	0.914	0.546399	1.49852e-111	2.89589e-107
Anxa6	0.957	0.707	0.647908	1.50177e-110	2.90218e-106
Txnip	0.887	0.579	0.781101	2.65185e-109	5.12469e-105
Sqstm1	0.963	0.788	0.744793	2.89871e-109	5.60175e-105
Mxd4	0.799	0.42	0.540748	8.31808e-107	1.60747e-102
Vps28	0.93	0.64	0.577361	2.5635e-106	4.95397e-102
F2r	0.843	0.473	0.568184	1.36731e-104	2.64232e-100
Tmem59	0.972	0.824	0.546751	2.76477e-104	5.34292e-100
Map1lc3b	0.997	0.921	0.515168	9.36412e-101	1.80962e-96
Trp53	0.957	0.746	0.553955	1.35292e-100	2.61451e-96
Jak1	0.892	0.583	0.540251	1.75607e-100	3.3936e-96
Lamp2	0.9	0.586	0.51124	6.9382e-99	1.34081e-94
Tprgl	0.907	0.62	0.547684	1.91428e-96	3.69935e-92
Cavin1	0.849	0.521	0.577713	5.01084e-95	9.68345e-91
Luzp1	0.886	0.578	0.509377	3.45975e-94	6.68597e-90
Nt5c	0.962	0.762	0.521754	2.08211e-92	4.02369e-88
Pdlim1	0.908	0.66	0.606457	1.95513e-90	3.77828e-86
Rhoc	0.984	0.897	0.668153	3.44676e-88	6.66086e-84
Prr13	0.911	0.643	0.526521	4.23152e-88	8.17742e-84
Gap43	0.892	0.588	0.658012	3.66189e-87	7.07661e-83
Edn1	0.669	0.362	1.18324	7.7878e-87	1.50499e-82
Bax	0.991	0.907	0.508635	5.97577e-84	1.15482e-79
Atp6v0b	0.979	0.823	0.500217	1.46959e-82	2.83998e-78
Glud1	0.953	0.782	0.539247	4.50218e-82	8.70045e-78
Rras	0.962	0.758	0.507232	2.10039e-80	4.05901e-76
Sptbn1	0.997	0.951	0.565895	2.80657e-69	5.4237e-65
Rbp1	0.63	0.381	0.796701	2.94451e-64	5.69026e-60
Dcxr	0.507	0.253	0.535247	1.50438e-55	2.90722e-51
Klf6	0.94	0.801	0.604681	8.21715e-55	1.58797e-50
Cebpd	0.681	0.408	0.585446	2.7623e-54	5.33815e-50
Jun	0.903	0.73	0.703822	4.61976e-54	8.92768e-50
Itm2a	0.949	0.841	0.771379	1.05747e-44	2.04356e-40

[truncated: 5 more sheets: -VEGF HP, -VEGF Erythroid, -VEGF Macrophage, -VEGF Smooth Muscle, -VEGF Unknown]
