# Supplementary material for: A genome-wide relay of signalling-responsive enhancers drives hematopoietic specification
Source: Nat Commun. 2023 Jan 17;14:267. doi: 10.1038/s41467-023-35910-9 (PMC9845378; doi:10.1038/s41467-023-35910-9)
Supplement: Supplementary file 10 — Source Data [file 41467_2023_35910_MOESM10_ESM.xlsx]

## Sheet: Fig 2a
Percetgae of distal ATAC sites with at least 1 positive enhancer fragment
	Enhancer Positive Distal ATAC Sites	All Distal ATAC Sites	Percentage Overlap
ES	10156	35358	28.7233
HB	12062	32159	37.5074
HE1	18180	34351	52.9242
HE2	16891	34784	48.5597
HP	13323	33878	39.3264

## Sheet: Fig 2b
Overlap of enhancer positive ATAC sites with H3K27Ac ChIP-Seq data
		H3K27ac ChIP-Seq	Enhancer Positive ATAC Sites	Enhancer Activity Unknown Distal ATAC Sites	Positve/H3K27AC Overlap	Unknown/H3K27AC Overlap	Perventage Positve/H3K27AC Overlap	Percentage Unknown/H3K27AC Overlap
	ES	108485	9968	25390	2954	4600	29.6348	18.1174
	HB	72240	11884	20275	5858	5900	49.2932	29.0999
	HE1	53160	18109	16242	11948	7187	65.9782	44.2495
	HE2	53160	16868	17916	10671	6770	63.2618	37.7875
	HP	97254	13267	20611	5965	5631	44.9612	27.3204

## Sheet: Fig 2c
Enhancer Screen positive and negative/unknown ATAC sites overlapping with VISTA database enhancers
	Enh Pos overlap vista	Enh Pos	% Enhancer Positive ATAC Sites Overlapping with VISTA		Enh Unknown Overlap Vista	Unknown	% Enhancer Negative/Unknown ATAC Sites Overlapping with VISTA
ES	189	9968	1.89607		118	25390	0.46475
HB	239	11884	2.01111		157	20275	0.774353
HE1	321	18109	1.7726		90	16242	0.554119
HE2	301	16868	1.78444		98	17916	0.546997
HP	240	13267	1.809		118	20611	0.57251

## Sheet: Fig 2d
Percentage of ATAC Sites overlapping RNA Pol II ChIP Seq split into intergenic and intragenic sites
	Intergenic
		Enhancers	Negative/Unknown	Pol II ChIP	Overlap Enhancers	Overlap Negative/Unknown	Percentage Overlap Enhancers	Percentage Overlap Negative/Unknown
	HE	9976	11838	61584	2952	1741	29.591	14.7069
	HP	6295	9318	59818	1567	902	24.8928	9.68019
	Intragenic
		Enhancers	Negative/Unknown	Pol II ChIP	Overlap Enhancers	Overlap Negative/Unknown	Percentage Overlap Enhancers	Percentage Overlap Negative/Unknown
	HE	10729	12104	61584	3087	1469	28.7725	12.1365
	HP	6972	11294	59818	1650	933	23.6661	8.26102

## Sheet: Fig 2f
Runx 3.7kb serum FACS Median YFP values.
Sample	Replicate	HB	HE1	HE2	HP
Runx.3.7	1	344.9	927.8	1532.1	2253.3
Runx.3.7	2	360.7	986	1565.8	1604
Runx.3.7	3	374	938.1	1577.9	2165.4

## Sheet: Fig 2g
Dlk1-Serum- FACS Median YFP Values.
Sample	Replicate	HB	HE1	HE2	HP
Dlk1	1	469.9	1036.8	1599.1	1187.4
Dlk1	2	478.7	1154.2	1559.6	1236
Dlk1	3	482	917.4	1411.3	1084.7

## Sheet: Fig 2h
RUNX +23kb- FACS median YFP values.
Sample	Replicate	HB	HE1	HE2	HP
WT-All	1	290.6	1125.8	1101.9	259.4
WT-All	2	278.9	947.6	954.7	243.5
WT-All	3	275.4	1005.9	732.3	228.5
WT-All	4	449	732.1	932.6	274.6
WT-All	5	443	683.4	817	298.5
WT-All	6	461.1	706.6	838.4	239.9

## Sheet: Fig 5a
HM-1- serum free - cytokine withdrawal- FACS Proportion of cells staining Kit+ scored as HE1, HE2 and HP.
Sample-rep	Cell	Value
All-cyto-1	HE1	0.4529
All-cyto-2	HE1	0.5826
All-cyto-3	HE1	0.2985
VEGF-1	HE1	0.1915
VEGF-2	HE1	0.2057
VEGF-3	HE1	0.1368
IL6-1	HE1	0.5336
IL6-2	HE1	0.5922
IL6-3	HE1	0.3475
IL3-1	HE1	0.5846
IL3-2	HE1	0.5547
IL3-3	HE1	0.3458
BMP4-1	HE1	0.5371
BMP4-2	HE1	0.5601
BMP4-3	HE1	0.3085
All-cyto-1	HE2	0.2937
All-cyto-2	HE2	0.1888
All-cyto-3	HE2	0.5093
VEGF-1	HE2	0.0587
VEGF-2	HE2	0.0727
VEGF-3	HE2	0.1191
IL6-1	HE2	0.2413
IL6-2	HE2	0.2011
IL6-3	HE2	0.4451
IL3-1	HE2	0.2037
IL3-2	HE2	0.2244
IL3-3	HE2	0.4749
BMP4-1	HE2	0.195
BMP4-2	HE2	0.2134
BMP4-3	HE2	0.4351
All-cyto-1	HP	0.0723
All-cyto-2	HP	0.0856
All-cyto-3	HP	0.0558
VEGF-1	HP	0.5366
VEGF-2	HP	0.5169
VEGF-3	HP	0.5948
IL6-1	HP	0.0763
IL6-2	HP	0.0682
IL6-3	HP	0.0617
IL3-1	HP	0.0658
IL3-2	HP	0.0644
IL3-3	HP	0.0414
BMP4-1	HP	0.0541
BMP4-2	HP	0.0535
BMP4-3	HP	0.0667

## Sheet: Fig 7a
Sparc-serum free- FACS median YFP values
Sample	Replicate	HB	HE1	HE2	HP
Sparc All	1	609.3	1771.1	11432.5	319.8
Sparc All	2	622.5	1593.4	11151.8	314.8
Sparc All	3	607.6	1719.7	12417.3	320
Sparc-VEGF	1	609.3	1003.8	1571.2	123.9
Sparc-VEGF	2	622.5	927.3	1589.5	260.1
Sparc-VEGF	3	607.6	1071.3	2091.3	305

## Sheet: Fig 7b
Pxn-serum free-FACS median YFP values
Sample	Replicate	HB	HE1	HE2	HP
Pxn All	1	1385.3	3358.4	7205.3	2226.3
Pxn All	2	1297.1	2062.9	6072.3	1252.3
Pxn All	3	1370.2	2775.6	6608.4	1684.5
Pxn-VEGF	1	1385.3	1736.3	3238.9	737.4
Pxn-VEGF	2	1297.1	1618.6	2788.6	2214.3
Pxn-VEGF	3	1370.2	1631.9	2424.4	1110.7

[truncated: 10 more sheets: Fig 7c, Fig 7d, Fig 7g, Fig 8c, Supplementary Fig 2b, Supplementary Fig 2e, Supplementary Fig 2g, Supplementary Fig 5b, Supplementary Fig 7b, Supplementary Fig 7e]
